# Supplementary material for: Positive Selection, Relaxation, and Acceleration in the Evolution of the Human and Chimp Genome
Source: PLoS Comput Biol. 2006 Apr 28;2(4):e38. doi: 10.1371/journal.pcbi.0020038 (PMC1447656; doi:10.1371/journal.pcbi.0020038)
Supplement: Dataset S1 — (173 KB ZIP) [file pcbi.0020038.sd001.txt]

GO:0044255	cellular lipid metabolism	ENSG00000073737 ENSG00000108786 ENSG00000167315 ENSG00000113494 ENSG00000073756 ENSG00000196743 ENSG00000104549	ENSG00000049860 ENSG00000100288 ENSG00000160179 ENSG00000138193 ENSG00000186153	4.29	3.55	0.777212	1	1
GO:0001525	angiogenesis	ENSG00000150630	ENSG00000010327	0.61	0.71	1	1	1
GO:0006259	DNA metabolism	ENSG00000078900 ENSG00000172115 ENSG00000095002 ENSG00000109111 ENSG00000020922 ENSG00000079246 ENSG00000196419 ENSG00000051341 ENSG00000160294	ENSG00000102699 ENSG00000127586 ENSG00000146414 ENSG00000177432 ENSG00000041880 ENSG00000196235 ENSG00000116254 ENSG00000133119 ENSG00000135336 ENSG00000171873	5.52	7.09	0.638742	1	1
GO:0009582	detection of abiotic stimulus	ENSG00000128617 ENSG00000164692 ENSG00000141655	ENSG00000109927 ENSG00000150275	1.84	1.42	1	1	1
GO:0051329	interphase of mitotic cell cycle	ENSG00000133101	ENSG00000134057 ENSG00000101412	0.61	1.42	0.598468	1	1
GO:0007268	synaptic transmission	ENSG00000183454 ENSG00000108556 ENSG00000120327	ENSG00000186472 ENSG00000089250 ENSG00000198929 ENSG00000170175	1.84	2.84	0.708136	1	1
GO:0006955	immune response	ENSG00000172543 ENSG00000115604 ENSG00000159189 ENSG00000173503 ENSG00000113494 ENSG00000000971 ENSG00000162654 ENSG00000159674 ENSG00000123999 ENSG00000073756 ENSG00000141655 ENSG00000180644	ENSG00000102699 ENSG00000009694 ENSG00000102034 ENSG00000010327 ENSG00000182351	7.36	3.55	0.210755	1	1
GO:0051327	M phase of meiotic cell cycle	ENSG00000133101 ENSG00000020922	ENSG00000156697	1.23	0.71	1	1	1
GO:0008284	positive regulation of cell proliferation	ENSG00000150630 ENSG00000165409 ENSG00000185950 ENSG00000163513 ENSG00000141655 ENSG00000171557	ENSG00000171873	3.68	0.71	0.127564	1	1
GO:0006796	phosphate metabolism	ENSG00000168918 ENSG00000105976 ENSG00000101255 ENSG00000004799 ENSG00000119121 ENSG00000156345 ENSG00000093222 ENSG00000157765 ENSG00000100749 ENSG00000143341 ENSG00000123999 ENSG00000163513 ENSG00000164216 ENSG00000139908	ENSG00000101266 ENSG00000138041 ENSG00000116141 ENSG00000101306 ENSG00000157353 ENSG00000163491 ENSG00000081237	8.59	4.96	0.260252	1	1
GO:0006520	amino acid metabolism	ENSG00000159423 ENSG00000145692 ENSG00000108825 ENSG00000096171	ENSG00000101447 ENSG00000168457 ENSG00000115866	2.45	2.13	1	1	1
GO:0007156	homophilic cell adhesion	ENSG00000135424 ENSG00000148600 ENSG00000179776 ENSG00000134762 ENSG00000143341 ENSG00000120327	ENSG00000143126 ENSG00000083857 ENSG00000156453 ENSG00000150275	3.68	2.84	0.756421	1	1
GO:0007229	integrin-mediated signaling pathway	ENSG00000135424 ENSG00000154734	ENSG00000105443	1.23	0.71	1	1	1
GO:0016052	carbohydrate catabolism	ENSG00000141959 ENSG00000166578	ENSG00000049239	1.23	0.71	1	1	1
GO:0006954	inflammatory response	ENSG00000073756	ENSG00000102699 ENSG00000010327	0.61	1.42	0.598468	1	1
GO:0005976	polysaccharide metabolism	ENSG00000132825 ENSG00000100504	ENSG00000068976	1.23	0.71	1	1	1
GO:0006886	intracellular protein transport	ENSG00000136240 ENSG00000082898 ENSG00000160294 ENSG00000113615	ENSG00000135775 ENSG00000138297 ENSG00000127314 ENSG00000122705 ENSG00000122679	2.45	3.55	0.737753	1	1
GO:0048232	male gamete generation	ENSG00000135951 ENSG00000133101 ENSG00000039600 ENSG00000164216 ENSG00000006047	ENSG00000156697	3.07	0.71	0.221519	1	1
GO:0019752	carboxylic acid metabolism	ENSG00000159423 ENSG00000145692 ENSG00000108825 ENSG00000096171 ENSG00000167315 ENSG00000073756	ENSG00000130005 ENSG00000100288 ENSG00000101447 ENSG00000163738 ENSG00000168457 ENSG00000115866	3.68	4.26	1	1	1
GO:0007596	blood coagulation	ENSG00000143341 ENSG00000124491 ENSG00000171557	ENSG00000101076	1.84	0.71	0.626482	1	1
GO:0006118	electron transport	ENSG00000042286 ENSG00000179091 ENSG00000172115 ENSG00000172886 ENSG00000010932 ENSG00000104687 ENSG00000135596 ENSG00000021461 ENSG00000186377 ENSG00000104549	ENSG00000198874 ENSG00000168457 ENSG00000089250	6.13	2.13	0.0963596	1	1
GO:0044262	cellular carbohydrate metabolism	ENSG00000132825 ENSG00000004799 ENSG00000141959 ENSG00000166578 ENSG00000100504 ENSG00000185950 ENSG00000083720	ENSG00000135775 ENSG00000138604 ENSG00000104522 ENSG00000068976 ENSG00000049239 ENSG00000086062 ENSG00000010404	4.29	4.96	0.7913	1	1
GO:0044267	cellular protein metabolism	ENSG00000087245 ENSG00000147854 ENSG00000174562 ENSG00000151012 ENSG00000176014 ENSG00000105976 ENSG00000175073 ENSG00000101255 ENSG00000145692 ENSG00000186676 ENSG00000114686 ENSG00000108825 ENSG00000181991 ENSG00000004799 ENSG00000154734 ENSG00000172543 ENSG00000132972 ENSG00000172062 ENSG00000107618 ENSG00000100600 ENSG00000096171 ENSG00000164284 ENSG00000129455 ENSG00000112996 ENSG00000119121…	ENSG00000135775 ENSG00000138604 ENSG00000104522 ENSG00000198670 ENSG00000110315 ENSG00000102699 ENSG00000130041 ENSG00000146414 ENSG00000145194 ENSG00000177432 ENSG00000101266 ENSG00000041880 ENSG00000101447 ENSG00000164690 ENSG00000163659 ENSG00000116141 ENSG00000121064 ENSG00000116254 ENSG00000101306 ENSG00000171206 ENSG00000163491 ENSG00000185122 ENSG00000130177 ENSG00000164070 ENSG00000156261…	28.22	20.57	0.142673	1	1
GO:0046164	alcohol catabolism	ENSG00000141959 ENSG00000166578	ENSG00000049239	1.23	0.71	1	1	1
GO:0016125	sterol metabolism	ENSG00000104549	ENSG00000160179	0.61	0.71	1	1	1
GO:0006865	amino acid transport	ENSG00000151012	ENSG00000196517	0.61	0.71	1	1	1
GO:0006350	transcription	ENSG00000078900 ENSG00000147854 ENSG00000166925 ENSG00000166848 ENSG00000175073 ENSG00000101255 ENSG00000121297 ENSG00000197863 ENSG00000135899 ENSG00000115816 ENSG00000185670 ENSG00000039600 ENSG00000109111 ENSG00000157557 ENSG00000196419 ENSG00000132326 ENSG00000006047	ENSG00000120798 ENSG00000159479 ENSG00000116679 ENSG00000101216 ENSG00000149136 ENSG00000173145 ENSG00000068654 ENSG00000105991 ENSG00000146414 ENSG00000144560 ENSG00000109787 ENSG00000165821 ENSG00000101076 ENSG00000119403 ENSG00000196235 ENSG00000156453 ENSG00000126778 ENSG00000064218 ENSG00000116254 ENSG00000130518 ENSG00000102034 ENSG00000185122 ENSG00000105997 ENSG00000101412 ENSG00000074219	10.43	17.73	0.0693811	1	1
GO:0009617	response to bacteria	ENSG00000164047	ENSG00000010327	0.61	0.71	1	1	1
GO:0006412	protein biosynthesis	ENSG00000186676 ENSG00000114686 ENSG00000108825 ENSG00000181991 ENSG00000096171 ENSG00000112996 ENSG00000139629 ENSG00000081479 ENSG00000123999 ENSG00000006047 ENSG00000178952	ENSG00000135775 ENSG00000104522 ENSG00000130041 ENSG00000101447 ENSG00000071082 ENSG00000115866	6.75	4.26	0.45489	1	1
GO:0009613	response to pest, pathogen or parasite	ENSG00000159189 ENSG00000000971 ENSG00000104687 ENSG00000123999 ENSG00000164047 ENSG00000073756 ENSG00000180644	ENSG00000116679 ENSG00000102699 ENSG00000010327 ENSG00000182351	4.29	2.84	0.553439	1	1
GO:0019219	regulation of nucleobase, nucleoside, nucleotide and nucleic acid metabolism	ENSG00000078900 ENSG00000147854 ENSG00000166925 ENSG00000166848 ENSG00000175073 ENSG00000101255 ENSG00000121297 ENSG00000197863 ENSG00000135899 ENSG00000115816 ENSG00000185670 ENSG00000039600 ENSG00000109111 ENSG00000020922 ENSG00000079246 ENSG00000157557 ENSG00000196419 ENSG00000132326 ENSG00000006047	ENSG00000120798 ENSG00000159479 ENSG00000101216 ENSG00000149136 ENSG00000173145 ENSG00000105991 ENSG00000146414 ENSG00000144560 ENSG00000109787 ENSG00000165821 ENSG00000101076 ENSG00000119403 ENSG00000196235 ENSG00000156453 ENSG00000126778 ENSG00000064218 ENSG00000116254 ENSG00000130518 ENSG00000102034 ENSG00000185122 ENSG00000105997 ENSG00000101412 ENSG00000074219	11.66	16.31	0.24881	1	1
GO:0006959	humoral immune response	ENSG00000159189 ENSG00000000971	ENSG00000182351	1.23	0.71	1	1	1
GO:0006812	cation transport	ENSG00000110911 ENSG00000119121 ENSG00000168263 ENSG00000144481 ENSG00000198515	ENSG00000165240 ENSG00000138041 ENSG00000175567 ENSG00000183862 ENSG00000170175	3.07	3.55	1	1	1
GO:0000087	M phase of mitotic cell cycle	ENSG00000138778 ENSG00000133101	ENSG00000134057 ENSG00000130177	1.23	1.42	1	1	1
GO:0045860	positive regulation of protein kinase activity	ENSG00000101255 ENSG00000113494	ENSG00000138193	1.23	0.71	1	1	1
GO:0006820	anion transport	ENSG00000159189 ENSG00000187498 ENSG00000157765 ENSG00000164692 ENSG00000091138 ENSG00000016490 ENSG00000142173 ENSG00000134538 ENSG00000111799	ENSG00000114270	5.52	0.71	0.022632	1	1
GO:0042060	wound healing	ENSG00000143341 ENSG00000124491 ENSG00000171557	ENSG00000101076	1.84	0.71	0.626482	1	1
GO:0045935	positive regulation of nucleobase, nucleoside, nucleotide and nucleic acid metabolism	ENSG00000196419	ENSG00000196235 ENSG00000102034	0.61	1.42	0.598468	1	1
GO:0019932	second-messenger-mediated signaling	ENSG00000165409	ENSG00000138193 ENSG00000171873	0.61	1.42	0.598468	1	1
GO:0030163	protein catabolism	ENSG00000087245 ENSG00000174562 ENSG00000154734 ENSG00000172543 ENSG00000107618 ENSG00000100600 ENSG00000129455 ENSG00000185621 ENSG00000185873 ENSG00000182752 ENSG00000088882	ENSG00000198670 ENSG00000145194 ENSG00000164690 ENSG00000121064 ENSG00000095917	6.75	3.55	0.303626	1	1
GO:0007186	G-protein coupled receptor protein signaling pathway	ENSG00000181939 ENSG00000176742 ENSG00000167822 ENSG00000181961 ENSG00000181718 ENSG00000165409 ENSG00000128617 ENSG00000181935 ENSG00000131096 ENSG00000181698 ENSG00000182735 ENSG00000172487 ENSG00000181785 ENSG00000167359	ENSG00000176904 ENSG00000143126 ENSG00000176253 ENSG00000186268 ENSG00000179110 ENSG00000196944 ENSG00000197437 ENSG00000176787 ENSG00000176239 ENSG00000174971 ENSG00000166884 ENSG00000168131 ENSG00000180409 ENSG00000198615 ENSG00000145194 ENSG00000181616 ENSG00000172154 ENSG00000172769 ENSG00000178586 ENSG00000171936 ENSG00000197454 ENSG00000180433 ENSG00000185899 ENSG00000122679 ENSG00000122718…	8.59	26.95	2.75201e-05	0.00586178	0.034824
GO:0031325	positive regulation of cellular metabolism	ENSG00000196419	ENSG00000196235 ENSG00000102034	0.61	1.42	0.598468	1	1
GO:0006915	apoptosis	ENSG00000078900 ENSG00000042286 ENSG00000172115 ENSG00000106100 ENSG00000101255 ENSG00000112996 ENSG00000173503 ENSG00000124279 ENSG00000113494 ENSG00000123999 ENSG00000138399 ENSG00000180644	ENSG00000101412	7.36	0.71	0.00374461	0.398801	1
GO:0009310	amine catabolism	ENSG00000159423	ENSG00000168457	0.61	0.71	1	1	1
GO:0048193	Golgi vesicle transport	ENSG00000085365 ENSG00000113615	ENSG00000135775 ENSG00000155878	1.23	1.42	1	1	1
GO:0005996	monosaccharide metabolism	ENSG00000004799 ENSG00000141959 ENSG00000166578 ENSG00000185950	ENSG00000104522 ENSG00000049239	2.45	1.42	0.689374	1	1
GO:0009059	macromolecule biosynthesis	ENSG00000186676 ENSG00000114686 ENSG00000108825 ENSG00000181991 ENSG00000096171 ENSG00000112996 ENSG00000139629 ENSG00000081479 ENSG00000123999 ENSG00000006047 ENSG00000178952	ENSG00000135775 ENSG00000138604 ENSG00000104522 ENSG00000130041 ENSG00000101447 ENSG00000086062 ENSG00000071082 ENSG00000115866	6.75	5.67	0.813901	1	1
GO:0042742	defense response to bacteria	ENSG00000164047	ENSG00000010327	0.61	0.71	1	1	1
GO:0007243	protein kinase cascade	ENSG00000106100 ENSG00000101255 ENSG00000113494 ENSG00000143369	ENSG00000116141 ENSG00000138193	2.45	1.42	0.689374	1	1
GO:0006281	DNA repair	ENSG00000078900 ENSG00000095002 ENSG00000020922 ENSG00000079246 ENSG00000196419 ENSG00000051341	ENSG00000102699 ENSG00000041880	3.68	1.42	0.292982	1	1
GO:0015031	protein transport	ENSG00000136240 ENSG00000082898 ENSG00000085365 ENSG00000160294 ENSG00000112357 ENSG00000113615	ENSG00000135775 ENSG00000124209 ENSG00000138297 ENSG00000127314 ENSG00000155878 ENSG00000122705 ENSG00000122679 ENSG00000104142 ENSG00000034053	3.68	6.38	0.300765	1	1
GO:0008285	negative regulation of cell proliferation	ENSG00000154734	ENSG00000009694 ENSG00000105383	0.61	1.42	0.598468	1	1
GO:0016049	cell growth	ENSG00000173848	ENSG00000138193	0.61	0.71	1	1	1
GO:0006732	coenzyme metabolism	ENSG00000104687 ENSG00000083720	ENSG00000138041 ENSG00000163738 ENSG00000049239	1.23	2.13	0.665909	1	1
GO:0046942	carboxylic acid transport	ENSG00000151012	ENSG00000196517	0.61	0.71	1	1	1
GO:0007010	cytoskeleton organization and biogenesis	ENSG00000176014 ENSG00000141200 ENSG00000138778 ENSG00000184922 ENSG00000131096 ENSG00000197535 ENSG00000135596	ENSG00000186472 ENSG00000116141 ENSG00000105443 ENSG00000138193	4.29	2.84	0.553439	1	1
GO:0045449	regulation of transcription	ENSG00000078900 ENSG00000147854 ENSG00000166925 ENSG00000166848 ENSG00000175073 ENSG00000101255 ENSG00000121297 ENSG00000197863 ENSG00000135899 ENSG00000115816 ENSG00000185670 ENSG00000039600 ENSG00000109111 ENSG00000157557 ENSG00000196419 ENSG00000132326 ENSG00000006047	ENSG00000120798 ENSG00000159479 ENSG00000101216 ENSG00000149136 ENSG00000173145 ENSG00000105991 ENSG00000146414 ENSG00000144560 ENSG00000109787 ENSG00000165821 ENSG00000101076 ENSG00000119403 ENSG00000196235 ENSG00000156453 ENSG00000126778 ENSG00000064218 ENSG00000116254 ENSG00000130518 ENSG00000102034 ENSG00000185122 ENSG00000105997 ENSG00000101412 ENSG00000074219	10.43	16.31	0.173005	1	1
GO:0051276	chromosome organization and biogenesis	ENSG00000042286 ENSG00000166848 ENSG00000109111 ENSG00000020922	ENSG00000146414 ENSG00000177432 ENSG00000196235 ENSG00000116254	2.45	2.84	1	1	1
GO:0048514	blood vessel morphogenesis	ENSG00000150630	ENSG00000010327	0.61	0.71	1	1	1
GO:0007167	enzyme linked receptor protein signaling pathway	ENSG00000164692 ENSG00000113494 ENSG00000163513	ENSG00000138193	1.84	0.71	0.626482	1	1
GO:0007600	sensory perception	ENSG00000176742 ENSG00000167822 ENSG00000125124 ENSG00000104804 ENSG00000081148 ENSG00000181961 ENSG00000107618 ENSG00000128617 ENSG00000181935 ENSG00000164692 ENSG00000181698 ENSG00000182735 ENSG00000144481 ENSG00000172487 ENSG00000198515 ENSG00000125741 ENSG00000181785 ENSG00000141655 ENSG00000167359	ENSG00000176904 ENSG00000176253 ENSG00000186268 ENSG00000197437 ENSG00000109927 ENSG00000176787 ENSG00000176239 ENSG00000174971 ENSG00000166884 ENSG00000168131 ENSG00000198615 ENSG00000172154 ENSG00000172769 ENSG00000171936 ENSG00000197454 ENSG00000185899 ENSG00000183862 ENSG00000122718 ENSG00000150275 ENSG00000196916 ENSG00000094661 ENSG00000178306 ENSG00000167355 ENSG00000186440 ENSG00000181074	11.66	17.73	0.144068	1	1
GO:0016070	RNA metabolism	ENSG00000108825 ENSG00000172062 ENSG00000096171 ENSG00000165526 ENSG00000185736 ENSG00000164113	ENSG00000116679 ENSG00000168566 ENSG00000101447 ENSG00000115866	3.68	2.84	0.756421	1	1
GO:0042221	response to chemical substance	ENSG00000021461 ENSG00000196959	ENSG00000165240 ENSG00000102699 ENSG00000196235 ENSG00000160179	1.23	2.84	0.421207	1	1
GO:0015980	energy derivation by oxidation of organic compounds	ENSG00000132825 ENSG00000172115 ENSG00000141959 ENSG00000166578 ENSG00000100504 ENSG00000083720	ENSG00000068976 ENSG00000049239	3.68	1.42	0.292982	1	1
GO:0031324	negative regulation of cellular metabolism	ENSG00000123999	ENSG00000109787 ENSG00000196235 ENSG00000101412	0.61	2.13	0.340118	1	1
GO:0007398	ectoderm development	ENSG00000108759	ENSG00000072210 ENSG00000114270	0.61	1.42	0.598468	1	1
GO:0044265	cellular macromolecule catabolism	ENSG00000087245 ENSG00000174562 ENSG00000141959 ENSG00000154734 ENSG00000172543 ENSG00000107618 ENSG00000100600 ENSG00000129455 ENSG00000166578 ENSG00000185621 ENSG00000185873 ENSG00000182752 ENSG00000088882	ENSG00000198670 ENSG00000145194 ENSG00000164690 ENSG00000121064 ENSG00000049239 ENSG00000095917	7.98	4.26	0.236468	1	1
GO:0046649	lymphocyte activation	ENSG00000113494 ENSG00000123999	ENSG00000102034	1.23	0.71	1	1	1
GO:0006897	endocytosis	ENSG00000081479 ENSG00000112964 ENSG00000120586	ENSG00000124209 ENSG00000152672 ENSG00000105443 ENSG00000122679 ENSG00000010327	1.84	3.55	0.478773	1	1
GO:0006888	ER to Golgi transport	ENSG00000113615	ENSG00000155878	0.61	0.71	1	1	1
