# Supplementary material for: Positive Selection, Relaxation, and Acceleration in the Evolution of the Human and Chimp Genome
Source: PLoS Comput Biol. 2006 Apr 28;2(4):e38. doi: 10.1371/journal.pcbi.0020038 (PMC1447656; doi:10.1371/journal.pcbi.0020038)
Supplement: Table S1 — (1.8 MB ZIP) [file pcbi.0020038.st001.txt]

Chr	ENSG	GC.human	GC.chimp	Ka.pval	Ka.chimp	Ka.human	dKa	Ka.SD	rKa	Ks.pval	Ks.chimp	Ks.human	dKs	Ks.SD	rKs	h.2d.AvsM1	h.A	h.M1	h.w2ab	h.2d.AvsA1	h.A.1	h.A1	h.w2ab.1	p.2d.AvsM1	p.A	p.M1	p.w2ab	p.2d.AvsA1	p.A.1	p.A1	p.w2ab.1	a.2d.AvsM1	a.A	a.M1	a.w2ab	a.2d.AvsA1	a.A.1	a.A1	a.w2ab.1	Ka.pval.adj	Ks.pval.adj	H.Test2.pval	CH.Test2.pval	H.Test1.pval	CH.Test1.pval	H.Test2.pval_adj	CH.Test2.pval_adj	H.Test1.pval_adj	CH.Test1.pval_adj
17	ENSG00000126653	0.420	0.418	9.87020e-01	0.124340000	0.124304000	-3.52361e-05	2.16592e-03	-1.62684e-02	1.95508e-01	0.3319390	0.3361950	4.25591e-03	3.28774e-03	1.29448e+00	1.025280e-01	-4118.6034	-4118.6547	16.48127	7.031800e-02	-4118.6034	-4118.6386	16.48127	4.808160e-01	-4118.4143	-4118.6547	117.86964	3.879020e-01	-4118.4143	-4118.6082	117.86964	1.716760e-01	-4118.5688	-4118.6547	1.00000	0.000000e+00	-4118.5688	-4118.5688	1.00000	1.000000e+00	8.084267e-01	7.908743e-01	5.334043e-01	9.500278e-01	7.863070e-01	1.000000e+00	1.000000e+00	1.000000e+00	1.000000e+00
2	ENSG00000127831	0.572	0.570	5.39862e-01	0.056747200	0.057485800	7.38592e-04	1.20483e-03	6.13026e-01	6.58968e-01	0.4110650	0.4137230	2.65830e-03	6.02321e-03	4.41344e-01	3.872760e-01	-5607.3883	-5607.5819	1.00000	0.000000e+00	-5607.3883	-5607.3883	1.00000	5.445200e-01	-5607.3097	-5607.5819	1.00000	0.000000e+00	-5607.3097	-5607.3097	1.00000	2.692672e+00	-5606.2356	-5607.5819	3.69576	9.241420e-01	-5606.2356	-5606.6977	3.69576	9.086289e-01	9.951106e-01	1.000000e+00	1.000000e+00	8.239561e-01	7.616562e-01	1.000000e+00	1.000000e+00	1.000000e+00	1.000000e+00
15	ENSG00000166716	0.572	0.572	8.28081e-01	0.055920100	0.055796000	-1.24066e-04	5.71296e-04	-2.17166e-01	5.89449e-01	0.3342760	0.3322770	-1.99928e-03	3.70485e-03	-5.39639e-01	2.430600e-02	-8247.3852	-8247.3973	1.00000	0.000000e+00	-8247.3852	-8247.3852	1.00000	0.000000e+00	-8247.3973	-8247.3973	1.00000	0.000000e+00	-8247.3973	-8247.3973	1.00000	0.000000e+00	-8247.3973	-8247.3973	1.00000	0.000000e+00	-8247.3973	-8247.3973	1.00000	1.000000e+00	9.713008e-01	1.000000e+00	1.000000e+00	9.879205e-01	1.000000e+00	1.000000e+00	1.000000e+00	1.000000e+00	1.000000e+00
11	ENSG00000166800	0.422	0.423	1.00000e+00	0.182071000	0.182071000	0.00000e+00	0.00000e+00	0.00000e+00	3.86655e-01	0.9912350	0.9838660	-7.36877e-03	8.51184e-03	-8.65709e-01	NA	NA	NA	NA	NA	NA	NA	NA	NA	NA	NA	NA	NA	NA	NA	NA	NA	NA	NA	NA	NA	NA	NA	NA	1.000000e+00	8.837855e-01	NA	NA	NA	NA	NA	NA	NA	NA
4	ENSG00000109471	0.386	0.386	1.00000e+00	0.179992000	0.179992000	0.00000e+00	0.00000e+00	0.00000e+00	1.00000e+00	0.3668680	0.3668680	0.00000e+00	0.00000e+00	0.00000e+00	NA	NA	NA	NA	NA	NA	NA	NA	NA	NA	NA	NA	NA	NA	NA	NA	NA	NA	NA	NA	NA	NA	NA	NA	1.000000e+00	1.000000e+00	NA	NA	NA	NA	NA	NA	NA	NA
2	ENSG00000182187	0.561	0.565	9.86539e-01	0.078134000	0.078191000	5.70911e-05	3.38376e-03	1.68721e-02	9.51176e-01	0.3094070	0.3084310	-9.75690e-04	1.59347e-02	-6.12307e-02	6.414000e-02	-1208.7955	-1208.8276	1.00000	0.000000e+00	-1208.7955	-1208.7955	1.00000	4.436080e-01	-1208.6058	-1208.8276	87.64006	4.308720e-01	-1208.6058	-1208.8212	87.64006	8.628938e+00	-1204.5131	-1208.8276	1.00000	0.000000e+00	-1204.5131	-1204.5131	1.00000	1.000000e+00	1.000000e+00	1.000000e+00	5.115614e-01	9.684388e-01	8.010724e-01	1.000000e+00	1.000000e+00	1.000000e+00	1.000000e+00
8	ENSG00000147419	0.410	0.410	1.00000e+00	0.015276700	0.015276700	0.00000e+00	0.00000e+00	0.00000e+00	1.00000e+00	0.3234310	0.3234310	0.00000e+00	0.00000e+00	0.00000e+00	NA	NA	NA	NA	NA	NA	NA	NA	NA	NA	NA	NA	NA	NA	NA	NA	NA	NA	NA	NA	NA	NA	NA	NA	1.000000e+00	1.000000e+00	NA	NA	NA	NA	NA	NA	NA	NA
5	ENSG00000145494	0.575	0.575	1.00000e+00	0.080761100	0.080761100	0.00000e+00	0.00000e+00	0.00000e+00	1.00000e+00	0.5578500	0.5578500	0.00000e+00	0.00000e+00	0.00000e+00	NA	NA	NA	NA	NA	NA	NA	NA	NA	NA	NA	NA	NA	NA	NA	NA	NA	NA	NA	NA	NA	NA	NA	NA	1.000000e+00	1.000000e+00	NA	NA	NA	NA	NA	NA	NA	NA
7	ENSG00000106392	0.380	0.380	8.21849e-01	0.043738900	0.044220500	4.81626e-04	2.13894e-03	2.25170e-01	5.91540e-01	0.2740610	0.2704410	-3.61982e-03	6.74572e-03	-5.36609e-01	0.000000e+00	-2378.0701	-2378.0701	1.00000	0.000000e+00	-2378.0701	-2378.0701	1.00000	7.104600e-02	-2378.0346	-2378.0701	11.94779	2.332000e-02	-2378.0346	-2378.0463	11.94779	3.010000e-03	-2378.0686	-2378.0701	1.00000	0.000000e+00	-2378.0686	-2378.0686	1.00000	1.000000e+00	9.716928e-01	1.000000e+00	8.786279e-01	1.000000e+00	9.651005e-01	1.000000e+00	1.000000e+00	1.000000e+00	1.000000e+00
2	ENSG00000154518	0.474	0.474	1.00000e+00	0.014342900	0.014342900	0.00000e+00	0.00000e+00	0.00000e+00	1.00000e+00	0.0720277	0.0720277	0.00000e+00	0.00000e+00	0.00000e+00	NA	NA	NA	NA	NA	NA	NA	NA	NA	NA	NA	NA	NA	NA	NA	NA	NA	NA	NA	NA	NA	NA	NA	NA	1.000000e+00	1.000000e+00	NA	NA	NA	NA	NA	NA	NA	NA
4	ENSG00000164129	0.377	0.375	1.31846e-01	0.049412500	0.047193800	-2.21869e-03	1.47236e-03	-1.50690e+00	7.42905e-01	0.4323410	0.4306730	-1.66811e-03	5.08552e-03	-3.28012e-01	NA	NA	NA	NA	NA	NA	NA	NA	NA	NA	NA	NA	NA	NA	NA	NA	NA	NA	NA	NA	NA	NA	NA	NA	6.354004e-01	1.000000e+00	NA	NA	NA	NA	NA	NA	NA	NA
2	ENSG00000115155	0.590	0.594	5.44849e-01	0.260558000	0.262495000	1.93661e-03	3.19835e-03	6.05503e-01	NA	NA	NA	NA	NA	NA	5.961188e+00	-4376.1640	-4379.1446	135.16915	1.258270e+00	-4376.1640	-4376.7931	135.16915	3.761166e+00	-4377.2640	-4379.1446	34.35908	6.650920e-01	-4377.2640	-4377.5965	34.35908	-1.999999e-06	-4379.1446	-4379.1446	1.00000	-1.999999e-06	-4379.1446	-4379.1446	1.00000	9.121782e-01	NA	2.619788e-01	4.147680e-01	5.076267e-02	1.525012e-01	8.790578e-01	1.000000e+00	1.682781e-01	3.890504e-01
6	ENSG00000001561	0.374	0.374	3.10051e-01	0.089919500	0.088728200	-1.19131e-03	1.17355e-03	-1.01513e+00	NA	NA	NA	NA	NA	NA	NA	NA	NA	NA	NA	NA	NA	NA	NA	NA	NA	NA	NA	NA	NA	NA	NA	NA	NA	NA	NA	NA	NA	NA	6.915549e-01	NA	NA	NA	NA	NA	NA	NA	NA	NA
9	ENSG00000185963	0.624	0.624	6.11187e-01	0.033856300	0.033513200	-3.43176e-04	6.75031e-04	-5.08386e-01	4.25259e-01	0.4186040	0.4147130	-3.89065e-03	4.87954e-03	-7.97341e-01	0.000000e+00	-5179.3510	-5179.3510	1.00000	0.000000e+00	-5179.3510	-5179.3510	1.00000	0.000000e+00	-5179.3510	-5179.3510	1.00000	0.000000e+00	-5179.3510	-5179.3510	1.00000	0.000000e+00	-5179.3510	-5179.3510	1.00000	0.000000e+00	-5179.3510	-5179.3510	1.00000	9.573691e-01	9.039902e-01	1.000000e+00	1.000000e+00	1.000000e+00	1.000000e+00	1.000000e+00	1.000000e+00	1.000000e+00	1.000000e+00
2	ENSG00000144580	0.468	0.470	NA	NA	NA	NA	NA	NA	1.68028e-01	0.2399860	0.2492690	9.28253e-03	6.73337e-03	1.37859e+00	3.260000e-04	-1562.6921	-1562.6922	1.00000	0.000000e+00	-1562.6921	-1562.6921	1.00000	3.260000e-04	-1562.6921	-1562.6922	1.00000	0.000000e+00	-1562.6921	-1562.6921	1.00000	3.260000e-04	-1562.6921	-1562.6922	1.00000	0.000000e+00	-1562.6921	-1562.6921	1.00000	NA	7.946257e-01	1.000000e+00	1.000000e+00	9.998370e-01	9.998370e-01	1.000000e+00	1.000000e+00	1.000000e+00	1.000000e+00
19	ENSG00000011478	0.669	0.669	2.66644e-01	0.102174000	0.099218200	-2.95618e-03	2.66121e-03	-1.11084e+00	7.55955e-01	0.3798760	0.3850580	5.18199e-03	1.66731e-02	3.10800e-01	0.000000e+00	-1306.5094	-1306.5094	1.00000	0.000000e+00	-1306.5094	-1306.5094	1.00000	1.486480e-01	-1306.4351	-1306.5094	1.00000	0.000000e+00	-1306.4351	-1306.4351	1.00000	0.000000e+00	-1306.5094	-1306.5094	1.00000	0.000000e+00	-1306.5094	-1306.5094	1.00000	6.915549e-01	1.000000e+00	1.000000e+00	1.000000e+00	1.000000e+00	9.283709e-01	1.000000e+00	1.000000e+00	1.000000e+00	1.000000e+00
12	ENSG00000166148	0.411	0.415	8.86558e-01	0.066544100	0.066543400	-7.21749e-07	5.05915e-06	-1.42662e-01	5.15466e-01	0.5718660	0.5542560	-1.76102e-02	2.70776e-02	-6.50358e-01	0.000000e+00	-727.6080	-727.6080	1.00000	0.000000e+00	-727.6080	-727.6080	1.00000	0.000000e+00	-727.6080	-727.6080	1.00000	0.000000e+00	-727.6080	-727.6080	1.00000	3.421634e+00	-725.8972	-727.6080	1.00000	0.000000e+00	-725.8972	-725.8972	1.00000	1.000000e+00	9.449653e-01	1.000000e+00	1.000000e+00	1.000000e+00	1.000000e+00	1.000000e+00	1.000000e+00	1.000000e+00	1.000000e+00
8	ENSG00000104679	0.593	0.594	9.70895e-01	0.158713000	0.158802000	8.89274e-05	2.43730e-03	3.64861e-02	3.46642e-01	0.4384920	0.4477870	9.29572e-03	9.87713e-03	9.41136e-01	2.912000e-03	-3751.3979	-3751.3994	1.00000	0.000000e+00	-3751.3979	-3751.3979	1.00000	0.000000e+00	-3751.3994	-3751.3994	1.00000	0.000000e+00	-3751.3994	-3751.3994	1.00000	3.033026e+00	-3749.8828	-3751.3994	6.79815	2.253350e+00	-3749.8828	-3751.0095	6.79815	1.000000e+00	8.599347e-01	1.000000e+00	1.000000e+00	9.985451e-01	1.000000e+00	1.000000e+00	1.000000e+00	1.000000e+00	1.000000e+00
3	ENSG00000171148	0.589	0.586	NA	NA	NA	NA	NA	NA	4.85470e-01	0.3928730	0.3873590	-5.51354e-03	7.90425e-03	-6.97541e-01	2.060000e-04	-2499.5004	-2499.5005	1.00000	0.000000e+00	-2499.5004	-2499.5004	1.00000	2.060000e-04	-2499.5004	-2499.5005	1.00000	0.000000e+00	-2499.5004	-2499.5004	1.00000	2.060000e-04	-2499.5004	-2499.5005	1.00000	0.000000e+00	-2499.5004	-2499.5004	1.00000	NA	9.350321e-01	1.000000e+00	1.000000e+00	9.998970e-01	9.998970e-01	1.000000e+00	1.000000e+00	1.000000e+00	1.000000e+00
12	ENSG00000166866	0.525	0.524	1.20971e-01	0.070320500	0.072250000	1.92951e-03	1.24425e-03	1.55074e+00	5.27941e-01	0.4269910	0.4295480	2.55706e-03	4.05137e-03	6.31159e-01	1.109782e+00	-4768.1856	-4768.7405	1.00000	0.000000e+00	-4768.1856	-4768.1856	1.00000	-2.400000e-05	-4768.7405	-4768.7405	1.00000	-7.999999e-06	-4768.7405	-4768.7405	1.00000	0.000000e+00	-4768.7405	-4768.7405	1.00000	0.000000e+00	-4768.7405	-4768.7405	1.00000	6.148533e-01	9.507729e-01	1.000000e+00	1.000000e+00	5.741348e-01	1.000000e+00	1.000000e+00	1.000000e+00	1.000000e+00	1.000000e+00
11	ENSG00000109929	0.386	0.387	8.03937e-01	0.083495800	0.082513600	-9.82143e-04	3.95614e-03	-2.48258e-01	2.58994e-01	0.5965310	0.5812910	-1.52397e-02	1.35010e-02	-1.12879e+00	2.820890e+00	-2283.5350	-2284.9455	999.00000	6.657880e-01	-2283.5350	-2283.8679	999.00000	0.000000e+00	-2284.9455	-2284.9455	1.00000	0.000000e+00	-2284.9455	-2284.9455	1.00000	2.210584e+00	-2283.8402	-2284.9455	2.68239	5.798900e-01	-2283.8402	-2284.1301	2.68239	1.000000e+00	8.084267e-01	4.145240e-01	1.000000e+00	2.440347e-01	1.000000e+00	1.000000e+00	1.000000e+00	6.634787e-01	1.000000e+00
1	ENSG00000162777	0.513	0.512	1.43158e-01	0.041771900	0.039263600	-2.50836e-03	1.71317e-03	-1.46416e+00	6.79013e-01	0.3661030	0.3631450	-2.95742e-03	7.14673e-03	-4.13815e-01	-2.000000e-06	-3027.4077	-3027.4077	1.00000	-2.000000e-06	-3027.4077	-3027.4077	1.00000	3.968332e+00	-3025.4236	-3027.4077	1.00000	0.000000e+00	-3025.4236	-3025.4236	1.00000	2.764520e-01	-3027.2695	-3027.4077	1.00000	0.000000e+00	-3027.2695	-3027.2695	1.00000	6.464273e-01	1.000000e+00	1.000000e+00	1.000000e+00	1.000000e+00	1.374952e-01	1.000000e+00	1.000000e+00	1.000000e+00	3.559986e-01
2	ENSG00000135968	0.359	0.359	1.20056e-01	0.112968000	0.110506000	-2.46240e-03	1.58398e-03	-1.55457e+00	2.34732e-01	0.3778620	0.3813490	3.48729e-03	2.93475e-03	1.18828e+00	1.090842e+00	-12088.7526	-12089.2980	1.00000	0.000000e+00	-12088.7526	-12088.7526	1.00000	1.157783e+01	-12083.5091	-12089.2980	79.08994	5.056046e+00	-12083.5091	-12086.0371	79.08994	1.167170e+01	-12083.4622	-12089.2980	7.15902	7.783400e+00	-12083.4622	-12087.3539	7.15902	6.119656e-01	8.084267e-01	1.000000e+00	2.454016e-02	5.795977e-01	3.061305e-03	1.000000e+00	7.809418e-02	1.000000e+00	9.720895e-03
7	ENSG00000106608	0.571	0.571	1.00000e-07	0.081438900	0.081296000	-1.42902e-04	1.00772e-05	-1.41807e+01	9.73626e-01	0.6169160	0.6171170	2.00428e-04	6.06243e-03	3.30607e-02	0.000000e+00	-6719.0433	-6719.0433	1.00000	0.000000e+00	-6719.0433	-6719.0433	1.00000	0.000000e+00	-6719.0433	-6719.0433	1.00000	0.000000e+00	-6719.0433	-6719.0433	1.00000	2.244325e+01	-6707.8216	-6719.0433	999.00000	1.752138e+01	-6707.8216	-6716.5823	999.00000	1.727356e-06	1.000000e+00	1.000000e+00	1.000000e+00	1.000000e+00	1.000000e+00	1.000000e+00	1.000000e+00	1.000000e+00	1.000000e+00
20	ENSG00000132661	0.529	0.529	6.82810e-01	0.006959500	0.006960030	5.27248e-07	1.29026e-06	4.08636e-01	2.90371e-01	0.4501290	0.4236780	-2.64514e-02	2.50174e-02	-1.05732e+00	0.000000e+00	-865.6858	-865.6858	1.00000	0.000000e+00	-865.6858	-865.6858	1.00000	0.000000e+00	-865.6858	-865.6858	1.00000	0.000000e+00	-865.6858	-865.6858	1.00000	6.031320e-01	-865.3843	-865.6858	10.23113	3.140740e-01	-865.3843	-865.5413	10.23113	1.000000e+00	8.218775e-01	1.000000e+00	1.000000e+00	1.000000e+00	1.000000e+00	1.000000e+00	1.000000e+00	1.000000e+00	1.000000e+00
22	ENSG00000100296	0.527	0.524	5.38919e-01	0.013941600	0.014637200	6.95629e-04	1.13211e-03	6.14456e-01	5.32952e-01	0.3392490	0.3363690	-2.87960e-03	4.61835e-03	-6.23513e-01	0.000000e+00	-4143.8990	-4143.8990	1.00000	0.000000e+00	-4143.8990	-4143.8990	1.00000	0.000000e+00	-4143.8990	-4143.8990	1.00000	0.000000e+00	-4143.8990	-4143.8990	1.00000	0.000000e+00	-4143.8990	-4143.8990	1.00000	0.000000e+00	-4143.8990	-4143.8990	1.00000	9.079681e-01	9.524285e-01	1.000000e+00	1.000000e+00	1.000000e+00	1.000000e+00	1.000000e+00	1.000000e+00	1.000000e+00	1.000000e+00
15	ENSG00000159433	0.556	0.556	8.75363e-01	0.217558000	0.217216000	-3.42658e-04	2.18460e-03	-1.56851e-01	3.48399e-01	0.4680120	0.4639880	-4.02407e-03	4.29139e-03	-9.37709e-01	2.382782e+00	-13560.2189	-13561.4103	1.00000	0.000000e+00	-13560.2189	-13560.2189	1.00000	1.691103e+01	-13552.9548	-13561.4103	999.00000	1.607267e+01	-13552.9548	-13560.9911	999.00000	1.950578e+00	-13560.4350	-13561.4103	81.75088	1.665952e+00	-13560.4350	-13561.2680	81.75088	1.000000e+00	8.610153e-01	1.000000e+00	6.095739e-05	3.037984e-01	2.127244e-04	1.000000e+00	2.119775e-04	7.845846e-01	7.053579e-04
14	ENSG00000100554	0.423	0.423	1.00000e+00	0.004919990	0.004919990	0.00000e+00	0.00000e+00	0.00000e+00	1.00000e+00	0.3015990	0.3015990	0.00000e+00	0.00000e+00	0.00000e+00	NA	NA	NA	NA	NA	NA	NA	NA	NA	NA	NA	NA	NA	NA	NA	NA	NA	NA	NA	NA	NA	NA	NA	NA	1.000000e+00	1.000000e+00	NA	NA	NA	NA	NA	NA	NA	NA
5	ENSG00000164325	0.534	0.539	6.06416e-02	0.111625000	0.119591000	7.96615e-03	4.24599e-03	1.87616e+00	5.79505e-01	0.5116540	0.5035300	-8.12392e-03	1.46611e-02	-5.54114e-01	2.303120e-01	-1848.3173	-1848.4325	1.00000	0.000000e+00	-1848.3173	-1848.3173	1.00000	0.000000e+00	-1848.4325	-1848.4325	1.00000	8.000000e-06	-1848.4325	-1848.4325	1.00000	1.002387e+01	-1843.4206	-1848.4325	1.06826	5.520000e-04	-1843.4206	-1843.4208	1.06826	4.092237e-01	9.695264e-01	1.000000e+00	9.977432e-01	8.912271e-01	1.000000e+00	1.000000e+00	1.000000e+00	1.000000e+00	1.000000e+00
7	ENSG00000005483	0.402	0.402	3.08498e-01	0.018351400	0.017272900	-1.07850e-03	1.05902e-03	-1.01839e+00	8.46025e-01	0.2184640	0.2176970	-7.67156e-04	3.95045e-03	-1.94195e-01	0.000000e+00	-2905.7925	-2905.7925	1.00000	0.000000e+00	-2905.7925	-2905.7925	1.00000	4.471540e-01	-2905.5690	-2905.7925	1.00000	0.000000e+00	-2905.5690	-2905.5690	1.00000	-3.261780e-01	-2905.9556	-2905.7925	1.00000	-3.261780e-01	-2905.9556	-2905.7925	1.00000	6.915549e-01	1.000000e+00	1.000000e+00	1.000000e+00	1.000000e+00	7.996533e-01	1.000000e+00	1.000000e+00	1.000000e+00	1.000000e+00
17	ENSG00000183011	0.643	0.645	9.81170e-01	0.111607000	0.111485000	-1.21534e-04	5.14927e-03	-2.36021e-02	1.13961e-02	0.6486070	0.6532760	4.66932e-03	1.84519e-03	2.53053e+00	NA	NA	NA	NA	NA	NA	NA	NA	NA	NA	NA	NA	NA	NA	NA	NA	NA	NA	NA	NA	NA	NA	NA	NA	1.000000e+00	1.744714e-01	NA	NA	NA	NA	NA	NA	NA	NA
1	ENSG00000184197	0.460	0.462	5.99372e-01	0.048640300	0.046589700	-2.05060e-03	3.90361e-03	-5.25308e-01	1.00997e-01	0.3666200	0.3681270	1.50678e-03	9.18720e-04	1.64008e+00	NA	NA	NA	NA	NA	NA	NA	NA	NA	NA	NA	NA	NA	NA	NA	NA	NA	NA	NA	NA	NA	NA	NA	NA	9.511679e-01	7.122381e-01	NA	NA	NA	NA	NA	NA	NA	NA
21	ENSG00000160220	0.572	0.573	7.16093e-01	0.082967700	0.083362100	3.94348e-04	1.08430e-03	3.63688e-01	4.44971e-01	0.5826360	0.5885050	5.86933e-03	7.68403e-03	7.63835e-01	0.000000e+00	-6766.8938	-6766.8938	1.00000	0.000000e+00	-6766.8938	-6766.8938	1.00000	-2.020000e-04	-6766.8939	-6766.8938	1.00000	-1.820000e-04	-6766.8939	-6766.8938	1.00000	1.752740e+00	-6766.0175	-6766.8938	3.29199	4.189600e-01	-6766.0175	-6766.2269	3.29199	1.000000e+00	9.164851e-01	1.000000e+00	1.000000e+00	1.000000e+00	1.000000e+00	1.000000e+00	1.000000e+00	1.000000e+00	1.000000e+00
17	ENSG00000109103	0.610	0.614	1.16731e-01	0.032833500	0.037958200	5.12472e-03	3.26689e-03	1.56868e+00	2.23731e-01	0.2834780	0.2895350	6.05763e-03	4.97879e-03	1.21669e+00	4.383102e+00	-1497.8094	-1500.0010	4.73183	1.268140e-01	-1497.8094	-1497.8728	4.73183	-2.000000e-06	-1500.0010	-1500.0010	1.00000	0.000000e+00	-1500.0010	-1500.0010	1.00000	1.215418e+00	-1499.3933	-1500.0010	998.99955	1.068830e+00	-1499.3933	-1499.9277	998.99955	6.029108e-01	8.084267e-01	7.217585e-01	1.000000e+00	1.117433e-01	1.000000e+00	1.000000e+00	1.000000e+00	3.457623e-01	1.000000e+00
10	ENSG00000197142	0.472	0.472	5.09804e-01	0.112914000	0.114380000	1.46672e-03	2.22518e-03	6.59150e-01	9.59883e-01	0.4414550	0.4412190	-2.35708e-04	4.68591e-03	-5.03014e-02	4.827638e+00	-5739.9291	-5742.3429	1.00000	0.000000e+00	-5739.9291	-5739.9291	1.00000	2.446900e-01	-5742.2206	-5742.3429	6.60744	1.604840e-01	-5742.2206	-5742.3008	6.60744	4.154000e-02	-5742.3221	-5742.3429	1.00000	0.000000e+00	-5742.3221	-5742.3221	1.00000	8.838523e-01	1.000000e+00	1.000000e+00	6.887113e-01	8.947294e-02	8.848430e-01	1.000000e+00	1.000000e+00	2.832952e-01	1.000000e+00
17	ENSG00000159184	0.622	0.624	5.31920e-02	0.039958000	0.039960700	2.69373e-06	1.39324e-06	1.93342e+00	2.51200e-01	0.4791610	0.4915060	1.23453e-02	1.07588e-02	1.14746e+00	0.000000e+00	-1903.6735	-1903.6735	1.00000	0.000000e+00	-1903.6735	-1903.6735	1.00000	0.000000e+00	-1903.6735	-1903.6735	1.00000	0.000000e+00	-1903.6735	-1903.6735	1.00000	0.000000e+00	-1903.6735	-1903.6735	1.00000	0.000000e+00	-1903.6735	-1903.6735	1.00000	3.714153e-01	8.084267e-01	1.000000e+00	1.000000e+00	1.000000e+00	1.000000e+00	1.000000e+00	1.000000e+00	1.000000e+00	1.000000e+00
7	ENSG00000128607	0.470	0.472	6.78507e-02	0.003630680	0.003630730	4.42432e-08	2.42288e-08	1.82605e+00	3.48170e-01	0.2719340	0.2681220	-3.81191e-03	4.06319e-03	-9.38158e-01	NA	NA	NA	NA	NA	NA	NA	NA	NA	NA	NA	NA	NA	NA	NA	NA	NA	NA	NA	NA	NA	NA	NA	NA	4.395164e-01	8.610153e-01	NA	NA	NA	NA	NA	NA	NA	NA
1	ENSG00000116771	0.549	0.549	8.95607e-01	0.039661900	0.040330700	6.68785e-04	5.09690e-03	1.31214e-01	7.71495e-01	0.4742960	0.4789760	4.67993e-03	1.61142e-02	2.90423e-01	1.329480e+00	-997.6602	-998.3249	1.00000	-1.160000e-03	-997.6602	-997.6596	1.00000	1.444564e+00	-997.6026	-998.3249	1.00000	0.000000e+00	-997.6026	-997.6026	1.00000	8.000000e-06	-998.3249	-998.3249	1.00000	0.000000e+00	-998.3249	-998.3249	1.00000	1.000000e+00	1.000000e+00	1.000000e+00	1.000000e+00	5.144073e-01	4.856428e-01	1.000000e+00	1.000000e+00	1.000000e+00	9.841873e-01
11	ENSG00000162191	0.603	0.603	2.96545e-01	0.060163900	0.062198400	2.03452e-03	1.94899e-03	1.04388e+00	2.23088e-01	0.3889640	0.3809600	-8.00404e-03	6.56942e-03	-1.21838e+00	0.000000e+00	-2066.8591	-2066.8591	1.00000	0.000000e+00	-2066.8591	-2066.8591	1.00000	0.000000e+00	-2066.8591	-2066.8591	1.00000	0.000000e+00	-2066.8591	-2066.8591	1.00000	9.138380e-01	-2066.4022	-2066.8591	8.56051	8.359100e-01	-2066.4022	-2066.8201	8.56051	6.915549e-01	8.084267e-01	1.000000e+00	1.000000e+00	1.000000e+00	1.000000e+00	1.000000e+00	1.000000e+00	1.000000e+00	1.000000e+00
16	ENSG00000166546	0.674	0.676	9.49451e-01	0.203007000	0.203527000	5.20267e-04	8.20662e-03	6.33960e-02	8.16889e-01	0.5041480	0.5081130	3.96492e-03	1.71235e-02	2.31549e-01	0.000000e+00	-1690.9429	-1690.9429	1.00000	0.000000e+00	-1690.9429	-1690.9429	1.00000	0.000000e+00	-1690.9429	-1690.9429	1.00000	0.000000e+00	-1690.9429	-1690.9429	1.00000	0.000000e+00	-1690.9429	-1690.9429	1.00000	0.000000e+00	-1690.9429	-1690.9429	1.00000	1.000000e+00	1.000000e+00	1.000000e+00	1.000000e+00	1.000000e+00	1.000000e+00	1.000000e+00	1.000000e+00	1.000000e+00	1.000000e+00
8	ENSG00000164754	0.433	0.433	1.27653e-03	0.018288900	0.018285600	-3.35622e-06	1.04159e-06	-3.22219e+00	5.14028e-01	0.4329650	0.4304380	-2.52760e-03	3.87320e-03	-6.52586e-01	-4.600000e-05	-4053.8201	-4053.8201	1.00000	-4.600000e-05	-4053.8201	-4053.8201	1.00000	0.000000e+00	-4053.8201	-4053.8201	1.00000	0.000000e+00	-4053.8201	-4053.8201	1.00000	5.256200e-02	-4053.7938	-4053.8201	1.00000	0.000000e+00	-4053.7938	-4053.7938	1.00000	1.482955e-02	9.449653e-01	1.000000e+00	1.000000e+00	1.000000e+00	1.000000e+00	1.000000e+00	1.000000e+00	1.000000e+00	1.000000e+00
15	ENSG00000104044	0.549	0.547	5.60031e-01	0.118974000	0.120424000	1.45034e-03	2.48856e-03	5.82802e-01	2.44654e-01	0.5464850	0.5372760	-9.20916e-03	7.91538e-03	-1.16345e+00	0.000000e+00	-6034.6416	-6034.6416	1.00000	0.000000e+00	-6034.6416	-6034.6416	1.00000	1.364800e-02	-6034.6348	-6034.6416	1.00000	0.000000e+00	-6034.6348	-6034.6348	1.00000	0.000000e+00	-6034.6416	-6034.6416	1.00000	0.000000e+00	-6034.6416	-6034.6416	1.00000	9.221171e-01	8.084267e-01	1.000000e+00	1.000000e+00	1.000000e+00	9.931992e-01	1.000000e+00	1.000000e+00	1.000000e+00	1.000000e+00
5	ENSG00000134061	0.433	0.429	1.40252e-01	0.145581000	0.142855000	-2.72532e-03	1.84782e-03	-1.47488e+00	5.47394e-01	0.4627720	0.4670570	4.28466e-03	7.12119e-03	6.01677e-01	0.000000e+00	-5787.5882	-5787.5882	1.00000	0.000000e+00	-5787.5882	-5787.5882	1.00000	5.510840e-01	-5787.3127	-5787.5882	3.45965	5.560800e-02	-5787.3127	-5787.3405	3.45965	2.525124e+00	-5786.3257	-5787.5882	1.00000	0.000000e+00	-5786.3257	-5786.3257	1.00000	6.457035e-01	9.570928e-01	1.000000e+00	8.135774e-01	1.000000e+00	7.591605e-01	1.000000e+00	1.000000e+00	1.000000e+00	1.000000e+00
10	ENSG00000107736	0.592	0.591	9.17453e-01	0.025321400	0.025477600	1.56255e-04	1.50763e-03	1.03643e-01	9.35519e-01	0.3975970	0.3980500	4.53092e-04	5.60043e-03	8.09031e-02	4.878600e+00	-7299.4945	-7301.9338	31.72489	2.425280e-01	-7299.4945	-7299.6158	31.72489	5.160408e+00	-7299.3536	-7301.9338	12.16294	1.642560e-01	-7299.3536	-7299.4358	12.16294	5.262054e+00	-7299.3028	-7301.9338	34.60146	4.111570e+00	-7299.3028	-7301.3586	34.60146	1.000000e+00	1.000000e+00	6.223862e-01	6.852680e-01	8.722189e-02	7.575855e-02	1.000000e+00	1.000000e+00	2.769652e-01	2.082887e-01
1	ENSG00000120948	0.472	0.474	9.68007e-03	0.014380900	0.014382600	1.60246e-06	6.19355e-07	2.58731e+00	8.45600e-01	0.4397310	0.4377550	-1.97598e-03	1.01469e-02	-1.94737e-01	2.680000e-04	-2551.3661	-2551.3662	1.00000	0.000000e+00	-2551.3661	-2551.3661	1.00000	2.680000e-04	-2551.3661	-2551.3662	1.00000	0.000000e+00	-2551.3661	-2551.3661	1.00000	5.845502e+00	-2548.4435	-2551.3662	1.39479	3.097200e-02	-2548.4435	-2548.4590	1.39479	9.311070e-02	1.000000e+00	1.000000e+00	1.000000e+00	9.998660e-01	9.998660e-01	1.000000e+00	1.000000e+00	1.000000e+00	1.000000e+00
10	ENSG00000156650	0.466	0.465	2.82147e-02	0.017962100	0.017962400	2.89312e-07	1.31842e-07	2.19438e+00	8.70701e-01	0.2493230	0.2487320	-5.91117e-04	3.63163e-03	-1.62769e-01	NA	NA	NA	NA	NA	NA	NA	NA	NA	NA	NA	NA	NA	NA	NA	NA	NA	NA	NA	NA	NA	NA	NA	NA	2.252567e-01	1.000000e+00	NA	NA	NA	NA	NA	NA	NA	NA
14	ENSG00000166090	0.626	0.624	3.45819e-01	0.133846000	0.127674000	-6.17138e-03	6.54620e-03	-9.42743e-01	7.91130e-05	0.3601570	0.3599780	-1.78940e-04	4.52495e-05	-3.95452e+00	-2.000000e-06	-1287.2325	-1287.2325	1.00000	-2.000000e-06	-1287.2325	-1287.2325	1.00000	2.517102e+00	-1285.9739	-1287.2325	451.33138	8.173540e-01	-1285.9739	-1286.3826	451.33138	7.963800e-01	-1286.8343	-1287.2325	14.69658	6.500260e-01	-1286.8343	-1287.1593	14.69658	7.134240e-01	1.542178e-03	1.000000e+00	3.659549e-01	1.000000e+00	2.840653e-01	1.000000e+00	1.000000e+00	1.000000e+00	6.479105e-01
2	ENSG00000115468	0.575	0.577	1.00000e+00	0.056433100	0.056433100	0.00000e+00	0.00000e+00	0.00000e+00	8.60548e-01	0.4008620	0.4023440	1.48215e-03	8.43667e-03	1.75679e-01	NA	NA	NA	NA	NA	NA	NA	NA	NA	NA	NA	NA	NA	NA	NA	NA	NA	NA	NA	NA	NA	NA	NA	NA	1.000000e+00	1.000000e+00	NA	NA	NA	NA	NA	NA	NA	NA
11	ENSG00000149089	0.421	0.423	5.60801e-02	0.021640300	0.021641300	9.85993e-07	5.16098e-07	1.91048e+00	2.54227e-01	0.4309850	0.4497780	1.87931e-02	1.64829e-02	1.14016e+00	0.000000e+00	-1452.1564	-1452.1564	1.00000	0.000000e+00	-1452.1564	-1452.1564	1.00000	0.000000e+00	-1452.1564	-1452.1564	1.00000	0.000000e+00	-1452.1564	-1452.1564	1.00000	1.966200e+00	-1451.1733	-1452.1564	1.00000	0.000000e+00	-1451.1733	-1451.1733	1.00000	3.864695e-01	8.084267e-01	1.000000e+00	1.000000e+00	1.000000e+00	1.000000e+00	1.000000e+00	1.000000e+00	1.000000e+00	1.000000e+00
8	ENSG00000165046	0.470	0.471	8.08210e-01	0.114791000	0.114013000	-7.78240e-04	3.20609e-03	-2.42738e-01	8.03029e-01	0.5115990	0.5103730	-1.22631e-03	4.91645e-03	-2.49431e-01	1.978950e+00	-3307.8268	-3308.8163	4.31735	1.643700e-01	-3307.8268	-3307.9090	4.31735	2.876920e-01	-3308.6724	-3308.8163	6.75007	2.037600e-01	-3308.6724	-3308.7743	6.75007	1.041128e+00	-3308.2957	-3308.8163	1.00000	0.000000e+00	-3308.2957	-3308.2957	1.00000	1.000000e+00	1.000000e+00	6.851646e-01	6.517028e-01	3.717718e-01	8.660211e-01	1.000000e+00	1.000000e+00	9.120323e-01	1.000000e+00
17	ENSG00000173812	0.451	0.451	1.00000e+00	0.012812000	0.012812000	0.00000e+00	0.00000e+00	0.00000e+00	1.00000e+00	0.0882937	0.0882937	0.00000e+00	0.00000e+00	0.00000e+00	NA	NA	NA	NA	NA	NA	NA	NA	NA	NA	NA	NA	NA	NA	NA	NA	NA	NA	NA	NA	NA	NA	NA	NA	1.000000e+00	1.000000e+00	NA	NA	NA	NA	NA	NA	NA	NA
16	ENSG00000166592	0.600	0.600	3.10816e-01	0.017457600	0.014560500	-2.89714e-03	2.85848e-03	-1.01353e+00	1.09478e-01	0.5472120	0.5712490	2.40373e-02	1.50178e-02	1.60058e+00	0.000000e+00	-1232.4009	-1232.4009	1.00000	0.000000e+00	-1232.4009	-1232.4009	1.00000	4.971124e+00	-1229.9153	-1232.4009	999.00000	3.532160e-01	-1229.9153	-1230.0919	999.00000	0.000000e+00	-1232.4009	-1232.4009	1.00000	0.000000e+00	-1232.4009	-1232.4009	1.00000	6.915549e-01	7.214797e-01	1.000000e+00	5.522983e-01	1.000000e+00	8.327874e-02	1.000000e+00	1.000000e+00	1.000000e+00	2.275423e-01
7	ENSG00000105825	0.501	0.504	9.02028e-01	0.258051000	0.258293000	2.42477e-04	1.96975e-03	1.23100e-01	1.76821e-01	0.6356490	0.6531740	1.75251e-02	1.29755e-02	1.35063e+00	0.000000e+00	-2365.4635	-2365.4635	1.00000	0.000000e+00	-2365.4635	-2365.4635	1.00000	0.000000e+00	-2365.4635	-2365.4635	1.00000	0.000000e+00	-2365.4635	-2365.4635	1.00000	1.193400e-02	-2365.4576	-2365.4635	1.00000	0.000000e+00	-2365.4576	-2365.4576	1.00000	1.000000e+00	8.070522e-01	1.000000e+00	1.000000e+00	1.000000e+00	1.000000e+00	1.000000e+00	1.000000e+00	1.000000e+00	1.000000e+00
7	ENSG00000164535	0.564	0.562	9.86875e-01	0.110816000	0.110791000	-2.49597e-05	1.51731e-03	-1.64499e-02	9.95306e-01	0.6446500	0.6447020	5.17254e-05	8.79258e-03	5.88285e-03	0.000000e+00	-5751.1219	-5751.1219	1.00000	0.000000e+00	-5751.1219	-5751.1219	1.00000	0.000000e+00	-5751.1219	-5751.1219	1.00000	0.000000e+00	-5751.1219	-5751.1219	1.00000	7.372460e-01	-5750.7532	-5751.1219	1.00000	0.000000e+00	-5750.7532	-5750.7532	1.00000	1.000000e+00	1.000000e+00	1.000000e+00	1.000000e+00	1.000000e+00	1.000000e+00	1.000000e+00	1.000000e+00	1.000000e+00	1.000000e+00
1	ENSG00000121644	0.441	0.441	1.00000e+00	0.031937700	0.031937700	0.00000e+00	0.00000e+00	0.00000e+00	1.00000e+00	0.4772760	0.4772760	0.00000e+00	0.00000e+00	0.00000e+00	NA	NA	NA	NA	NA	NA	NA	NA	NA	NA	NA	NA	NA	NA	NA	NA	NA	NA	NA	NA	NA	NA	NA	NA	1.000000e+00	1.000000e+00	NA	NA	NA	NA	NA	NA	NA	NA
15	ENSG00000186417	0.487	0.483	9.88006e-01	0.057682900	0.057719400	3.65375e-05	2.43059e-03	1.50324e-02	5.64194e-01	0.4358580	0.4395520	3.69426e-03	6.40664e-03	5.76629e-01	2.334212e+00	-3104.2022	-3105.3693	1.00000	-7.360000e-03	-3104.2022	-3104.1985	1.00000	3.147532e+00	-3103.7956	-3105.3693	1.00000	0.000000e+00	-3103.7956	-3103.7956	1.00000	0.000000e+00	-3105.3693	-3105.3693	1.00000	0.000000e+00	-3105.3693	-3105.3693	1.00000	1.000000e+00	9.634285e-01	1.000000e+00	1.000000e+00	3.112664e-01	2.072632e-01	1.000000e+00	1.000000e+00	7.982478e-01	5.038224e-01
19	ENSG00000177380	0.619	0.617	8.62145e-02	0.004235770	0.000251364	-3.98441e-03	2.32224e-03	-1.71576e+00	3.69301e-01	0.3511670	0.3459320	-5.23512e-03	5.83109e-03	-8.97796e-01	NA	NA	NA	NA	NA	NA	NA	NA	NA	NA	NA	NA	NA	NA	NA	NA	NA	NA	NA	NA	NA	NA	NA	NA	5.023279e-01	8.719147e-01	NA	NA	NA	NA	NA	NA	NA	NA
2	ENSG00000124019	0.551	0.550	9.93347e-01	0.158453000	0.158426000	-2.69630e-05	3.23340e-03	-8.33890e-03	9.30709e-02	0.6792910	0.7053780	2.60873e-02	1.55331e-02	1.67946e+00	6.431860e-01	-2329.7420	-2330.0636	1.00000	0.000000e+00	-2329.7420	-2329.7420	1.00000	2.098924e+00	-2329.0141	-2330.0636	92.35913	1.957860e-01	-2329.0141	-2329.1120	92.35913	1.517867e+01	-2322.4743	-2330.0636	998.95785	1.228666e+01	-2322.4743	-2328.6176	998.95785	1.000000e+00	6.980641e-01	1.000000e+00	6.581440e-01	7.249932e-01	3.501261e-01	1.000000e+00	1.000000e+00	1.000000e+00	7.655092e-01
1	ENSG00000196188	0.549	0.552	1.00000e-07	0.088172700	0.088313900	1.41271e-04	1.65107e-05	8.55633e+00	2.39458e-01	0.4253030	0.4375460	1.22428e-02	1.04074e-02	1.17636e+00	0.000000e+00	-3057.5459	-3057.5459	1.00000	0.000000e+00	-3057.5459	-3057.5459	1.00000	0.000000e+00	-3057.5459	-3057.5459	1.00000	0.000000e+00	-3057.5459	-3057.5459	1.00000	0.000000e+00	-3057.5459	-3057.5459	1.00000	0.000000e+00	-3057.5459	-3057.5459	1.00000	1.727356e-06	8.084267e-01	1.000000e+00	1.000000e+00	1.000000e+00	1.000000e+00	1.000000e+00	1.000000e+00	1.000000e+00	1.000000e+00
20	ENSG00000171703	0.590	0.596	3.34482e-01	0.074873200	0.074898300	2.51018e-05	2.60084e-05	9.65139e-01	9.74663e-01	0.5892640	0.5884650	-7.99212e-04	2.51640e-02	-3.17601e-02	0.000000e+00	-1198.7304	-1198.7304	1.00000	0.000000e+00	-1198.7304	-1198.7304	1.00000	0.000000e+00	-1198.7304	-1198.7304	1.00000	0.000000e+00	-1198.7304	-1198.7304	1.00000	-2.000000e-06	-1198.7304	-1198.7304	1.00000	0.000000e+00	-1198.7304	-1198.7304	1.00000	7.034194e-01	1.000000e+00	1.000000e+00	1.000000e+00	1.000000e+00	1.000000e+00	1.000000e+00	1.000000e+00	1.000000e+00	1.000000e+00
10	ENSG00000107521	0.612	0.611	2.44063e-01	0.097600500	0.098984100	1.38361e-03	1.18774e-03	1.16491e+00	9.33096e-01	0.4165590	0.4162430	-3.16163e-04	3.76606e-03	-8.39506e-02	8.073600e-01	-5468.8667	-5469.2704	2.85982	1.926800e-02	-5468.8667	-5468.8763	2.85982	0.000000e+00	-5469.2704	-5469.2704	1.00000	0.000000e+00	-5469.2704	-5469.2704	1.00000	1.514958e+00	-5468.5129	-5469.2704	1.00000	0.000000e+00	-5468.5129	-5468.5129	1.00000	6.915549e-01	1.000000e+00	8.896009e-01	1.000000e+00	6.678578e-01	1.000000e+00	1.000000e+00	1.000000e+00	1.000000e+00	1.000000e+00
19	ENSG00000060566	0.568	0.573	1.23166e-01	0.096868300	0.096840500	-2.78432e-05	1.80606e-05	-1.54166e+00	8.14165e-01	0.6109810	0.6157220	4.74090e-03	2.01689e-02	2.35059e-01	0.000000e+00	-1582.1726	-1582.1726	1.00000	0.000000e+00	-1582.1726	-1582.1726	1.00000	0.000000e+00	-1582.1726	-1582.1726	1.00000	0.000000e+00	-1582.1726	-1582.1726	1.00000	0.000000e+00	-1582.1726	-1582.1726	1.00000	0.000000e+00	-1582.1726	-1582.1726	1.00000	6.196557e-01	1.000000e+00	1.000000e+00	1.000000e+00	1.000000e+00	1.000000e+00	1.000000e+00	1.000000e+00	1.000000e+00	1.000000e+00
2	ENSG00000138411	0.472	0.466	2.90535e-01	0.005789850	0.005789940	9.23736e-08	8.73953e-08	1.05696e+00	7.39725e-01	0.3369890	0.3326800	-4.30959e-03	1.29721e-02	-3.32221e-01	0.000000e+00	-1043.8311	-1043.8311	1.00000	0.000000e+00	-1043.8311	-1043.8311	1.00000	0.000000e+00	-1043.8311	-1043.8311	1.00000	0.000000e+00	-1043.8311	-1043.8311	1.00000	0.000000e+00	-1043.8311	-1043.8311	1.00000	0.000000e+00	-1043.8311	-1043.8311	1.00000	6.915549e-01	1.000000e+00	1.000000e+00	1.000000e+00	1.000000e+00	1.000000e+00	1.000000e+00	1.000000e+00	1.000000e+00	1.000000e+00
12	ENSG00000151135	0.474	0.474	1.00000e+00	0.012514000	0.012514000	0.00000e+00	0.00000e+00	0.00000e+00	1.00000e+00	0.1278770	0.1278770	0.00000e+00	0.00000e+00	0.00000e+00	NA	NA	NA	NA	NA	NA	NA	NA	NA	NA	NA	NA	NA	NA	NA	NA	NA	NA	NA	NA	NA	NA	NA	NA	1.000000e+00	1.000000e+00	NA	NA	NA	NA	NA	NA	NA	NA
5	ENSG00000145863	0.440	0.443	7.42688e-01	0.031648300	0.030952400	-6.95827e-04	2.11950e-03	-3.28298e-01	6.57623e-01	0.4362460	0.4419530	5.70674e-03	1.28763e-02	4.43199e-01	0.000000e+00	-2561.4502	-2561.4502	1.00000	0.000000e+00	-2561.4502	-2561.4502	1.00000	1.207382e+00	-2560.8465	-2561.4502	1.00000	0.000000e+00	-2560.8465	-2560.8465	1.00000	0.000000e+00	-2561.4502	-2561.4502	1.00000	0.000000e+00	-2561.4502	-2561.4502	1.00000	1.000000e+00	9.943504e-01	1.000000e+00	1.000000e+00	1.000000e+00	5.467897e-01	1.000000e+00	1.000000e+00	1.000000e+00	1.000000e+00
14	ENSG00000165804	0.700	0.705	2.00318e-01	0.048018300	0.042528900	-5.48943e-03	4.28639e-03	-1.28067e+00	8.09939e-02	0.5700080	0.5984740	2.84660e-02	1.63130e-02	1.74499e+00	NA	NA	NA	NA	NA	NA	NA	NA	NA	NA	NA	NA	NA	NA	NA	NA	NA	NA	NA	NA	NA	NA	NA	NA	6.915549e-01	6.665961e-01	NA	NA	NA	NA	NA	NA	NA	NA
3	ENSG00000114850	0.414	0.414	NA	NA	NA	NA	NA	NA	2.68950e-01	0.2006940	0.2196340	1.89401e-02	1.71326e-02	1.10550e+00	NA	NA	NA	NA	NA	NA	NA	NA	NA	NA	NA	NA	NA	NA	NA	NA	NA	NA	NA	NA	NA	NA	NA	NA	NA	8.085485e-01	NA	NA	NA	NA	NA	NA	NA	NA
1	ENSG00000162733	0.496	0.495	3.12067e-01	0.015820100	0.016950500	1.13042e-03	1.11822e-03	1.01091e+00	1.09928e-07	0.3718680	0.3713730	-4.94886e-04	7.95939e-05	-6.21764e+00	NA	NA	NA	NA	NA	NA	NA	NA	NA	NA	NA	NA	NA	NA	NA	NA	NA	NA	NA	NA	NA	NA	NA	NA	6.915549e-01	2.501241e-06	NA	NA	NA	NA	NA	NA	NA	NA
8	ENSG00000167653	0.639	0.636	9.41682e-01	0.210035000	0.210420000	3.84844e-04	5.26058e-03	7.31561e-02	5.50240e-01	0.5855890	0.6014080	1.58190e-02	2.64793e-02	5.97408e-01	0.000000e+00	-1140.1142	-1140.1142	1.00000	0.000000e+00	-1140.1142	-1140.1142	1.00000	6.093000e-02	-1140.0838	-1140.1142	1.00000	0.000000e+00	-1140.0838	-1140.0838	1.00000	0.000000e+00	-1140.1142	-1140.1142	1.00000	0.000000e+00	-1140.1142	-1140.1142	1.00000	1.000000e+00	9.581102e-01	1.000000e+00	1.000000e+00	1.000000e+00	9.699944e-01	1.000000e+00	1.000000e+00	1.000000e+00	1.000000e+00
10	ENSG00000128805	0.649	0.632	1.19678e-02	0.039532100	0.023780600	-1.57515e-02	6.26725e-03	-2.51331e+00	3.04237e-02	0.3080190	0.2539300	-5.40883e-02	2.49873e-02	-2.16463e+00	0.000000e+00	-1187.2431	-1187.2431	1.00000	0.000000e+00	-1187.2431	-1187.2431	1.00000	3.092497e+01	-1171.7806	-1187.2431	999.00000	2.563039e+01	-1171.7806	-1184.5958	999.00000	5.626820e-01	-1186.9618	-1187.2431	1.00000	0.000000e+00	-1186.9618	-1186.9618	1.00000	1.110683e-01	3.898073e-01	1.000000e+00	4.134752e-07	1.000000e+00	1.926315e-07	1.000000e+00	1.477561e-06	1.000000e+00	6.784514e-07
1	ENSG00000055732	0.395	0.394	2.94367e-01	0.049217900	0.048216700	-1.00116e-03	9.54757e-04	-1.04861e+00	9.23512e-01	0.5452340	0.5458220	5.88767e-04	6.13222e-03	9.60120e-02	0.000000e+00	-4155.2649	-4155.2649	1.00000	0.000000e+00	-4155.2649	-4155.2649	1.00000	3.617514e+00	-4153.4561	-4155.2649	70.09660	3.564900e-01	-4153.4561	-4153.6344	70.09660	2.207400e-02	-4155.2538	-4155.2649	1.00000	0.000000e+00	-4155.2538	-4155.2538	1.00000	6.915549e-01	1.000000e+00	1.000000e+00	5.504621e-01	1.000000e+00	1.638577e-01	1.000000e+00	1.000000e+00	1.000000e+00	4.134665e-01
12	ENSG00000198353	0.595	0.593	1.00000e+00	0.004165870	0.004165870	0.00000e+00	0.00000e+00	0.00000e+00	7.48674e-01	0.0801352	0.0772583	-2.87697e-03	8.97957e-03	-3.20390e-01	NA	NA	NA	NA	NA	NA	NA	NA	NA	NA	NA	NA	NA	NA	NA	NA	NA	NA	NA	NA	NA	NA	NA	NA	1.000000e+00	1.000000e+00	NA	NA	NA	NA	NA	NA	NA	NA
4	ENSG00000171234	0.404	0.406	2.57722e-02	0.193566000	0.171840000	-2.17258e-02	9.74378e-03	-2.22971e+00	5.99774e-01	0.5319190	0.5490960	1.71769e-02	3.27346e-02	5.24732e-01	1.476580e+00	-4654.6757	-4655.4140	1.00000	0.000000e+00	-4654.6757	-4654.6757	1.00000	1.537133e+01	-4647.7283	-4655.4140	7.27263	5.398120e+00	-4647.7283	-4650.4274	7.27263	1.707450e+00	-4654.5603	-4655.4140	1.93175	1.450160e-01	-4654.5603	-4654.6328	1.93175	2.095599e-01	9.749045e-01	1.000000e+00	2.015845e-02	4.779305e-01	4.593643e-04	1.000000e+00	6.436756e-02	1.000000e+00	1.505022e-03
7	ENSG00000174945	0.658	0.656	4.14701e-01	0.113624000	0.110358000	-3.26630e-03	4.00450e-03	-8.15658e-01	7.13927e-01	0.5783050	0.5832960	4.99113e-03	1.36150e-02	3.66590e-01	0.000000e+00	-2121.1117	-2121.1117	1.00000	0.000000e+00	-2121.1117	-2121.1117	1.00000	1.255420e-01	-2121.0489	-2121.1117	1.39272	2.892000e-03	-2121.0489	-2121.0503	1.39272	4.005660e-01	-2120.9114	-2121.1117	1.39075	3.666400e-02	-2120.9114	-2120.9297	1.39075	7.948095e-01	1.000000e+00	1.000000e+00	9.571126e-01	1.000000e+00	9.391585e-01	1.000000e+00	1.000000e+00	1.000000e+00	1.000000e+00
8	ENSG00000078674	0.400	0.400	1.35787e-01	0.051096700	0.052512800	1.41607e-03	9.49301e-04	1.49170e+00	6.67745e-01	0.2881430	0.2872570	-8.85653e-04	2.06326e-03	-4.29249e-01	9.132554e+00	-13168.0750	-13172.6413	2.63929	1.775040e-01	-13168.0750	-13168.1638	2.63929	5.952000e-03	-13172.6383	-13172.6413	4.10515	5.334000e-03	-13172.6383	-13172.6410	4.10515	2.667005e+01	-13159.3063	-13172.6413	998.99945	1.988334e+01	-13159.3063	-13169.2479	998.99945	6.432232e-01	9.998681e-01	6.735271e-01	9.417789e-01	1.039659e-02	9.970284e-01	1.000000e+00	1.000000e+00	3.670515e-02	1.000000e+00
14	ENSG00000165516	0.431	0.430	1.61740e-02	0.011633700	0.011632900	-8.10213e-07	3.36871e-07	-2.40511e+00	7.22664e-01	0.2715330	0.2698760	-1.65651e-03	4.66750e-03	-3.54904e-01	0.000000e+00	-2385.6481	-2385.6481	1.00000	0.000000e+00	-2385.6481	-2385.6481	1.00000	0.000000e+00	-2385.6481	-2385.6481	12.73313	0.000000e+00	-2385.6481	-2385.6481	12.73313	0.000000e+00	-2385.6481	-2385.6481	1.00000	0.000000e+00	-2385.6481	-2385.6481	1.00000	1.432539e-01	1.000000e+00	1.000000e+00	1.000000e+00	1.000000e+00	1.000000e+00	1.000000e+00	1.000000e+00	1.000000e+00	1.000000e+00
7	ENSG00000196262	0.494	0.487	1.96849e-01	0.012685000	0.012684100	-8.71950e-07	6.75613e-07	-1.29060e+00	7.95495e-01	0.3984910	0.3939020	-4.58894e-03	1.77054e-02	-2.59184e-01	0.000000e+00	-950.1225	-950.1225	1.00000	0.000000e+00	-950.1225	-950.1225	1.00000	0.000000e+00	-950.1225	-950.1225	1.00000	0.000000e+00	-950.1225	-950.1225	1.00000	0.000000e+00	-950.1225	-950.1225	1.00000	0.000000e+00	-950.1225	-950.1225	1.00000	6.915549e-01	1.000000e+00	1.000000e+00	1.000000e+00	1.000000e+00	1.000000e+00	1.000000e+00	1.000000e+00	1.000000e+00	1.000000e+00
2	ENSG00000176204	0.447	0.445	4.42002e-02	0.025959800	0.021224000	-4.73579e-03	2.35346e-03	-2.01227e+00	6.74834e-02	0.3065520	0.2980610	-8.49118e-03	4.64381e-03	-1.82850e+00	-1.160000e-04	-2666.2298	-2666.2297	1.00000	-9.200000e-05	-2666.2298	-2666.2297	1.00000	1.659638e+01	-2657.9315	-2666.2297	433.18451	9.480894e+00	-2657.9315	-2662.6720	433.18451	1.877540e-01	-2666.1358	-2666.2297	1.00000	0.000000e+00	-2666.1358	-2666.1358	1.00000	3.238340e-01	6.306317e-01	1.000000e+00	2.076228e-03	1.000000e+00	2.489666e-04	1.000000e+00	6.956074e-03	1.000000e+00	8.234616e-04
8	ENSG00000156162	0.366	0.362	9.49516e-01	0.034348900	0.034453600	1.04768e-04	1.65471e-03	6.33149e-02	8.47471e-01	0.2785350	0.2791980	6.62620e-04	3.44490e-03	1.92348e-01	0.000000e+00	-3942.3302	-3942.3302	1.00000	0.000000e+00	-3942.3302	-3942.3302	1.00000	1.313398e+00	-3941.6735	-3942.3302	237.71977	5.514320e-01	-3941.6735	-3941.9492	237.71977	1.241600e-02	-3942.3240	-3942.3302	4.20953	-4.087800e-02	-3942.3240	-3942.3035	4.20953	1.000000e+00	1.000000e+00	1.000000e+00	4.577332e-01	1.000000e+00	5.185603e-01	1.000000e+00	1.000000e+00	1.000000e+00	1.000000e+00
20	ENSG00000078747	0.439	0.439	6.04427e-01	0.033317400	0.033955100	6.37748e-04	1.23105e-03	5.18050e-01	2.00092e-01	0.2831380	0.2863570	3.21871e-03	2.51205e-03	1.28131e+00	NA	NA	NA	NA	NA	NA	NA	NA	NA	NA	NA	NA	NA	NA	NA	NA	NA	NA	NA	NA	NA	NA	NA	NA	9.547925e-01	8.084267e-01	NA	NA	NA	NA	NA	NA	NA	NA
19	ENSG00000179913	0.621	0.621	3.56092e-01	0.206602000	0.208536000	1.93418e-03	2.09588e-03	9.22850e-01	3.52272e-01	0.7787980	0.7930190	1.42217e-02	1.52888e-02	9.30203e-01	1.894360e-01	-3563.6134	-3563.7081	1.00000	0.000000e+00	-3563.6134	-3563.6134	1.00000	0.000000e+00	-3563.7081	-3563.7081	1.00000	2.000001e-06	-3563.7081	-3563.7081	1.00000	4.052064e+00	-3561.6820	-3563.7081	3.79076	7.449760e-01	-3561.6820	-3562.0545	3.79076	7.275840e-01	8.642616e-01	1.000000e+00	9.988716e-01	9.096294e-01	1.000000e+00	1.000000e+00	1.000000e+00	1.000000e+00	1.000000e+00
14	ENSG00000166166	0.649	0.649	6.67612e-02	0.015937000	0.015940200	3.27435e-06	1.78601e-06	1.83334e+00	5.74856e-01	0.4368790	0.4469780	1.00981e-02	1.80029e-02	5.60919e-01	-4.334000e-03	-1137.5849	-1137.5827	1.00000	-4.334000e-03	-1137.5849	-1137.5827	1.00000	0.000000e+00	-1137.5827	-1137.5827	1.00000	0.000000e+00	-1137.5827	-1137.5827	1.00000	0.000000e+00	-1137.5827	-1137.5827	1.00000	0.000000e+00	-1137.5827	-1137.5827	1.00000	4.368109e-01	9.672008e-01	1.000000e+00	1.000000e+00	1.000000e+00	1.000000e+00	1.000000e+00	1.000000e+00	1.000000e+00	1.000000e+00
11	ENSG00000186268	0.462	0.461	1.07127e-02	0.177189000	0.163660000	-1.35289e-02	5.30095e-03	-2.55217e+00	NA	NA	NA	NA	NA	NA	2.143300e-01	-2737.9578	-2738.0649	238.32766	2.138100e-01	-2737.9578	-2738.0647	238.32766	1.477988e+01	-2730.6750	-2738.0649	1.01539	5.040000e-04	-2730.6750	-2730.6752	1.01539	6.668408e+00	-2734.7307	-2738.0649	191.15658	6.668408e+00	-2734.7307	-2738.0649	191.15658	1.014171e-01	NA	6.437974e-01	9.820890e-01	8.983774e-01	6.174318e-04	1.000000e+00	1.000000e+00	1.000000e+00	2.016394e-03
1	ENSG00000143257	0.547	0.546	6.53550e-01	0.113854000	0.112717000	-1.13772e-03	2.53481e-03	-4.48840e-01	5.88089e-01	0.4292100	0.4250880	-4.12166e-03	7.60996e-03	-5.41614e-01	NA	NA	NA	NA	NA	NA	NA	NA	NA	NA	NA	NA	NA	NA	NA	NA	NA	NA	NA	NA	NA	NA	NA	NA	9.867177e-01	9.709500e-01	NA	NA	NA	NA	NA	NA	NA	NA
4	ENSG00000138696	0.435	0.434	5.50773e-01	0.005306870	0.003441040	-1.86583e-03	3.12740e-03	-5.96609e-01	NA	NA	NA	NA	NA	NA	NA	NA	NA	NA	NA	NA	NA	NA	NA	NA	NA	NA	NA	NA	NA	NA	NA	NA	NA	NA	NA	NA	NA	NA	9.154347e-01	NA	NA	NA	NA	NA	NA	NA	NA	NA
1	ENSG00000085998	0.550	0.547	8.50147e-01	0.009738470	0.010077500	3.39067e-04	1.79464e-03	1.88933e-01	1.14407e-01	0.2245030	0.2111390	-1.33641e-02	8.46510e-03	-1.57873e+00	4.760844e+00	-2055.7745	-2058.1550	999.00000	5.658520e-01	-2055.7745	-2056.0575	999.00000	7.649620e-01	-2057.7725	-2058.1550	1.00000	0.000000e+00	-2057.7725	-2057.7725	1.00000	8.080180e-01	-2057.7510	-2058.1550	1.00000	0.000000e+00	-2057.7510	-2057.7510	1.00000	1.000000e+00	7.318610e-01	4.519119e-01	1.000000e+00	9.251153e-02	6.821669e-01	1.000000e+00	1.000000e+00	2.918171e-01	1.000000e+00
10	ENSG00000107872	0.702	0.704	3.16112e-01	0.019106500	0.020553900	1.44738e-03	1.44378e-03	1.00249e+00	8.01649e-02	0.3274480	0.3433990	1.59514e-02	9.11623e-03	1.74978e+00	5.188520e-01	-1768.6007	-1768.8601	1.00000	0.000000e+00	-1768.6007	-1768.6007	1.00000	0.000000e+00	-1768.8601	-1768.8601	1.00000	0.000000e+00	-1768.8601	-1768.8601	1.00000	6.406000e-03	-1768.8569	-1768.8601	1.00000	0.000000e+00	-1768.8569	-1768.8569	1.00000	6.915549e-01	6.665961e-01	1.000000e+00	1.000000e+00	7.714943e-01	1.000000e+00	1.000000e+00	1.000000e+00	1.000000e+00	1.000000e+00
19	ENSG00000182264	0.513	0.513	3.85020e-01	0.326954000	0.326893000	-6.10795e-05	7.03119e-05	-8.68694e-01	4.68274e-01	0.7602380	0.7398400	-2.03982e-02	2.81237e-02	-7.25300e-01	0.000000e+00	-1935.7549	-1935.7549	1.00000	0.000000e+00	-1935.7549	-1935.7549	1.00000	0.000000e+00	-1935.7549	-1935.7549	1.00000	0.000000e+00	-1935.7549	-1935.7549	1.00000	1.200400e-02	-1935.7489	-1935.7549	1.00000	0.000000e+00	-1935.7489	-1935.7489	1.00000	7.625858e-01	9.269255e-01	1.000000e+00	1.000000e+00	1.000000e+00	1.000000e+00	1.000000e+00	1.000000e+00	1.000000e+00	1.000000e+00
1	ENSG00000137942	0.417	0.416	1.00000e+00	0.009123580	0.009123580	0.00000e+00	0.00000e+00	0.00000e+00	6.36342e-01	0.2639170	0.2654360	1.51866e-03	3.21191e-03	4.72823e-01	NA	NA	NA	NA	NA	NA	NA	NA	NA	NA	NA	NA	NA	NA	NA	NA	NA	NA	NA	NA	NA	NA	NA	NA	1.000000e+00	9.835799e-01	NA	NA	NA	NA	NA	NA	NA	NA
8	ENSG00000104447	0.474	0.476	8.36679e-01	0.025754800	0.025861000	1.06242e-04	5.15375e-04	2.06146e-01	3.77489e-01	0.2205650	0.2239670	3.40146e-03	3.85416e-03	8.82544e-01	0.000000e+00	-7709.3148	-7709.3148	1.00000	0.000000e+00	-7709.3148	-7709.3148	1.00000	8.764000e-03	-7709.3104	-7709.3148	1.00000	0.000000e+00	-7709.3104	-7709.3104	1.00000	0.000000e+00	-7709.3148	-7709.3148	1.00000	0.000000e+00	-7709.3148	-7709.3148	1.00000	1.000000e+00	8.780636e-01	1.000000e+00	1.000000e+00	1.000000e+00	9.956276e-01	1.000000e+00	1.000000e+00	1.000000e+00	1.000000e+00
9	ENSG00000175893	0.404	0.406	NA	NA	NA	NA	NA	NA	6.23425e-01	0.3324840	0.3298690	-2.61503e-03	5.32585e-03	-4.91006e-01	NA	NA	NA	NA	NA	NA	NA	NA	NA	NA	NA	NA	NA	NA	NA	NA	NA	NA	NA	NA	NA	NA	NA	NA	NA	9.815009e-01	NA	NA	NA	NA	NA	NA	NA	NA
17	ENSG00000006025	0.595	0.591	5.30784e-01	0.054385100	0.051916000	-2.46915e-03	3.93919e-03	-6.26817e-01	1.43537e-01	0.4210240	0.4123150	-8.70841e-03	5.95337e-03	-1.46277e+00	2.933110e+00	-1396.7522	-1398.2188	999.00000	5.389200e-01	-1396.7522	-1397.0217	999.00000	2.238828e+00	-1397.0994	-1398.2188	1.53019	9.140000e-04	-1397.0994	-1397.0998	1.53019	1.675140e-01	-1398.1350	-1398.2188	1.00000	0.000000e+00	-1398.1350	-1398.1350	1.00000	9.010492e-01	7.732357e-01	4.628807e-01	9.758817e-01	2.307189e-01	3.264711e-01	1.000000e+00	1.000000e+00	6.343329e-01	7.231907e-01
3	ENSG00000173890	0.333	0.334	2.94819e-01	0.140334000	0.142424000	2.09034e-03	1.99532e-03	1.04762e+00	7.88370e-01	0.4960320	0.4929050	-3.12694e-03	1.16490e-02	-2.68430e-01	5.415340e-01	-2582.5513	-2582.8221	1.00000	0.000000e+00	-2582.5513	-2582.5513	1.00000	0.000000e+00	-2582.8221	-2582.8221	1.00000	2.600000e-05	-2582.8221	-2582.8221	1.00000	2.359366e+00	-2581.6424	-2582.8221	1.00000	0.000000e+00	-2581.6424	-2581.6424	1.00000	6.915549e-01	1.000000e+00	1.000000e+00	9.959316e-01	7.627942e-01	1.000000e+00	1.000000e+00	1.000000e+00	1.000000e+00	1.000000e+00
9	ENSG00000130653	0.650	0.646	3.60480e-01	0.056975200	0.053622800	-3.35239e-03	3.66596e-03	-9.14464e-01	8.07175e-01	0.5407110	0.5377660	-2.94526e-03	1.20670e-02	-2.44074e-01	4.527650e+00	-3840.4739	-3842.7377	1.00000	0.000000e+00	-3840.4739	-3840.4739	1.00000	1.976232e+01	-3832.8565	-3842.7377	26.79487	4.269312e+00	-3832.8565	-3834.9912	26.79487	5.329400e-01	-3842.4712	-3842.7377	1.00000	0.000000e+00	-3842.4712	-3842.4712	1.00000	7.324487e-01	1.000000e+00	1.000000e+00	3.880664e-02	1.039521e-01	5.112893e-05	1.000000e+00	1.223146e-01	3.247094e-01	1.723936e-04
12	ENSG00000151176	0.598	0.599	1.06351e-01	0.085691700	0.081191000	-4.50070e-03	2.78706e-03	-1.61486e+00	6.21483e-01	0.3785350	0.3738180	-4.71746e-03	9.55427e-03	-4.93755e-01	0.000000e+00	-3349.0462	-3349.0462	1.00000	0.000000e+00	-3349.0462	-3349.0462	1.00000	3.514110e+00	-3347.2891	-3349.0462	1.00000	0.000000e+00	-3347.2891	-3347.2891	1.00000	4.875000e+00	-3346.6087	-3349.0462	33.81749	4.070352e+00	-3346.6087	-3348.6438	33.81749	5.740344e-01	9.807645e-01	1.000000e+00	1.000000e+00	1.000000e+00	1.725523e-01	1.000000e+00	1.000000e+00	1.000000e+00	4.316096e-01
11	ENSG00000171533	0.595	0.594	1.79542e-01	0.150131000	0.147064000	-3.06698e-03	2.28505e-03	-1.34219e+00	4.49592e-01	0.4055000	0.4028470	-2.65306e-03	3.50887e-03	-7.56103e-01	3.960452e+00	-5314.6856	-5316.6658	4.90903	2.963320e-01	-5314.6856	-5314.8338	4.90903	2.938810e+00	-5315.1964	-5316.6658	1.94186	1.257060e-01	-5315.1964	-5315.2593	1.94186	1.899726e+00	-5315.7160	-5316.6658	3.59366	7.422200e-01	-5315.7160	-5316.0871	3.59366	6.915549e-01	9.173262e-01	5.861911e-01	7.229264e-01	1.380380e-01	2.300623e-01	1.000000e+00	1.000000e+00	4.145853e-01	5.478406e-01
19	ENSG00000123810	0.601	0.606	9.81622e-01	0.019597500	0.019744100	1.46617e-04	6.36480e-03	2.30356e-02	NA	NA	NA	NA	NA	NA	NA	NA	NA	NA	NA	NA	NA	NA	NA	NA	NA	NA	NA	NA	NA	NA	NA	NA	NA	NA	NA	NA	NA	NA	1.000000e+00	NA	NA	NA	NA	NA	NA	NA	NA	NA
19	ENSG00000161249	0.523	0.526	1.27335e-01	0.148432000	0.156428000	7.99579e-03	5.24406e-03	1.52473e+00	1.69373e-01	0.5666560	0.5460300	-2.06259e-02	1.50088e-02	-1.37425e+00	5.673214e+00	-1072.0433	-1074.8799	999.00000	8.432580e-01	-1072.0433	-1072.4649	999.00000	0.000000e+00	-1074.8799	-1074.8799	1.00000	0.000000e+00	-1074.8799	-1074.8799	1.00000	0.000000e+00	-1074.8799	-1074.8799	1.00000	0.000000e+00	-1074.8799	-1074.8799	1.00000	6.280382e-01	7.949809e-01	3.584666e-01	1.000000e+00	5.862424e-02	1.000000e+00	1.000000e+00	1.000000e+00	1.927588e-01	1.000000e+00
17	ENSG00000076351	0.557	0.557	3.04303e-01	0.064021700	0.070153600	6.13193e-03	5.96919e-03	1.02726e+00	7.26236e-01	0.3509260	0.3430410	-7.88439e-03	2.25179e-02	-3.50139e-01	NA	NA	NA	NA	NA	NA	NA	NA	NA	NA	NA	NA	NA	NA	NA	NA	NA	NA	NA	NA	NA	NA	NA	NA	6.915549e-01	1.000000e+00	NA	NA	NA	NA	NA	NA	NA	NA
4	ENSG00000109534	0.498	0.498	3.09766e-01	0.024374300	0.022344700	-2.02958e-03	1.99816e-03	-1.01572e+00	4.72171e-02	0.3430470	0.3582480	1.52015e-02	7.66043e-03	1.98442e+00	0.000000e+00	-1322.0083	-1322.0083	1.00000	0.000000e+00	-1322.0083	-1322.0083	1.00000	5.492210e+00	-1319.2622	-1322.0083	999.00000	7.351700e-01	-1319.2622	-1319.6298	999.00000	3.627146e+00	-1320.1947	-1322.0083	1.00000	0.000000e+00	-1320.1947	-1320.1947	1.00000	6.915549e-01	5.188377e-01	1.000000e+00	3.912125e-01	1.000000e+00	6.417735e-02	1.000000e+00	1.000000e+00	1.000000e+00	1.786057e-01
2	ENSG00000119820	0.440	0.442	3.60770e-06	0.034695700	0.034579900	-1.15828e-04	2.49161e-05	-4.64872e+00	5.15451e-01	0.2963240	0.3017130	5.38979e-03	8.28712e-03	6.50381e-01	NA	NA	NA	NA	NA	NA	NA	NA	NA	NA	NA	NA	NA	NA	NA	NA	NA	NA	NA	NA	NA	NA	NA	NA	5.497785e-05	9.449653e-01	NA	NA	NA	NA	NA	NA	NA	NA
17	ENSG00000167900	0.592	0.598	1.07555e-07	0.072407400	0.072329600	-7.77864e-05	1.44641e-05	-5.37788e+00	9.84067e-01	0.4301900	0.4304790	2.88857e-04	1.44646e-02	1.99699e-02	NA	NA	NA	NA	NA	NA	NA	NA	NA	NA	NA	NA	NA	NA	NA	NA	NA	NA	NA	NA	NA	NA	NA	NA	1.848181e-06	1.000000e+00	NA	NA	NA	NA	NA	NA	NA	NA
8	ENSG00000104312	0.422	0.422	7.62595e-02	0.081277800	0.078344700	-2.93313e-03	1.65446e-03	-1.77286e+00	9.54627e-01	0.3479730	0.3477820	-1.91668e-04	3.36862e-03	-5.68981e-02	0.000000e+00	-4020.8424	-4020.8424	1.00000	0.000000e+00	-4020.8424	-4020.8424	1.00000	7.587880e-01	-4020.4630	-4020.8424	6.01028	1.498420e-01	-4020.4630	-4020.5379	6.01028	7.787500e-01	-4020.4530	-4020.8424	1.00000	0.000000e+00	-4020.4530	-4020.4530	1.00000	4.701297e-01	1.000000e+00	1.000000e+00	6.986864e-01	1.000000e+00	6.842760e-01	1.000000e+00	1.000000e+00	1.000000e+00	1.000000e+00
17	ENSG00000166263	0.390	0.391	8.98488e-01	0.212809000	0.212003000	-8.05730e-04	6.31587e-03	-1.27572e-01	6.09758e-01	0.4190750	0.4160810	-2.99363e-03	5.86498e-03	-5.10424e-01	2.179844e+00	-2194.6553	-2195.7452	999.00000	1.659272e+00	-2194.6553	-2195.4849	999.00000	5.797820e-01	-2195.4553	-2195.7452	6.87963	2.292120e-01	-2195.4553	-2195.5699	6.87963	1.275540e+01	-2189.3675	-2195.7452	998.98757	1.147116e+01	-2189.3675	-2195.1031	998.98757	1.000000e+00	9.765253e-01	1.977016e-01	6.321087e-01	3.362427e-01	7.483451e-01	6.806858e-01	1.000000e+00	8.467187e-01	1.000000e+00
10	ENSG00000120053	0.523	0.525	2.99277e-01	0.042964900	0.041932400	-1.03252e-03	9.94729e-04	-1.03799e+00	1.30952e-01	0.3921940	0.4032370	1.10437e-02	7.31186e-03	1.51038e+00	0.000000e+00	-2879.4311	-2879.4311	1.00000	0.000000e+00	-2879.4311	-2879.4311	1.00000	2.654612e+00	-2878.1038	-2879.4311	94.07304	3.198720e-01	-2878.1038	-2878.2637	94.07304	5.422580e-01	-2879.1599	-2879.4311	1.00000	0.000000e+00	-2879.1599	-2879.1599	1.00000	6.915549e-01	7.518457e-01	1.000000e+00	5.716846e-01	1.000000e+00	2.651907e-01	1.000000e+00	1.000000e+00	1.000000e+00	6.134482e-01
1	ENSG00000188859	0.563	0.565	1.00000e+00	0.000000000	0.000000000	0.00000e+00	0.00000e+00	0.00000e+00	2.76174e-01	0.1631860	0.1564290	-6.75705e-03	6.20499e-03	-1.08897e+00	NA	NA	NA	NA	NA	NA	NA	NA	NA	NA	NA	NA	NA	NA	NA	NA	NA	NA	NA	NA	NA	NA	NA	NA	1.000000e+00	8.112792e-01	NA	NA	NA	NA	NA	NA	NA	NA
9	ENSG00000099810	0.487	0.485	1.44545e-05	0.042123000	0.042086600	-3.63546e-05	8.34443e-06	-4.35676e+00	2.26296e-01	0.4218890	0.4325510	1.06613e-02	8.81117e-03	1.20997e+00	NA	NA	NA	NA	NA	NA	NA	NA	NA	NA	NA	NA	NA	NA	NA	NA	NA	NA	NA	NA	NA	NA	NA	NA	2.071184e-04	8.084267e-01	NA	NA	NA	NA	NA	NA	NA	NA
9	ENSG00000164972	0.643	0.640	2.80526e-01	0.125093000	0.121209000	-3.88382e-03	3.59896e-03	-1.07915e+00	7.42297e-03	0.3601480	0.3605200	3.71966e-04	1.38922e-04	2.67751e+00	NA	NA	NA	NA	NA	NA	NA	NA	NA	NA	NA	NA	NA	NA	NA	NA	NA	NA	NA	NA	NA	NA	NA	NA	6.915549e-01	1.190291e-01	NA	NA	NA	NA	NA	NA	NA	NA
7	ENSG00000106304	0.404	0.401	4.14707e-01	0.315205000	0.317560000	2.35553e-03	2.88792e-03	8.15648e-01	6.98032e-01	0.6613610	0.6584170	-2.94376e-03	7.58737e-03	-3.87981e-01	7.587580e-01	-5863.7698	-5864.1492	3.65019	6.902800e-02	-5863.7698	-5863.8043	3.65019	0.000000e+00	-5864.1492	-5864.1492	1.00000	0.000000e+00	-5864.1492	-5864.1492	1.00000	1.566324e+00	-5863.3660	-5864.1492	1.00000	0.000000e+00	-5863.3660	-5863.3660	1.00000	7.948095e-01	1.000000e+00	7.927573e-01	1.000000e+00	6.842862e-01	1.000000e+00	1.000000e+00	1.000000e+00	1.000000e+00	1.000000e+00
17	ENSG00000178999	0.570	0.571	6.68937e-01	0.067694400	0.069266000	1.57166e-03	3.67544e-03	4.27611e-01	1.34446e-01	0.3801930	0.3943580	1.41646e-02	9.46308e-03	1.49683e+00	0.000000e+00	-2539.3967	-2539.3967	1.00000	0.000000e+00	-2539.3967	-2539.3967	1.00000	4.394620e+00	-2537.1994	-2539.3967	999.00000	9.044520e-01	-2537.1994	-2537.6516	999.00000	7.700000e-04	-2539.3963	-2539.3967	1.00000	0.000000e+00	-2539.3963	-2539.3963	1.00000	9.989772e-01	7.590646e-01	1.000000e+00	3.415908e-01	1.000000e+00	1.111016e-01	1.000000e+00	9.700825e-01	1.000000e+00	2.942420e-01
16	ENSG00000166828	0.524	0.525	3.14596e-01	0.074400500	0.075678500	1.27802e-03	1.27085e-03	1.00564e+00	1.40024e-01	0.4857870	0.4767300	-9.05672e-03	6.13710e-03	-1.47573e+00	3.147972e+00	-2954.8080	-2956.3820	999.00000	4.401000e-01	-2954.8080	-2955.0280	999.00000	0.000000e+00	-2956.3820	-2956.3820	1.00000	0.000000e+00	-2956.3820	-2956.3820	1.00000	7.368280e-01	-2956.0135	-2956.3820	1.00000	0.000000e+00	-2956.0135	-2956.0135	1.00000	6.915549e-01	7.682621e-01	5.070742e-01	1.000000e+00	2.072176e-01	1.000000e+00	1.000000e+00	1.000000e+00	5.829568e-01	1.000000e+00
20	ENSG00000125508	0.659	0.655	7.61537e-02	0.118057000	0.120885000	2.82822e-03	1.59471e-03	1.77350e+00	3.19446e-02	0.5197440	0.5007090	-1.90352e-02	8.87335e-03	-2.14520e+00	2.942000e-02	-3596.5428	-3596.5575	1.00000	0.000000e+00	-3596.5428	-3596.5428	1.00000	0.000000e+00	-3596.5575	-3596.5575	1.00000	0.000000e+00	-3596.5575	-3596.5575	1.00000	1.107460e-01	-3596.5021	-3596.5575	1.00000	0.000000e+00	-3596.5021	-3596.5021	1.00000	4.701297e-01	4.041926e-01	1.000000e+00	1.000000e+00	9.853977e-01	1.000000e+00	1.000000e+00	1.000000e+00	1.000000e+00	1.000000e+00
6	ENSG00000137398	0.544	0.545	8.03427e-04	0.014090600	0.014090300	-2.60007e-07	7.75438e-08	-3.35303e+00	2.44709e-01	0.3109520	0.3079590	-2.99315e-03	2.57295e-03	-1.16331e+00	NA	NA	NA	NA	NA	NA	NA	NA	NA	NA	NA	NA	NA	NA	NA	NA	NA	NA	NA	NA	NA	NA	NA	NA	9.682946e-03	8.084267e-01	NA	NA	NA	NA	NA	NA	NA	NA
22	ENSG00000182541	0.565	0.565	5.12484e-01	0.020503400	0.021277000	7.73595e-04	1.18110e-03	6.54980e-01	5.26563e-01	0.3547510	0.3485180	-6.23235e-03	9.84158e-03	-6.33268e-01	3.409020e-01	-3852.1900	-3852.3605	3.26222	1.419600e-02	-3852.1900	-3852.1971	3.26222	0.000000e+00	-3852.3605	-3852.3605	1.00000	0.000000e+00	-3852.3605	-3852.3605	1.00000	0.000000e+00	-3852.3605	-3852.3605	1.00000	0.000000e+00	-3852.3605	-3852.3605	1.00000	8.860591e-01	9.507729e-01	9.051589e-01	1.000000e+00	8.432844e-01	1.000000e+00	1.000000e+00	1.000000e+00	1.000000e+00	1.000000e+00
8	ENSG00000158815	0.632	0.629	5.64925e-02	0.006092600	0.006093280	6.74096e-07	3.53433e-07	1.90728e+00	4.10630e-01	0.3457060	0.3354780	-1.02276e-02	1.24303e-02	-8.22794e-01	2.040000e-04	-1066.9906	-1066.9907	1.00000	0.000000e+00	-1066.9906	-1066.9906	1.00000	2.040000e-04	-1066.9906	-1066.9907	35.69020	0.000000e+00	-1066.9906	-1066.9906	35.69020	1.419200e-02	-1066.9836	-1066.9907	1.00000	0.000000e+00	-1066.9836	-1066.9836	1.00000	3.886245e-01	8.953719e-01	1.000000e+00	1.000000e+00	9.998980e-01	9.998980e-01	1.000000e+00	1.000000e+00	1.000000e+00	1.000000e+00
12	ENSG00000198678	0.502	0.503	3.12697e-01	0.142847000	0.147566000	4.71880e-03	4.67396e-03	1.00959e+00	6.70521e-01	0.4676740	0.4619420	-5.73227e-03	1.34738e-02	-4.25438e-01	2.765720e+00	-2193.6736	-2195.0565	1.00000	0.000000e+00	-2193.6736	-2193.6736	1.00000	1.400000e-05	-2195.0565	-2195.0565	1.00000	0.000000e+00	-2195.0565	-2195.0565	1.00000	0.000000e+00	-2195.0565	-2195.0565	1.00000	0.000000e+00	-2195.0565	-2195.0565	1.00000	6.915549e-01	1.000000e+00	1.000000e+00	1.000000e+00	2.508601e-01	9.999930e-01	1.000000e+00	1.000000e+00	6.781238e-01	1.000000e+00
15	ENSG00000184254	0.582	0.580	3.07382e-01	0.036000400	0.037557500	1.55710e-03	1.52545e-03	1.02075e+00	6.13723e-01	0.4453990	0.4418200	-3.57874e-03	7.08982e-03	-5.04772e-01	5.321960e-01	-2432.3980	-2432.6641	1.00000	0.000000e+00	-2432.3980	-2432.3980	1.00000	0.000000e+00	-2432.6641	-2432.6641	1.00000	0.000000e+00	-2432.6641	-2432.6641	1.00000	1.948534e+00	-2431.6898	-2432.6641	1.00000	0.000000e+00	-2431.6898	-2431.6898	1.00000	6.915549e-01	9.777043e-01	1.000000e+00	1.000000e+00	7.663640e-01	1.000000e+00	1.000000e+00	1.000000e+00	1.000000e+00	1.000000e+00
8	ENSG00000104522	0.572	0.574	2.29357e-01	0.031566100	0.027654400	-3.91171e-03	3.25424e-03	-1.20204e+00	9.95079e-01	0.4567350	0.4567900	5.49779e-05	8.91346e-03	6.16796e-03	2.743540e+00	-2085.4414	-2086.8132	71.00319	4.138800e-02	-2085.4414	-2085.4621	71.00319	1.326394e+01	-2080.1812	-2086.8132	56.49360	5.525906e+00	-2080.1812	-2082.9442	56.49360	2.314780e-01	-2086.6975	-2086.8132	1.00000	0.000000e+00	-2086.6975	-2086.6975	1.00000	6.915549e-01	1.000000e+00	8.387908e-01	1.873690e-02	2.536576e-01	1.317568e-03	1.000000e+00	5.995898e-02	6.834461e-01	4.252244e-03
12	ENSG00000135469	0.538	0.538	6.13589e-01	0.061524300	0.058570600	-2.95378e-03	5.84951e-03	-5.04962e-01	3.41408e-01	0.4424490	0.4251530	-1.72960e-02	1.81796e-02	-9.51399e-01	NA	NA	NA	NA	NA	NA	NA	NA	NA	NA	NA	NA	NA	NA	NA	NA	NA	NA	NA	NA	NA	NA	NA	NA	9.582959e-01	8.541424e-01	NA	NA	NA	NA	NA	NA	NA	NA
6	ENSG00000112599	0.550	0.550	2.14759e-01	0.057103700	0.057109000	5.30618e-06	4.27708e-06	1.24061e+00	3.97234e-01	0.4485640	0.4402460	-8.31877e-03	9.82629e-03	-8.46582e-01	NA	NA	NA	NA	NA	NA	NA	NA	NA	NA	NA	NA	NA	NA	NA	NA	NA	NA	NA	NA	NA	NA	NA	NA	6.915549e-01	8.891897e-01	NA	NA	NA	NA	NA	NA	NA	NA
1	ENSG00000189195	0.427	0.427	1.00000e+00	0.166471000	0.166471000	0.00000e+00	0.00000e+00	0.00000e+00	1.00000e+00	0.3909980	0.3909980	0.00000e+00	0.00000e+00	0.00000e+00	NA	NA	NA	NA	NA	NA	NA	NA	NA	NA	NA	NA	NA	NA	NA	NA	NA	NA	NA	NA	NA	NA	NA	NA	1.000000e+00	1.000000e+00	NA	NA	NA	NA	NA	NA	NA	NA
15	ENSG00000103671	0.466	0.464	3.03369e-01	0.055956300	0.054183600	-1.77275e-03	1.72237e-03	-1.02925e+00	2.83496e-01	0.2465680	0.2390430	-7.52460e-03	7.01584e-03	-1.07252e+00	0.000000e+00	-1592.9779	-1592.9779	1.00000	6.000000e-06	-1592.9779	-1592.9779	1.00000	4.242320e-01	-1592.7658	-1592.9779	1.00000	0.000000e+00	-1592.7658	-1592.7658	1.00000	0.000000e+00	-1592.9779	-1592.9779	1.00000	0.000000e+00	-1592.9779	-1592.9779	1.00000	6.915549e-01	8.174848e-01	9.980456e-01	1.000000e+00	1.000000e+00	8.088709e-01	1.000000e+00	1.000000e+00	1.000000e+00	1.000000e+00
17	ENSG00000125430	0.656	0.655	9.90561e-01	0.031630600	0.031612500	-1.80891e-05	1.52911e-03	-1.18298e-02	9.83945e-01	0.3073540	0.3072630	-9.17044e-05	4.55701e-03	-2.01238e-02	1.243200e-01	-1968.9562	-1969.0184	1.00000	0.000000e+00	-1968.9562	-1968.9562	1.00000	0.000000e+00	-1969.0184	-1969.0184	1.00000	0.000000e+00	-1969.0184	-1969.0184	1.00000	0.000000e+00	-1969.0184	-1969.0184	1.00000	0.000000e+00	-1969.0184	-1969.0184	1.00000	1.000000e+00	1.000000e+00	1.000000e+00	1.000000e+00	9.397325e-01	1.000000e+00	1.000000e+00	1.000000e+00	1.000000e+00	1.000000e+00
3	ENSG00000144597	0.521	0.524	1.00000e+00	0.007236860	0.007236860	0.00000e+00	0.00000e+00	0.00000e+00	1.00000e+00	0.4044590	0.4044590	0.00000e+00	0.00000e+00	0.00000e+00	NA	NA	NA	NA	NA	NA	NA	NA	NA	NA	NA	NA	NA	NA	NA	NA	NA	NA	NA	NA	NA	NA	NA	NA	1.000000e+00	1.000000e+00	NA	NA	NA	NA	NA	NA	NA	NA
11	ENSG00000086827	0.426	0.426	1.00000e-07	0.062227200	0.062232800	5.62350e-06	4.11569e-07	1.36636e+01	3.61813e-02	0.3911170	0.3835540	-7.56250e-03	3.60983e-03	-2.09498e+00	-4.000000e-06	-5612.8800	-5612.8800	1.00000	0.000000e+00	-5612.8800	-5612.8800	1.00000	0.000000e+00	-5612.8800	-5612.8800	1.00000	0.000000e+00	-5612.8800	-5612.8800	1.00000	0.000000e+00	-5612.8800	-5612.8800	1.00000	0.000000e+00	-5612.8800	-5612.8800	1.00000	1.727356e-06	4.386760e-01	1.000000e+00	1.000000e+00	1.000000e+00	1.000000e+00	1.000000e+00	1.000000e+00	1.000000e+00	1.000000e+00
8	ENSG00000137563	0.412	0.410	5.90338e-01	0.179534000	0.180549000	1.01443e-03	1.88432e-03	5.38352e-01	6.13983e-01	0.4043130	0.4072120	2.89983e-03	5.74906e-03	5.04400e-01	0.000000e+00	-2908.8658	-2908.8658	1.00000	0.000000e+00	-2908.8658	-2908.8658	1.00000	0.000000e+00	-2908.8658	-2908.8658	1.00000	0.000000e+00	-2908.8658	-2908.8658	1.00000	0.000000e+00	-2908.8658	-2908.8658	1.00000	0.000000e+00	-2908.8658	-2908.8658	1.00000	9.456463e-01	9.778824e-01	1.000000e+00	1.000000e+00	1.000000e+00	1.000000e+00	1.000000e+00	1.000000e+00	1.000000e+00	1.000000e+00
2	ENSG00000023228	0.450	0.449	2.26858e-01	0.020397900	0.019456500	-9.41434e-04	7.79002e-04	-1.20851e+00	4.25317e-01	0.2688530	0.2637160	-5.13612e-03	6.44238e-03	-7.97239e-01	0.000000e+00	-4533.6384	-4533.6384	1.00000	0.000000e+00	-4533.6384	-4533.6384	1.00000	6.050800e-02	-4533.6081	-4533.6384	52.99930	4.457800e-02	-4533.6081	-4533.6304	52.99930	0.000000e+00	-4533.6384	-4533.6384	1.00000	0.000000e+00	-4533.6384	-4533.6384	1.00000	6.915549e-01	9.039902e-01	1.000000e+00	8.327819e-01	1.000000e+00	9.701991e-01	1.000000e+00	1.000000e+00	1.000000e+00	1.000000e+00
2	ENSG00000115486	0.524	0.525	6.66548e-01	0.049527000	0.050220100	6.93167e-04	1.60867e-03	4.30895e-01	5.28562e-02	0.3163340	0.3269920	1.06572e-02	5.50428e-03	1.93616e+00	6.222140e-01	-5114.9268	-5115.2379	40.02612	1.725020e-01	-5114.9268	-5115.0130	40.02612	4.034412e+00	-5113.2207	-5115.2379	2.99479	1.599640e-01	-5113.2207	-5113.3007	2.99479	2.139146e+00	-5114.1683	-5115.2379	21.94664	1.981478e+00	-5114.1683	-5115.1590	21.94664	9.968760e-01	5.566985e-01	6.778977e-01	6.891897e-01	7.326355e-01	1.330266e-01	1.000000e+00	1.000000e+00	1.000000e+00	3.453772e-01
14	ENSG00000100814	0.448	0.444	3.01207e-01	0.038696200	0.040687200	1.99103e-03	1.92581e-03	1.03386e+00	2.09208e-01	0.4118710	0.3914580	-2.04131e-02	1.62555e-02	-1.25577e+00	1.365196e+00	-1929.1036	-1929.7862	1.00000	0.000000e+00	-1929.1036	-1929.1036	1.00000	0.000000e+00	-1929.7862	-1929.7862	1.00000	0.000000e+00	-1929.7862	-1929.7862	1.00000	2.495280e-01	-1929.6614	-1929.7862	1.00000	0.000000e+00	-1929.6614	-1929.6614	1.00000	6.915549e-01	8.084267e-01	1.000000e+00	1.000000e+00	5.053025e-01	1.000000e+00	1.000000e+00	1.000000e+00	1.000000e+00	1.000000e+00
17	ENSG00000167525	0.587	0.579	6.16930e-01	0.251380000	0.244978000	-6.40224e-03	1.27991e-02	-5.00211e-01	4.63775e-01	0.3996350	0.4046080	4.97282e-03	6.78741e-03	7.32654e-01	4.793720e-01	-801.1990	-801.4387	999.00000	4.793720e-01	-801.1990	-801.4387	999.00000	4.788480e-01	-801.1993	-801.4387	999.00000	4.788480e-01	-801.1993	-801.4387	999.00000	0.000000e+00	-801.4387	-801.4387	1.00000	0.000000e+00	-801.4387	-801.4387	1.00000	9.592773e-01	9.237223e-01	4.887069e-01	4.889446e-01	7.868749e-01	7.870811e-01	1.000000e+00	1.000000e+00	1.000000e+00	1.000000e+00
22	ENSG00000133422	0.552	0.550	3.15776e-01	0.050249500	0.049591100	-6.58394e-04	6.56301e-04	-1.00319e+00	6.41675e-01	0.3810230	0.3839230	2.89995e-03	6.23158e-03	4.65363e-01	0.000000e+00	-5808.1028	-5808.1028	1.00000	0.000000e+00	-5808.1028	-5808.1028	1.00000	0.000000e+00	-5808.1028	-5808.1028	1.00000	0.000000e+00	-5808.1028	-5808.1028	1.00000	1.950284e+00	-5807.1277	-5808.1028	1.00000	0.000000e+00	-5807.1277	-5807.1277	1.00000	6.915549e-01	9.866230e-01	1.000000e+00	1.000000e+00	1.000000e+00	1.000000e+00	1.000000e+00	1.000000e+00	1.000000e+00	1.000000e+00
22	ENSG00000184708	0.501	0.501	3.04615e-01	0.028702400	0.028140800	-5.61614e-04	5.47061e-04	-1.02660e+00	2.83900e-01	0.2916690	0.2952360	3.56719e-03	3.32880e-03	1.07161e+00	0.000000e+00	-4688.9111	-4688.9111	1.00000	0.000000e+00	-4688.9111	-4688.9111	1.00000	8.807780e-01	-4688.4707	-4688.9111	1.00000	0.000000e+00	-4688.4707	-4688.4707	1.00000	0.000000e+00	-4688.9111	-4688.9111	1.00000	0.000000e+00	-4688.9111	-4688.9111	1.00000	6.915549e-01	8.174848e-01	1.000000e+00	1.000000e+00	1.000000e+00	6.437859e-01	1.000000e+00	1.000000e+00	1.000000e+00	1.000000e+00
16	ENSG00000070761	0.484	0.486	1.00000e+00	0.004265880	0.004265880	0.00000e+00	0.00000e+00	0.00000e+00	1.65389e-01	0.3941670	0.3848600	-9.30675e-03	6.70905e-03	-1.38719e+00	NA	NA	NA	NA	NA	NA	NA	NA	NA	NA	NA	NA	NA	NA	NA	NA	NA	NA	NA	NA	NA	NA	NA	NA	1.000000e+00	7.940307e-01	NA	NA	NA	NA	NA	NA	NA	NA
22	ENSG00000182490	0.569	0.573	8.00007e-01	0.041612900	0.040836800	-7.76013e-04	3.06312e-03	-2.53340e-01	1.46875e-02	0.4175820	0.4188630	1.28066e-03	5.24827e-04	2.44015e+00	3.586426e+00	-2106.0913	-2107.8845	999.00000	3.777120e-01	-2106.0913	-2106.2802	999.00000	7.021964e+00	-2104.3736	-2107.8845	999.00000	7.112240e-01	-2104.3736	-2104.7292	999.00000	2.496060e-01	-2107.7597	-2107.8845	1.00000	0.000000e+00	-2107.7597	-2107.7597	1.00000	1.000000e+00	2.177876e-01	5.388303e-01	3.990378e-01	1.664246e-01	2.986757e-02	1.000000e+00	1.000000e+00	4.876344e-01	8.712695e-02
2	ENSG00000121966	0.504	0.503	1.00000e-07	0.030731900	0.030579900	-1.51986e-04	7.09054e-06	-2.14350e+01	9.57117e-01	0.4425370	0.4420200	-5.16634e-04	9.60794e-03	-5.37715e-02	0.000000e+00	-2367.2736	-2367.2736	1.00000	0.000000e+00	-2367.2736	-2367.2736	1.00000	0.000000e+00	-2367.2736	-2367.2736	1.00000	0.000000e+00	-2367.2736	-2367.2736	1.00000	0.000000e+00	-2367.2736	-2367.2736	1.00000	2.000000e-06	-2367.2736	-2367.2736	1.00000	1.727356e-06	1.000000e+00	1.000000e+00	1.000000e+00	1.000000e+00	1.000000e+00	1.000000e+00	1.000000e+00	1.000000e+00	1.000000e+00
5	ENSG00000198944	0.698	0.699	3.69716e-01	0.059425400	0.061213800	1.78842e-03	1.99373e-03	8.97018e-01	9.44326e-01	0.5281540	0.5290510	8.97221e-04	1.28479e-02	6.98340e-02	5.277240e-01	-2333.4911	-2333.7549	49.47595	1.930160e-01	-2333.4911	-2333.5876	49.47595	0.000000e+00	-2333.7549	-2333.7549	1.00000	0.000000e+00	-2333.7549	-2333.7549	1.00000	1.871120e-01	-2333.6614	-2333.7549	3.39496	3.806000e-02	-2333.6614	-2333.6804	3.39496	7.425200e-01	1.000000e+00	6.604182e-01	1.000000e+00	7.680795e-01	1.000000e+00	1.000000e+00	1.000000e+00	1.000000e+00	1.000000e+00
5	ENSG00000122203	0.556	0.554	5.28922e-01	0.079589500	0.081049200	1.45973e-03	2.31829e-03	6.29660e-01	1.31703e-01	0.2842630	0.2949410	1.06785e-02	7.08381e-03	1.50744e+00	0.000000e+00	-2158.9050	-2158.9050	1.00000	0.000000e+00	-2158.9050	-2158.9050	1.00000	-4.400000e-04	-2158.9052	-2158.9050	2.43487	-2.560000e-04	-2158.9052	-2158.9051	2.43487	7.282136e+00	-2155.2640	-2158.9050	1.00000	0.000000e+00	-2155.2640	-2155.2640	1.00000	8.998561e-01	7.527889e-01	1.000000e+00	1.000000e+00	1.000000e+00	1.000000e+00	1.000000e+00	1.000000e+00	1.000000e+00	1.000000e+00
7	ENSG00000188037	0.590	0.596	3.56763e-01	0.068719600	0.059311200	-9.40838e-03	1.02091e-02	-9.21563e-01	6.24985e-01	0.3432320	0.3444180	1.18638e-03	2.42710e-03	4.88803e-01	NA	NA	NA	NA	NA	NA	NA	NA	NA	NA	NA	NA	NA	NA	NA	NA	NA	NA	NA	NA	NA	NA	NA	NA	7.281474e-01	9.815009e-01	NA	NA	NA	NA	NA	NA	NA	NA
1	ENSG00000079739	0.549	0.538	9.97303e-01	0.028550600	0.028513900	-3.66325e-05	1.08354e-02	-3.38081e-03	3.40872e-01	0.3695280	0.4024840	3.29552e-02	3.46002e-02	9.52457e-01	7.964240e-01	-581.6173	-582.0155	1.00000	0.000000e+00	-581.6173	-581.6173	1.00000	3.692646e+00	-580.1692	-582.0155	999.00000	5.217700e-01	-580.1692	-580.4300	999.00000	4.182200e-02	-581.9946	-582.0155	6.66301	2.177800e-02	-581.9946	-582.0055	6.66301	1.000000e+00	8.535746e-01	1.000000e+00	4.700876e-01	6.715197e-01	1.578164e-01	1.000000e+00	1.000000e+00	1.000000e+00	4.006739e-01
17	ENSG00000167716	0.648	0.651	8.33436e-01	0.326976000	0.327489000	5.13094e-04	2.43984e-03	2.10299e-01	4.72601e-01	0.6363180	0.6462770	9.95876e-03	1.38651e-02	7.18261e-01	0.000000e+00	-2673.3304	-2673.3304	1.00000	2.000001e-06	-2673.3304	-2673.3304	1.00000	0.000000e+00	-2673.3304	-2673.3304	1.00000	0.000000e+00	-2673.3304	-2673.3304	1.00000	0.000000e+00	-2673.3304	-2673.3304	1.00000	2.000001e-06	-2673.3304	-2673.3304	1.00000	1.000000e+00	9.281124e-01	9.988716e-01	1.000000e+00	1.000000e+00	1.000000e+00	1.000000e+00	1.000000e+00	1.000000e+00	1.000000e+00
11	ENSG00000149823	0.656	0.655	7.28751e-02	0.045891900	0.048423300	2.53141e-03	1.41131e-03	1.79367e+00	1.84755e-01	0.4506920	0.4580260	7.33435e-03	5.53003e-03	1.32628e+00	6.648860e+00	-4434.4861	-4437.8106	1.00000	0.000000e+00	-4434.4861	-4434.4861	1.00000	-3.800000e-05	-4437.8106	-4437.8106	1.00000	-3.800000e-05	-4437.8106	-4437.8106	1.00000	0.000000e+00	-4437.8106	-4437.8106	1.00000	0.000000e+00	-4437.8106	-4437.8106	1.00000	4.610416e-01	8.084267e-01	1.000000e+00	1.000000e+00	3.599303e-02	1.000000e+00	1.000000e+00	1.000000e+00	1.216389e-01	1.000000e+00
11	ENSG00000068971	0.570	0.571	3.20537e-01	0.003277900	0.002437420	-8.40482e-04	8.46094e-04	-9.93367e-01	4.84943e-01	0.2712010	0.2681940	-3.00770e-03	4.30666e-03	-6.98384e-01	2.580000e-04	-2652.6457	-2652.6459	1.00000	0.000000e+00	-2652.6457	-2652.6457	1.00000	2.934270e+00	-2651.1787	-2652.6459	1.00000	0.000000e+00	-2651.1787	-2651.1787	1.00000	2.580000e-04	-2652.6457	-2652.6459	1.00000	0.000000e+00	-2652.6457	-2652.6457	1.00000	6.915549e-01	9.349170e-01	1.000000e+00	1.000000e+00	9.998710e-01	2.305852e-01	1.000000e+00	1.000000e+00	1.000000e+00	5.485907e-01
7	ENSG00000106121	0.507	0.510	2.07768e-01	0.176808000	0.172462000	-4.34612e-03	3.44999e-03	-1.25975e+00	2.27098e-01	0.4818900	0.4713340	-1.05562e-02	8.73940e-03	-1.20789e+00	3.698618e+00	-4148.7424	-4150.5917	999.00000	1.511138e+00	-4148.7424	-4149.4980	999.00000	1.023390e+00	-4150.0800	-4150.5917	1.00000	0.000000e+00	-4150.0800	-4150.0800	1.00000	5.464060e-01	-4150.3185	-4150.5917	1.00000	0.000000e+00	-4150.3185	-4150.3185	1.00000	6.915549e-01	8.084267e-01	2.189655e-01	1.000000e+00	1.573459e-01	5.994786e-01	7.478489e-01	1.000000e+00	4.645261e-01	1.000000e+00
1	ENSG00000116984	0.446	0.446	1.00000e-07	0.036058100	0.036132100	7.39382e-05	8.16480e-06	9.05573e+00	5.42318e-01	0.4129380	0.4053940	-7.54406e-03	1.23812e-02	-6.09317e-01	0.000000e+00	-2644.0127	-2644.0127	1.00000	0.000000e+00	-2644.0127	-2644.0127	1.00000	0.000000e+00	-2644.0127	-2644.0127	1.00000	0.000000e+00	-2644.0127	-2644.0127	1.00000	2.229840e-01	-2643.9012	-2644.0127	1.00000	0.000000e+00	-2643.9012	-2643.9012	1.00000	1.727356e-06	9.559197e-01	1.000000e+00	1.000000e+00	1.000000e+00	1.000000e+00	1.000000e+00	1.000000e+00	1.000000e+00	1.000000e+00
1	ENSG00000143751	0.512	0.510	3.36124e-01	0.204569000	0.202333000	-2.23552e-03	2.32416e-03	-9.61862e-01	6.33741e-01	0.5577330	0.5541930	-3.54017e-03	7.42994e-03	-4.76473e-01	0.000000e+00	-4059.5071	-4059.5071	1.00000	0.000000e+00	-4059.5071	-4059.5071	1.00000	0.000000e+00	-4059.5071	-4059.5071	1.00000	0.000000e+00	-4059.5071	-4059.5071	1.00000	1.310638e+00	-4058.8518	-4059.5071	1.00000	0.000000e+00	-4058.8518	-4058.8518	1.00000	7.047412e-01	9.825517e-01	1.000000e+00	1.000000e+00	1.000000e+00	1.000000e+00	1.000000e+00	1.000000e+00	1.000000e+00	1.000000e+00
2	ENSG00000115590	0.506	0.511	1.90610e-01	0.203970000	0.206975000	3.00510e-03	2.29607e-03	1.30880e+00	9.80127e-01	0.5747650	0.5744480	-3.16974e-04	1.27249e-02	-2.49098e-02	1.913560e-01	-3627.8330	-3627.9287	1.00000	0.000000e+00	-3627.8330	-3627.8330	1.00000	0.000000e+00	-3627.9287	-3627.9287	1.00000	0.000000e+00	-3627.9287	-3627.9287	1.00000	1.136812e+00	-3627.3603	-3627.9287	1.00000	0.000000e+00	-3627.3603	-3627.3603	1.00000	6.915549e-01	1.000000e+00	1.000000e+00	1.000000e+00	9.087566e-01	1.000000e+00	1.000000e+00	1.000000e+00	1.000000e+00	1.000000e+00
16	ENSG00000051523	0.733	0.729	2.87637e-01	0.074614600	0.080733400	6.11875e-03	5.75430e-03	1.06334e+00	8.81167e-01	0.7879860	0.7938210	5.83483e-03	3.90313e-02	1.49491e-01	3.616880e-01	-766.9631	-767.1439	1.00000	0.000000e+00	-766.9631	-766.9631	1.00000	0.000000e+00	-767.1439	-767.1439	1.00000	0.000000e+00	-767.1439	-767.1439	1.00000	1.741930e+00	-766.2730	-767.1439	999.00000	1.652558e+00	-766.2730	-767.0993	999.00000	6.915549e-01	1.000000e+00	1.000000e+00	1.000000e+00	8.345655e-01	1.000000e+00	1.000000e+00	1.000000e+00	1.000000e+00	1.000000e+00
19	ENSG00000167615	0.638	0.628	2.52653e-04	0.056160000	0.033608400	-2.25515e-02	6.15831e-03	-3.66197e+00	3.86677e-04	0.5557350	0.4767110	-7.90236e-02	2.22511e-02	-3.55145e+00	-1.200000e-05	-3791.6746	-3791.6746	1.00000	0.000000e+00	-3791.6746	-3791.6746	1.00000	3.289299e+01	-3775.2281	-3791.6746	999.00000	3.289299e+01	-3775.2281	-3791.6746	999.00000	7.937640e-01	-3791.2777	-3791.6746	1.00000	0.000000e+00	-3791.2777	-3791.2777	1.00000	3.227746e-03	7.217788e-03	1.000000e+00	9.737395e-09	1.000000e+00	7.200768e-08	1.000000e+00	3.513930e-08	1.000000e+00	2.542910e-07
15	ENSG00000184779	0.562	0.562	1.00000e+00	0.009772100	0.009772100	0.00000e+00	0.00000e+00	0.00000e+00	1.00000e+00	0.3726470	0.3726470	0.00000e+00	0.00000e+00	0.00000e+00	NA	NA	NA	NA	NA	NA	NA	NA	NA	NA	NA	NA	NA	NA	NA	NA	NA	NA	NA	NA	NA	NA	NA	NA	1.000000e+00	1.000000e+00	NA	NA	NA	NA	NA	NA	NA	NA
10	ENSG00000107821	0.647	0.648	8.47048e-01	0.051469100	0.050766800	-7.02279e-04	3.64085e-03	-1.92889e-01	4.05610e-01	0.3749710	0.3805580	5.58754e-03	6.71859e-03	8.31654e-01	5.282702e+00	-1934.3349	-1936.9763	57.23570	3.511540e-01	-1934.3349	-1934.5105	57.23570	3.681672e+00	-1935.1354	-1936.9763	3.43118	6.245600e-02	-1935.1354	-1935.1666	3.43118	1.691000e-02	-1936.9678	-1936.9763	1.00000	0.000000e+00	-1936.9678	-1936.9678	1.00000	1.000000e+00	8.935477e-01	5.534606e-01	8.026554e-01	7.126493e-02	1.586847e-01	1.000000e+00	1.000000e+00	2.306236e-01	4.024485e-01
6	ENSG00000137267	0.614	0.616	1.00000e+00	0.000000000	0.000000000	0.00000e+00	0.00000e+00	0.00000e+00	8.16042e-01	0.4051850	0.4063260	1.14112e-03	4.90506e-03	2.32641e-01	7.980000e-04	-2276.6589	-2276.6593	29.49137	0.000000e+00	-2276.6589	-2276.6589	29.49137	7.980000e-04	-2276.6589	-2276.6593	1.00000	0.000000e+00	-2276.6589	-2276.6589	1.00000	7.980000e-04	-2276.6589	-2276.6593	1.00000	0.000000e+00	-2276.6589	-2276.6589	1.00000	1.000000e+00	1.000000e+00	1.000000e+00	1.000000e+00	9.996011e-01	9.996011e-01	1.000000e+00	1.000000e+00	1.000000e+00	1.000000e+00
19	ENSG00000167774	0.610	0.610	1.00000e+00	0.062474500	0.062474500	0.00000e+00	0.00000e+00	0.00000e+00	3.09689e-01	0.4154820	0.4452760	2.97934e-02	2.93275e-02	1.01589e+00	0.000000e+00	-804.6928	-804.6928	1.00000	0.000000e+00	-804.6928	-804.6928	1.00000	-4.000000e-06	-804.6928	-804.6928	1.00000	0.000000e+00	-804.6928	-804.6928	1.00000	4.719340e-01	-804.4568	-804.6928	17.10721	4.716560e-01	-804.4568	-804.6926	17.10721	1.000000e+00	8.340746e-01	1.000000e+00	1.000000e+00	1.000000e+00	1.000000e+00	1.000000e+00	1.000000e+00	1.000000e+00	1.000000e+00
14	ENSG00000181784	0.522	0.524	1.69625e-01	0.471525000	0.465187000	-6.33736e-03	4.61423e-03	-1.37344e+00	NA	NA	NA	NA	NA	NA	NA	NA	NA	NA	NA	NA	NA	NA	NA	NA	NA	NA	NA	NA	NA	NA	NA	NA	NA	NA	NA	NA	NA	NA	6.680966e-01	NA	NA	NA	NA	NA	NA	NA	NA	NA
19	ENSG00000131943	0.639	0.639	9.41838e-01	0.084970900	0.084637200	-3.33697e-04	4.57369e-03	-7.29602e-02	6.76273e-01	0.4443520	0.4499370	5.58506e-03	1.33755e-02	4.17558e-01	NA	NA	NA	NA	NA	NA	NA	NA	NA	NA	NA	NA	NA	NA	NA	NA	NA	NA	NA	NA	NA	NA	NA	NA	1.000000e+00	1.000000e+00	NA	NA	NA	NA	NA	NA	NA	NA
20	ENSG00000125814	0.450	0.451	1.00000e+00	0.001497800	0.001497800	0.00000e+00	0.00000e+00	0.00000e+00	1.60222e-01	0.3818380	0.3757460	-6.09195e-03	4.33791e-03	-1.40435e+00	NA	NA	NA	NA	NA	NA	NA	NA	NA	NA	NA	NA	NA	NA	NA	NA	NA	NA	NA	NA	NA	NA	NA	NA	1.000000e+00	7.904534e-01	NA	NA	NA	NA	NA	NA	NA	NA
2	ENSG00000143919	0.437	0.437	1.70159e-01	0.462368000	0.449798000	-1.25693e-02	9.16319e-03	-1.37172e+00	NA	NA	NA	NA	NA	NA	NA	NA	NA	NA	NA	NA	NA	NA	NA	NA	NA	NA	NA	NA	NA	NA	NA	NA	NA	NA	NA	NA	NA	NA	6.689271e-01	NA	NA	NA	NA	NA	NA	NA	NA	NA
19	ENSG00000006712	0.517	0.515	3.16879e-01	0.002542410	0.001102870	-1.43954e-03	1.43823e-03	-1.00091e+00	8.34277e-01	0.3408460	0.3398390	-1.00660e-03	4.81118e-03	-2.09221e-01	NA	NA	NA	NA	NA	NA	NA	NA	NA	NA	NA	NA	NA	NA	NA	NA	NA	NA	NA	NA	NA	NA	NA	NA	6.915549e-01	1.000000e+00	NA	NA	NA	NA	NA	NA	NA	NA
3	ENSG00000164049	0.462	0.457	1.03986e-02	0.398490000	0.383984000	-1.45057e-02	5.66076e-03	-2.56250e+00	6.97928e-02	0.6238520	0.6039550	-1.98972e-02	1.09729e-02	-1.81331e+00	-2.000000e-06	-3732.2848	-3732.2848	1.00000	-2.000000e-06	-3732.2848	-3732.2848	1.00000	4.157442e+00	-3730.2061	-3732.2848	1.00000	0.000000e+00	-3730.2061	-3730.2061	1.00000	1.076307e+01	-3726.9032	-3732.2848	25.31865	1.015596e+01	-3726.9032	-3731.9812	25.31865	9.872685e-02	6.400664e-01	1.000000e+00	1.000000e+00	1.000000e+00	1.250901e-01	1.000000e+00	1.000000e+00	1.000000e+00	3.269998e-01
12	ENSG00000161798	0.635	0.631	1.09159e-01	0.151909000	0.147371000	-4.53746e-03	2.83233e-03	-1.60203e+00	9.60765e-01	0.6611120	0.6601910	-9.20909e-04	1.87198e-02	-4.91943e-02	0.000000e+00	-2249.2944	-2249.2944	1.00000	0.000000e+00	-2249.2944	-2249.2944	1.00000	3.596940e-01	-2249.1146	-2249.2944	1.00000	0.000000e+00	-2249.1146	-2249.1146	1.00000	0.000000e+00	-2249.2944	-2249.2944	1.00000	2.140000e-04	-2249.2944	-2249.2945	1.00000	5.836280e-01	1.000000e+00	1.000000e+00	1.000000e+00	1.000000e+00	8.353980e-01	1.000000e+00	1.000000e+00	1.000000e+00	1.000000e+00
1	ENSG00000163157	0.513	0.515	1.00000e+00	0.018200800	0.018200800	0.00000e+00	0.00000e+00	0.00000e+00	1.88586e-01	0.3515380	0.3423100	-9.22837e-03	7.01885e-03	-1.31480e+00	NA	NA	NA	NA	NA	NA	NA	NA	NA	NA	NA	NA	NA	NA	NA	NA	NA	NA	NA	NA	NA	NA	NA	NA	1.000000e+00	8.084267e-01	NA	NA	NA	NA	NA	NA	NA	NA
2	ENSG00000163083	0.620	0.620	3.11533e-01	0.015132100	0.013542500	-1.58960e-03	1.57071e-03	-1.01202e+00	6.57404e-01	0.3426570	0.3457720	3.11524e-03	7.02413e-03	4.43505e-01	0.000000e+00	-1484.1813	-1484.1813	1.00000	0.000000e+00	-1484.1813	-1484.1813	1.00000	4.266034e+00	-1482.0483	-1484.1813	90.18456	1.546140e-01	-1482.0483	-1482.1256	90.18456	9.010000e-03	-1484.1768	-1484.1813	1.00000	0.000000e+00	-1484.1768	-1484.1768	1.00000	6.915549e-01	9.942426e-01	1.000000e+00	6.941645e-01	1.000000e+00	1.184793e-01	1.000000e+00	1.000000e+00	1.000000e+00	3.117168e-01
4	ENSG00000038295	0.440	0.440	9.88757e-01	0.022683000	0.022694200	1.12235e-05	7.96434e-04	1.40921e-02	3.75448e-01	0.4266850	0.4328450	6.15929e-03	6.94922e-03	8.86327e-01	0.000000e+00	-6312.3625	-6312.3625	1.00000	0.000000e+00	-6312.3625	-6312.3625	1.00000	4.377140e-01	-6312.1436	-6312.3625	1.00000	0.000000e+00	-6312.1436	-6312.1436	1.00000	2.659620e-01	-6312.2295	-6312.3625	4.71758	2.339940e-01	-6312.2295	-6312.3465	4.71758	1.000000e+00	8.762299e-01	1.000000e+00	1.000000e+00	1.000000e+00	8.034366e-01	1.000000e+00	1.000000e+00	1.000000e+00	1.000000e+00
6	ENSG00000198729	0.425	0.425	1.00000e+00	0.035149200	0.035149200	0.00000e+00	0.00000e+00	0.00000e+00	1.00000e+00	0.1805400	0.1805400	0.00000e+00	0.00000e+00	0.00000e+00	NA	NA	NA	NA	NA	NA	NA	NA	NA	NA	NA	NA	NA	NA	NA	NA	NA	NA	NA	NA	NA	NA	NA	NA	1.000000e+00	1.000000e+00	NA	NA	NA	NA	NA	NA	NA	NA
7	ENSG00000105849	0.473	0.475	3.24080e-01	0.116916000	0.118724000	1.80771e-03	1.83315e-03	9.86121e-01	3.63287e-02	0.5181260	0.4802270	-3.78986e-02	1.81045e-02	-2.09332e+00	0.000000e+00	-2590.3773	-2590.3773	1.00000	0.000000e+00	-2590.3773	-2590.3773	1.00000	0.000000e+00	-2590.3773	-2590.3773	1.00000	0.000000e+00	-2590.3773	-2590.3773	1.00000	7.467240e-01	-2590.0039	-2590.3773	1.00000	0.000000e+00	-2590.0039	-2590.0039	1.00000	6.929494e-01	4.394407e-01	1.000000e+00	1.000000e+00	1.000000e+00	1.000000e+00	1.000000e+00	1.000000e+00	1.000000e+00	1.000000e+00
4	ENSG00000163394	0.507	0.509	4.51349e-01	0.022453300	0.022454100	7.45749e-07	9.90138e-07	7.53177e-01	2.46003e-01	0.4701810	0.4620540	-8.12687e-03	7.00517e-03	-1.16012e+00	NA	NA	NA	NA	NA	NA	NA	NA	NA	NA	NA	NA	NA	NA	NA	NA	NA	NA	NA	NA	NA	NA	NA	NA	8.314423e-01	8.084267e-01	NA	NA	NA	NA	NA	NA	NA	NA
1	ENSG00000162843	0.420	0.421	2.53855e-01	0.225197000	0.222081000	-3.11631e-03	2.73108e-03	-1.14105e+00	8.12917e-01	0.6265960	0.6221110	-4.48540e-03	1.89524e-02	-2.36666e-01	0.000000e+00	-4293.6408	-4293.6408	1.00000	0.000000e+00	-4293.6408	-4293.6408	1.00000	0.000000e+00	-4293.6408	-4293.6408	1.00000	0.000000e+00	-4293.6408	-4293.6408	1.00000	0.000000e+00	-4293.6408	-4293.6408	1.00000	0.000000e+00	-4293.6408	-4293.6408	1.00000	6.915549e-01	1.000000e+00	1.000000e+00	1.000000e+00	1.000000e+00	1.000000e+00	1.000000e+00	1.000000e+00	1.000000e+00	1.000000e+00
13	ENSG00000102794	0.511	0.510	6.63139e-01	0.093019300	0.094599600	1.58028e-03	3.62791e-03	4.35589e-01	2.33636e-01	0.4855660	0.4768800	-8.68595e-03	7.29261e-03	-1.19106e+00	7.690954e+00	-3273.0243	-3276.8698	999.00000	1.490708e+00	-3273.0243	-3273.7696	999.00000	1.452400e-02	-3276.8625	-3276.8698	1.75421	1.448800e-02	-3276.8625	-3276.8697	1.75421	0.000000e+00	-3276.8698	-3276.8698	1.00000	0.000000e+00	-3276.8698	-3276.8698	1.00000	9.940681e-01	8.084267e-01	2.221066e-01	9.041931e-01	2.137620e-02	9.927643e-01	7.574009e-01	1.000000e+00	7.392603e-02	1.000000e+00
17	ENSG00000141337	0.540	0.542	1.68545e-01	0.062196800	0.064627300	2.43052e-03	1.76519e-03	1.37692e+00	8.73558e-01	0.4601110	0.4589270	-1.18461e-03	7.44369e-03	-1.59142e-01	2.839740e-01	-2728.9503	-2729.0923	14.10114	7.345000e-02	-2728.9503	-2728.9871	14.10114	0.000000e+00	-2729.0923	-2729.0923	1.00000	0.000000e+00	-2729.0923	-2729.0923	1.00000	0.000000e+00	-2729.0923	-2729.0923	1.00000	0.000000e+00	-2729.0923	-2729.0923	1.00000	6.658698e-01	1.000000e+00	7.863783e-01	1.000000e+00	8.676325e-01	1.000000e+00	1.000000e+00	1.000000e+00	1.000000e+00	1.000000e+00
19	ENSG00000169136	0.695	0.695	1.00000e+00	0.039404900	0.039404900	0.00000e+00	0.00000e+00	0.00000e+00	1.00000e+00	0.1078800	0.1078800	0.00000e+00	0.00000e+00	0.00000e+00	NA	NA	NA	NA	NA	NA	NA	NA	NA	NA	NA	NA	NA	NA	NA	NA	NA	NA	NA	NA	NA	NA	NA	NA	1.000000e+00	1.000000e+00	NA	NA	NA	NA	NA	NA	NA	NA
14	ENSG00000092094	0.533	0.533	1.00000e+00	0.064925500	0.064925500	0.00000e+00	0.00000e+00	0.00000e+00	1.00000e+00	0.5245440	0.5245440	0.00000e+00	0.00000e+00	0.00000e+00	NA	NA	NA	NA	NA	NA	NA	NA	NA	NA	NA	NA	NA	NA	NA	NA	NA	NA	NA	NA	NA	NA	NA	NA	1.000000e+00	1.000000e+00	NA	NA	NA	NA	NA	NA	NA	NA
16	ENSG00000162073	0.661	0.667	2.62021e-01	0.015855200	0.015862600	7.31639e-06	6.52293e-06	1.12164e+00	2.39943e-01	0.3201590	0.3357930	1.56339e-02	1.33038e-02	1.17514e+00	NA	NA	NA	NA	NA	NA	NA	NA	NA	NA	NA	NA	NA	NA	NA	NA	NA	NA	NA	NA	NA	NA	NA	NA	6.915549e-01	8.084267e-01	NA	NA	NA	NA	NA	NA	NA	NA
1	ENSG00000060718	0.458	0.462	1.01573e-01	0.095218600	0.091443400	-3.77518e-03	2.30571e-03	-1.63732e+00	3.12002e-02	0.4174570	0.4002380	-1.72194e-02	7.99189e-03	-2.15462e+00	0.000000e+00	-4449.3620	-4449.3620	1.00000	1.600000e-05	-4449.3620	-4449.3620	1.00000	5.160512e+00	-4446.7817	-4449.3620	22.57585	2.701658e+00	-4446.7817	-4448.1326	22.57585	1.262730e+02	-4386.2255	-4449.3620	999.00000	1.055705e+02	-4386.2255	-4439.0108	999.00000	5.578272e-01	3.974412e-01	9.968085e-01	1.002440e-01	1.000000e+00	7.575461e-02	1.000000e+00	3.112752e-01	1.000000e+00	2.082887e-01
22	ENSG00000128271	0.614	0.616	3.00774e-01	0.057108100	0.055711800	-1.39627e-03	1.34933e-03	-1.03479e+00	3.30404e-01	0.3665270	0.3735370	7.00964e-03	7.20183e-03	9.73315e-01	0.000000e+00	-2866.5517	-2866.5517	1.00000	0.000000e+00	-2866.5517	-2866.5517	1.00000	2.384940e-01	-2866.4325	-2866.5517	1.00000	0.000000e+00	-2866.4325	-2866.4325	1.00000	0.000000e+00	-2866.5517	-2866.5517	1.00000	0.000000e+00	-2866.5517	-2866.5517	1.00000	6.915549e-01	8.475193e-01	1.000000e+00	1.000000e+00	1.000000e+00	8.875885e-01	1.000000e+00	1.000000e+00	1.000000e+00	1.000000e+00
6	ENSG00000112837	0.547	0.547	3.10755e-01	0.015426800	0.014427400	-9.99402e-04	9.85942e-04	-1.01365e+00	4.97027e-01	0.3670720	0.3630590	-4.01311e-03	5.90873e-03	-6.79182e-01	-2.000000e-06	-3414.7670	-3414.7670	1.00000	0.000000e+00	-3414.7670	-3414.7670	1.00000	7.913880e-01	-3414.3713	-3414.7670	1.00000	0.000000e+00	-3414.3713	-3414.3713	1.00000	-2.000000e-06	-3414.7670	-3414.7670	1.00000	0.000000e+00	-3414.7670	-3414.7670	1.00000	6.915549e-01	9.383784e-01	1.000000e+00	1.000000e+00	1.000000e+00	6.732127e-01	1.000000e+00	1.000000e+00	1.000000e+00	1.000000e+00
16	ENSG00000159461	0.552	0.550	7.49047e-01	0.045078100	0.045077500	-5.90507e-07	1.84591e-06	-3.19900e-01	2.58247e-01	0.5042920	0.5110690	6.77677e-03	5.99417e-03	1.13056e+00	NA	NA	NA	NA	NA	NA	NA	NA	NA	NA	NA	NA	NA	NA	NA	NA	NA	NA	NA	NA	NA	NA	NA	NA	1.000000e+00	8.084267e-01	NA	NA	NA	NA	NA	NA	NA	NA
11	ENSG00000165915	0.643	0.640	5.40877e-01	0.041555400	0.039363600	-2.19177e-03	3.58428e-03	-6.11494e-01	6.00413e-02	0.2899870	0.2680890	-2.18976e-02	1.16442e-02	-1.88056e+00	0.000000e+00	-1637.2452	-1637.2452	1.00000	0.000000e+00	-1637.2452	-1637.2452	1.00000	0.000000e+00	-1637.2452	-1637.2452	1.00000	0.000000e+00	-1637.2452	-1637.2452	1.00000	0.000000e+00	-1637.2452	-1637.2452	1.00000	0.000000e+00	-1637.2452	-1637.2452	1.00000	9.095252e-01	6.021011e-01	1.000000e+00	1.000000e+00	1.000000e+00	1.000000e+00	1.000000e+00	1.000000e+00	1.000000e+00	1.000000e+00
1	ENSG00000060642	0.489	0.489	1.00000e+00	0.129814000	0.129814000	0.00000e+00	0.00000e+00	0.00000e+00	1.00000e+00	0.3373680	0.3373680	0.00000e+00	0.00000e+00	0.00000e+00	NA	NA	NA	NA	NA	NA	NA	NA	NA	NA	NA	NA	NA	NA	NA	NA	NA	NA	NA	NA	NA	NA	NA	NA	1.000000e+00	1.000000e+00	NA	NA	NA	NA	NA	NA	NA	NA
6	ENSG00000187919	0.459	0.464	9.18772e-01	0.192151000	0.192575000	4.24356e-04	4.16108e-03	1.01982e-01	3.86798e-01	0.7819280	0.7693430	-1.25857e-02	1.45424e-02	-8.65450e-01	5.930940e-01	-2077.4134	-2077.7100	168.54415	1.939660e-01	-2077.4134	-2077.5104	168.54415	8.360000e-02	-2077.6682	-2077.7100	1.00000	0.000000e+00	-2077.6682	-2077.6682	1.00000	4.940160e+00	-2075.2399	-2077.7100	1.00000	-3.436600e-02	-2075.2399	-2075.2227	1.00000	1.000000e+00	8.837855e-01	6.596360e-01	1.000000e+00	7.433807e-01	9.590616e-01	1.000000e+00	1.000000e+00	1.000000e+00	1.000000e+00
20	ENSG00000167104	0.560	0.552	8.00597e-01	0.111411000	0.112548000	1.13680e-03	4.50082e-03	2.52576e-01	2.19126e-01	0.3911670	0.4039740	1.28066e-02	1.04214e-02	1.22887e+00	1.076000e-02	-2186.8123	-2186.8177	1.00000	0.000000e+00	-2186.8123	-2186.8123	1.00000	3.909960e+00	-2184.8627	-2186.8177	999.00000	5.854720e-01	-2184.8627	-2185.1554	999.00000	0.000000e+00	-2186.8177	-2186.8177	1.00000	0.000000e+00	-2186.8177	-2186.8177	1.00000	1.000000e+00	8.084267e-01	1.000000e+00	4.441754e-01	9.946344e-01	1.415673e-01	1.000000e+00	1.000000e+00	1.000000e+00	3.651092e-01
9	ENSG00000196814	0.527	0.527	3.13749e-01	0.012874400	0.009965170	-2.90923e-03	2.88786e-03	-1.00740e+00	5.59347e-01	0.3788190	0.3744100	-4.40892e-03	7.55189e-03	-5.83817e-01	NA	NA	NA	NA	NA	NA	NA	NA	NA	NA	NA	NA	NA	NA	NA	NA	NA	NA	NA	NA	NA	NA	NA	NA	6.915549e-01	9.624124e-01	NA	NA	NA	NA	NA	NA	NA	NA
9	ENSG00000165802	0.593	0.582	5.90297e-04	0.066107300	0.023547200	-4.25601e-02	1.23798e-02	-3.43785e+00	1.03423e-01	0.4299010	0.3444340	-8.54670e-02	5.24814e-02	-1.62852e+00	1.056928e+00	-1137.8270	-1138.3555	1.00000	0.000000e+00	-1137.8270	-1137.8270	1.00000	5.492227e+01	-1110.8943	-1138.3555	123.55339	3.722082e+01	-1110.8943	-1129.5048	123.55339	0.000000e+00	-1138.3555	-1138.3555	1.00000	0.000000e+00	-1138.3555	-1138.3555	1.00000	7.246651e-03	7.151931e-01	1.000000e+00	1.054815e-09	5.895098e-01	1.185163e-12	1.000000e+00	3.821133e-09	1.000000e+00	4.305146e-12
12	ENSG00000183955	0.499	0.494	3.00317e-01	0.036660500	0.038747600	2.08707e-03	2.01500e-03	1.03577e+00	3.27533e-02	0.3499250	0.3097180	-4.02065e-02	1.88304e-02	-2.13519e+00	1.487900e+00	-1804.0771	-1804.8210	1.00000	0.000000e+00	-1804.0771	-1804.0771	1.00000	0.000000e+00	-1804.8210	-1804.8210	1.00000	0.000000e+00	-1804.8210	-1804.8210	1.00000	1.156040e-01	-1804.7632	-1804.8210	1.00000	0.000000e+00	-1804.7632	-1804.7632	1.00000	6.915549e-01	4.110878e-01	1.000000e+00	1.000000e+00	4.752330e-01	1.000000e+00	1.000000e+00	1.000000e+00	1.000000e+00	1.000000e+00
16	ENSG00000102934	0.614	0.612	3.02194e-01	0.043293600	0.045723000	2.42944e-03	2.35468e-03	1.03175e+00	8.38597e-02	0.4149680	0.3913700	-2.35982e-02	1.36503e-02	-1.72877e+00	3.492604e+00	-1252.2933	-1254.0396	103.42434	4.398060e-01	-1252.2933	-1252.5132	103.42434	0.000000e+00	-1254.0396	-1254.0396	1.00000	0.000000e+00	-1254.0396	-1254.0396	1.00000	0.000000e+00	-1254.0396	-1254.0396	1.00000	0.000000e+00	-1254.0396	-1254.0396	1.00000	6.915549e-01	6.748002e-01	5.072161e-01	1.000000e+00	1.744177e-01	1.000000e+00	1.000000e+00	1.000000e+00	5.077830e-01	1.000000e+00
7	ENSG00000005469	0.406	0.407	7.87919e-01	0.092472400	0.092472700	3.04847e-07	1.13319e-06	2.69016e-01	1.35147e-01	0.4142670	0.4088780	-5.38851e-03	3.60643e-03	-1.49414e+00	NA	NA	NA	NA	NA	NA	NA	NA	NA	NA	NA	NA	NA	NA	NA	NA	NA	NA	NA	NA	NA	NA	NA	NA	1.000000e+00	7.592854e-01	NA	NA	NA	NA	NA	NA	NA	NA
1	ENSG00000197241	0.593	0.590	2.17121e-01	0.259562000	0.261213000	1.65087e-03	1.33756e-03	1.23424e+00	4.88688e-01	0.9550640	0.9631610	8.09678e-03	1.16937e-02	6.92405e-01	1.217400e-02	-5360.7434	-5360.7495	1.00000	0.000000e+00	-5360.7434	-5360.7434	1.00000	0.000000e+00	-5360.7495	-5360.7495	1.00000	7.400000e-05	-5360.7495	-5360.7495	1.00000	7.521182e+00	-5356.9889	-5360.7495	1.00000	0.000000e+00	-5356.9889	-5356.9889	1.00000	6.915549e-01	9.353666e-01	1.000000e+00	9.931364e-01	9.939315e-01	1.000000e+00	1.000000e+00	1.000000e+00	1.000000e+00	1.000000e+00
11	ENSG00000109832	0.459	0.461	6.18953e-01	0.024973300	0.024973500	2.20362e-07	4.43081e-07	4.97341e-01	7.08414e-01	0.4131760	0.4095800	-3.59693e-03	9.61770e-03	-3.73990e-01	0.000000e+00	-2328.2659	-2328.2659	1.00000	0.000000e+00	-2328.2659	-2328.2659	1.00000	0.000000e+00	-2328.2659	-2328.2659	1.00000	0.000000e+00	-2328.2659	-2328.2659	1.00000	1.093169e+01	-2322.8001	-2328.2659	1.00000	0.000000e+00	-2322.8001	-2322.8001	1.00000	9.596124e-01	1.000000e+00	1.000000e+00	1.000000e+00	1.000000e+00	1.000000e+00	1.000000e+00	1.000000e+00	1.000000e+00	1.000000e+00
1	ENSG00000158874	0.527	0.523	7.46854e-01	0.208776000	0.205238000	-3.53859e-03	1.09624e-02	-3.22794e-01	3.56334e-01	0.4140310	0.4305460	1.65148e-02	1.79045e-02	9.22387e-01	2.926286e+00	-975.7483	-977.2114	1.00000	0.000000e+00	-975.7483	-975.7483	1.00000	7.285140e-01	-976.8472	-977.2114	999.00000	7.285140e-01	-976.8472	-977.2114	999.00000	0.000000e+00	-977.2114	-977.2114	1.00000	0.000000e+00	-977.2114	-977.2114	1.00000	1.000000e+00	8.663485e-01	1.000000e+00	3.933653e-01	2.315075e-01	6.947126e-01	1.000000e+00	1.000000e+00	6.357883e-01	1.000000e+00
17	ENSG00000125450	0.519	0.518	9.95294e-01	0.041621600	0.041614700	-6.92065e-06	1.17345e-03	-5.89769e-03	2.93393e-03	0.4284100	0.4415930	1.31830e-02	4.43105e-03	2.97515e+00	1.434800e-02	-4553.4720	-4553.4792	1.00000	0.000000e+00	-4553.4720	-4553.4720	1.00000	3.386298e+00	-4551.7860	-4553.4792	91.35000	5.437880e-01	-4551.7860	-4552.0579	91.35000	4.271236e+00	-4551.3436	-4553.4792	1.78151	2.264700e-01	-4551.3436	-4551.4568	1.78151	1.000000e+00	4.989571e-02	1.000000e+00	4.608671e-01	9.928517e-01	1.839394e-01	1.000000e+00	1.000000e+00	1.000000e+00	4.558588e-01
X	ENSG00000185973	0.449	0.447	2.12514e-03	0.033971800	0.033965100	-6.61220e-06	2.15187e-06	-3.07277e+00	2.25866e-01	0.3159340	0.3042800	-1.16535e-02	9.62231e-03	-1.21110e+00	NA	NA	NA	NA	NA	NA	NA	NA	NA	NA	NA	NA	NA	NA	NA	NA	NA	NA	NA	NA	NA	NA	NA	NA	2.386849e-02	8.084267e-01	NA	NA	NA	NA	NA	NA	NA	NA
5	ENSG00000169045	0.478	0.478	3.14441e-01	0.003293610	0.004127590	8.33986e-04	8.29047e-04	1.00596e+00	9.93198e-01	0.1236870	0.1236600	-2.73009e-05	3.20239e-03	-8.52515e-03	2.683824e+00	-2354.0890	-2355.4309	1.00000	-2.000000e-06	-2354.0890	-2354.0890	1.00000	0.000000e+00	-2355.4309	-2355.4309	1.00000	0.000000e+00	-2355.4309	-2355.4309	1.00000	0.000000e+00	-2355.4309	-2355.4309	1.00000	0.000000e+00	-2355.4309	-2355.4309	1.00000	6.915549e-01	1.000000e+00	1.000000e+00	1.000000e+00	2.613455e-01	1.000000e+00	1.000000e+00	1.000000e+00	6.993059e-01	1.000000e+00
1	ENSG00000117477	0.391	0.389	3.59203e-01	0.110010000	0.111584000	1.57414e-03	1.71681e-03	9.16895e-01	7.77223e-01	0.4249640	0.4240140	-9.49381e-04	3.35537e-03	-2.82943e-01	1.666520e-01	-3989.3287	-3989.4120	3.88995	5.801600e-02	-3989.3287	-3989.3577	3.88995	-1.400000e-05	-3989.4120	-3989.4120	1.00000	-1.200000e-05	-3989.4120	-3989.4120	1.00000	2.131836e+01	-3978.7528	-3989.4120	2.85436	1.284630e+00	-3978.7528	-3979.3951	2.85436	7.307907e-01	1.000000e+00	8.096597e-01	1.000000e+00	9.200512e-01	1.000000e+00	1.000000e+00	1.000000e+00	1.000000e+00	1.000000e+00
9	ENSG00000119403	0.569	0.570	1.13352e-02	0.136328000	0.128541000	-7.78688e-03	3.07488e-03	-2.53241e+00	7.44903e-01	0.5317420	0.5273250	-4.41709e-03	1.35756e-02	-3.25370e-01	0.000000e+00	-2836.3421	-2836.3421	1.00000	0.000000e+00	-2836.3421	-2836.3421	1.00000	2.495456e+01	-2823.8648	-2836.3421	999.00000	5.502380e+00	-2823.8648	-2826.6160	999.00000	3.494000e-02	-2836.3247	-2836.3421	1.00000	0.000000e+00	-2836.3247	-2836.3247	1.00000	1.059424e-01	1.000000e+00	1.000000e+00	1.899061e-02	1.000000e+00	3.812292e-06	1.000000e+00	6.075614e-02	1.000000e+00	1.320494e-05
11	ENSG00000148925	0.432	0.430	9.43238e-01	0.011758900	0.011758900	5.86118e-12	8.23181e-11	7.12016e-02	1.24094e-01	0.2312690	0.2403090	9.04009e-03	5.87840e-03	1.53785e+00	NA	NA	NA	NA	NA	NA	NA	NA	NA	NA	NA	NA	NA	NA	NA	NA	NA	NA	NA	NA	NA	NA	NA	NA	1.000000e+00	7.458137e-01	NA	NA	NA	NA	NA	NA	NA	NA
12	ENSG00000166888	0.577	0.576	3.95512e-02	0.050779100	0.046826700	-3.95245e-03	1.92007e-03	-2.05850e+00	9.26163e-01	0.3228350	0.3222700	-5.64827e-04	6.09480e-03	-9.26736e-02	0.000000e+00	-2980.5847	-2980.5847	1.00000	1.200000e-05	-2980.5847	-2980.5847	1.00000	5.807006e+00	-2977.6812	-2980.5847	1.00000	0.000000e+00	-2977.6812	-2977.6812	1.00000	1.389748e+00	-2979.8898	-2980.5847	1.00000	0.000000e+00	-2979.8898	-2979.8898	1.00000	2.977508e-01	1.000000e+00	9.972361e-01	1.000000e+00	1.000000e+00	5.483081e-02	1.000000e+00	1.000000e+00	1.000000e+00	1.539579e-01
11	ENSG00000149575	0.574	0.571	3.14784e-01	0.037263500	0.034769400	-2.49413e-03	2.48110e-03	-1.00525e+00	5.69603e-01	0.3876910	0.3811720	-6.51950e-03	1.14650e-02	-5.68642e-01	0.000000e+00	-1391.2124	-1391.2124	1.00000	0.000000e+00	-1391.2124	-1391.2124	1.00000	7.407820e-01	-1390.8421	-1391.2124	1.00000	0.000000e+00	-1390.8421	-1390.8421	1.00000	1.107860e-01	-1391.1571	-1391.2124	1.00000	0.000000e+00	-1391.1571	-1391.1571	1.00000	6.915549e-01	9.642189e-01	1.000000e+00	1.000000e+00	1.000000e+00	6.904643e-01	1.000000e+00	1.000000e+00	1.000000e+00	1.000000e+00
17	ENSG00000005102	0.622	0.626	2.24842e-01	0.076337100	0.080715800	4.37869e-03	3.60749e-03	1.21378e+00	NA	NA	NA	NA	NA	NA	8.292626e+00	-1848.8916	-1853.0379	999.00000	1.590874e+00	-1848.8916	-1849.6870	999.00000	1.639160e-01	-1852.9559	-1853.0379	999.00000	1.625380e-01	-1852.9559	-1853.0372	999.00000	1.173726e+00	-1852.4510	-1853.0379	1.00000	0.000000e+00	-1852.4510	-1852.4510	1.00000	6.915549e-01	NA	2.072013e-01	6.868305e-01	1.582265e-02	9.213107e-01	7.107969e-01	1.000000e+00	5.535829e-02	1.000000e+00
11	ENSG00000149806	0.599	0.596	1.00000e+00	0.009457510	0.009457510	0.00000e+00	0.00000e+00	0.00000e+00	9.65191e-01	0.2980380	0.2975420	-4.96523e-04	1.13775e-02	-4.36409e-02	NA	NA	NA	NA	NA	NA	NA	NA	NA	NA	NA	NA	NA	NA	NA	NA	NA	NA	NA	NA	NA	NA	NA	NA	1.000000e+00	1.000000e+00	NA	NA	NA	NA	NA	NA	NA	NA
12	ENSG00000053702	0.614	0.615	9.91104e-01	0.103489000	0.103447000	-4.18754e-05	3.75571e-03	-1.11498e-02	8.81243e-03	0.2982230	0.2989370	7.14326e-04	2.72696e-04	2.61950e+00	2.781388e+00	-1694.3917	-1695.7824	170.90902	8.922360e-01	-1694.3917	-1694.8379	170.90902	2.570604e+00	-1694.4971	-1695.7824	174.05367	8.617420e-01	-1694.4971	-1694.9280	174.05367	2.700988e+00	-1694.4319	-1695.7824	1.00000	0.000000e+00	-1694.4319	-1694.4319	1.00000	1.000000e+00	1.391120e-01	3.448721e-01	3.532517e-01	2.489025e-01	2.765670e-01	1.000000e+00	9.980437e-01	6.736600e-01	6.344264e-01
14	ENSG00000140025	0.430	0.426	5.16136e-02	0.114186000	0.114247000	6.10014e-05	3.13404e-05	1.94641e+00	3.31833e-01	0.5210120	0.5483050	2.72926e-02	2.81238e-02	9.70444e-01	0.000000e+00	-1310.7528	-1310.7528	1.00000	0.000000e+00	-1310.7528	-1310.7528	1.00000	0.000000e+00	-1310.7528	-1310.7528	1.00000	0.000000e+00	-1310.7528	-1310.7528	1.00000	3.917784e+00	-1308.7939	-1310.7528	1.62125	3.543800e-02	-1308.7939	-1308.8116	1.62125	3.628901e-01	8.477375e-01	1.000000e+00	1.000000e+00	1.000000e+00	1.000000e+00	1.000000e+00	1.000000e+00	1.000000e+00	1.000000e+00
5	ENSG00000145916	0.583	0.581	3.11304e-01	0.009904000	0.011282800	1.37875e-03	1.36173e-03	1.01250e+00	6.66656e-01	0.4114650	0.4079280	-3.53685e-03	8.21101e-03	-4.30746e-01	1.982126e+00	-2438.3839	-2439.3749	1.00000	0.000000e+00	-2438.3839	-2438.3839	1.00000	3.020000e-04	-2439.3748	-2439.3749	1.00000	0.000000e+00	-2439.3748	-2439.3748	1.00000	1.564660e+00	-2438.5926	-2439.3749	1.00000	0.000000e+00	-2438.5926	-2438.5926	1.00000	6.915549e-01	9.995128e-01	1.000000e+00	1.000000e+00	3.711819e-01	9.998490e-01	1.000000e+00	1.000000e+00	9.110076e-01	1.000000e+00
8	ENSG00000164949	0.551	0.552	3.09727e-01	0.023859600	0.022474000	-1.38559e-03	1.36402e-03	-1.01581e+00	8.70403e-01	0.3906550	0.3896420	-1.01253e-03	6.20624e-03	-1.63148e-01	0.000000e+00	-1917.4489	-1917.4489	1.00000	0.000000e+00	-1917.4489	-1917.4489	1.00000	1.130702e+00	-1916.8836	-1917.4489	1.00000	0.000000e+00	-1916.8836	-1916.8836	1.00000	1.859234e+00	-1916.5193	-1917.4489	6.79690	4.608980e-01	-1916.5193	-1916.7498	6.79690	6.915549e-01	1.000000e+00	1.000000e+00	1.000000e+00	1.000000e+00	5.681607e-01	1.000000e+00	1.000000e+00	1.000000e+00	1.000000e+00
5	ENSG00000156453	0.596	0.602	1.52383e-03	0.031126200	0.014030300	-1.70959e-02	5.39136e-03	-3.17098e+00	2.77787e-01	0.4015770	0.4099610	8.38383e-03	7.72477e-03	1.08532e+00	0.000000e+00	-1683.2937	-1683.2937	1.00000	0.000000e+00	-1683.2937	-1683.2937	1.00000	3.911716e+01	-1663.7351	-1683.2937	4.66448	1.841820e+00	-1663.7351	-1664.6560	4.66448	0.000000e+00	-1683.2937	-1683.2937	1.00000	0.000000e+00	-1683.2937	-1683.2937	1.00000	1.741124e-02	8.132695e-01	1.000000e+00	1.747378e-01	1.000000e+00	3.204922e-09	1.000000e+00	5.304841e-01	1.000000e+00	1.144355e-08
21	ENSG00000160284	0.659	0.659	1.37888e-01	0.117424000	0.109120000	-8.30433e-03	5.59692e-03	-1.48373e+00	9.00907e-01	0.5714950	0.5733280	1.83357e-03	1.47255e-02	1.24517e-01	1.120780e+00	-1856.6406	-1857.2010	70.85767	2.607000e-02	-1856.6406	-1856.6537	70.85767	3.848126e+00	-1855.2770	-1857.2010	1.00000	0.000000e+00	-1855.2770	-1855.2770	1.00000	1.829980e-01	-1857.1095	-1857.2010	1.00000	0.000000e+00	-1857.1095	-1857.1095	1.00000	6.443789e-01	1.000000e+00	8.717295e-01	1.000000e+00	5.709863e-01	1.460125e-01	1.000000e+00	1.000000e+00	1.000000e+00	3.748885e-01
19	ENSG00000167634	0.518	0.522	8.31914e-01	0.455957000	0.454896000	-1.06083e-03	4.99802e-03	-2.12250e-01	NA	NA	NA	NA	NA	NA	0.000000e+00	-1877.9774	-1877.9774	1.00000	0.000000e+00	-1877.9774	-1877.9774	1.00000	0.000000e+00	-1877.9774	-1877.9774	1.00000	0.000000e+00	-1877.9774	-1877.9774	1.00000	3.261222e+00	-1876.3467	-1877.9774	6.90511	3.158136e+00	-1876.3467	-1877.9258	6.90511	1.000000e+00	NA	1.000000e+00	1.000000e+00	1.000000e+00	1.000000e+00	1.000000e+00	1.000000e+00	1.000000e+00	1.000000e+00
16	ENSG00000185669	0.669	0.667	9.11872e-01	0.157268000	0.156730000	-5.38359e-04	4.86421e-03	-1.10678e-01	6.08533e-01	0.4346980	0.4321950	-2.50285e-03	4.88674e-03	-5.12172e-01	7.499020e-01	-2377.8127	-2378.1876	11.56951	4.052820e-01	-2377.8127	-2378.0153	11.56951	3.608646e+00	-2376.3833	-2378.1876	145.61890	9.439560e-01	-2376.3833	-2376.8553	145.61890	2.168396e+00	-2377.1034	-2378.1876	22.47237	1.987990e+00	-2377.1034	-2378.0974	22.47237	1.000000e+00	9.765253e-01	5.243739e-01	3.312625e-01	6.873230e-01	1.645858e-01	1.000000e+00	9.473814e-01	1.000000e+00	4.149072e-01
3	ENSG00000144455	0.559	0.559	5.96163e-01	0.059237900	0.060614900	1.37698e-03	2.59840e-03	5.29932e-01	9.38621e-02	0.4268120	0.4522060	2.53938e-02	1.51567e-02	1.67541e+00	4.080000e-04	-2782.3672	-2782.3674	1.00000	0.000000e+00	-2782.3672	-2782.3672	1.00000	2.252150e+00	-2781.2413	-2782.3674	2.22518	2.213600e-02	-2781.2413	-2781.2524	2.22518	0.000000e+00	-2782.3674	-2782.3674	1.00000	0.000000e+00	-2782.3674	-2782.3674	1.00000	9.487504e-01	6.980641e-01	1.000000e+00	8.817259e-01	9.997960e-01	3.243037e-01	1.000000e+00	1.000000e+00	1.000000e+00	7.194210e-01
5	ENSG00000176049	0.437	0.439	2.82393e-02	0.003875920	0.003875950	3.35856e-08	1.53075e-08	2.19406e+00	9.18056e-01	0.3487390	0.3494780	7.38712e-04	7.18012e-03	1.02883e-01	-2.000000e-06	-2297.7584	-2297.7584	1.00000	0.000000e+00	-2297.7584	-2297.7584	1.00000	-2.000000e-06	-2297.7584	-2297.7584	1.00000	0.000000e+00	-2297.7584	-2297.7584	1.00000	-2.000000e-06	-2297.7584	-2297.7584	1.00000	0.000000e+00	-2297.7584	-2297.7584	1.00000	2.253168e-01	1.000000e+00	1.000000e+00	1.000000e+00	1.000000e+00	1.000000e+00	1.000000e+00	1.000000e+00	1.000000e+00	1.000000e+00
11	ENSG00000132254	0.552	0.552	3.16484e-01	0.004495800	0.003315940	-1.17986e-03	1.17783e-03	-1.00172e+00	9.62169e-01	0.1626470	0.1628560	2.08947e-04	4.40519e-03	4.74321e-02	3.200000e-05	-1764.1801	-1764.1801	1.00000	0.000000e+00	-1764.1801	-1764.1801	1.00000	3.645358e+00	-1762.3575	-1764.1801	239.58859	2.678140e-01	-1762.3575	-1762.4914	239.58859	3.200000e-05	-1764.1801	-1764.1801	1.00000	0.000000e+00	-1764.1801	-1764.1801	1.00000	6.915549e-01	1.000000e+00	1.000000e+00	6.048019e-01	9.999840e-01	1.615923e-01	1.000000e+00	1.000000e+00	1.000000e+00	4.086878e-01
17	ENSG00000108963	0.608	0.608	9.45176e-01	0.053830400	0.053712300	-1.18088e-04	1.71723e-03	-6.87666e-02	1.48809e-01	0.3863300	0.3744140	-1.19158e-02	8.25320e-03	-1.44378e+00	0.000000e+00	-2251.5897	-2251.5897	1.00000	0.000000e+00	-2251.5897	-2251.5897	1.00000	0.000000e+00	-2251.5897	-2251.5897	1.00000	0.000000e+00	-2251.5897	-2251.5897	1.00000	0.000000e+00	-2251.5897	-2251.5897	1.00000	0.000000e+00	-2251.5897	-2251.5897	1.00000	1.000000e+00	7.765253e-01	1.000000e+00	1.000000e+00	1.000000e+00	1.000000e+00	1.000000e+00	1.000000e+00	1.000000e+00	1.000000e+00
19	ENSG00000118160	0.653	0.651	2.15907e-01	0.031548800	0.029552900	-1.99590e-03	1.61285e-03	-1.23750e+00	7.20911e-02	0.4125720	0.3936340	-1.89383e-02	1.05295e-02	-1.79860e+00	-1.340000e-04	-2065.1859	-2065.1858	1.38541	7.800000e-05	-2065.1859	-2065.1859	1.38541	1.419575e+01	-2058.0879	-2065.1858	999.00000	1.038024e+01	-2058.0879	-2063.2780	999.00000	0.000000e+00	-2065.1858	-2065.1858	1.00000	0.000000e+00	-2065.1858	-2065.1858	1.00000	6.915549e-01	6.476421e-01	9.929534e-01	1.273710e-03	1.000000e+00	8.268610e-04	1.000000e+00	4.300115e-03	1.000000e+00	2.688368e-03
8	ENSG00000104518	0.639	0.638	6.30931e-01	0.287755000	0.285676000	-2.07862e-03	4.32666e-03	-4.80421e-01	2.29078e-01	0.5210740	0.5341240	1.30499e-02	1.08500e-02	1.20276e+00	0.000000e+00	-4902.8579	-4902.8579	1.00000	0.000000e+00	-4902.8579	-4902.8579	1.00000	0.000000e+00	-4902.8579	-4902.8579	1.00000	0.000000e+00	-4902.8579	-4902.8579	1.00000	1.602900e+00	-4902.0565	-4902.8579	27.47100	9.840520e-01	-4902.0565	-4902.5485	27.47100	9.676103e-01	8.084267e-01	1.000000e+00	1.000000e+00	1.000000e+00	1.000000e+00	1.000000e+00	1.000000e+00	1.000000e+00	1.000000e+00
19	ENSG00000123144	0.629	0.629	1.00000e+00	0.023450900	0.023450900	0.00000e+00	0.00000e+00	0.00000e+00	1.00000e+00	0.2430910	0.2430910	0.00000e+00	0.00000e+00	0.00000e+00	NA	NA	NA	NA	NA	NA	NA	NA	NA	NA	NA	NA	NA	NA	NA	NA	NA	NA	NA	NA	NA	NA	NA	NA	1.000000e+00	1.000000e+00	NA	NA	NA	NA	NA	NA	NA	NA
17	ENSG00000161574	0.526	0.530	5.90598e-01	0.386202000	0.379683000	-6.51890e-03	1.21175e-02	-5.37974e-01	6.08116e-02	0.7175000	0.7548860	3.73854e-02	1.99398e-02	1.87492e+00	0.000000e+00	-1017.8116	-1017.8116	1.00000	0.000000e+00	-1017.8116	-1017.8116	1.00000	0.000000e+00	-1017.8116	-1017.8116	1.49710	0.000000e+00	-1017.8116	-1017.8116	1.49710	5.141380e+00	-1015.2409	-1017.8116	999.00000	1.421502e+00	-1015.2409	-1015.9517	999.00000	9.456463e-01	6.066228e-01	1.000000e+00	1.000000e+00	1.000000e+00	1.000000e+00	1.000000e+00	1.000000e+00	1.000000e+00	1.000000e+00
7	ENSG00000105953	0.559	0.561	3.73320e-01	0.023041500	0.023040900	-5.78499e-07	6.49791e-07	-8.90284e-01	8.57255e-01	0.4832300	0.4841340	9.03821e-04	5.02484e-03	1.79871e-01	0.000000e+00	-6638.7761	-6638.7761	1.00000	0.000000e+00	-6638.7761	-6638.7761	1.00000	0.000000e+00	-6638.7761	-6638.7761	1.00000	0.000000e+00	-6638.7761	-6638.7761	1.00000	0.000000e+00	-6638.7761	-6638.7761	1.00000	0.000000e+00	-6638.7761	-6638.7761	1.00000	7.474896e-01	1.000000e+00	1.000000e+00	1.000000e+00	1.000000e+00	1.000000e+00	1.000000e+00	1.000000e+00	1.000000e+00	1.000000e+00
6	ENSG00000029363	0.425	0.426	6.19608e-01	0.023913800	0.023607700	-3.06043e-04	6.16513e-04	-4.96410e-01	4.84702e-01	0.2424920	0.2389470	-3.54437e-03	5.07232e-03	-6.98767e-01	0.000000e+00	-5477.6546	-5477.6546	1.00000	0.000000e+00	-5477.6546	-5477.6546	1.00000	0.000000e+00	-5477.6546	-5477.6546	1.00000	0.000000e+00	-5477.6546	-5477.6546	1.00000	0.000000e+00	-5477.6546	-5477.6546	1.00000	0.000000e+00	-5477.6546	-5477.6546	1.00000	9.598731e-01	9.348290e-01	1.000000e+00	1.000000e+00	1.000000e+00	1.000000e+00	1.000000e+00	1.000000e+00	1.000000e+00	1.000000e+00
11	ENSG00000109956	0.654	0.652	1.58496e-04	0.017017400	0.017019500	2.03261e-06	5.37726e-07	3.78001e+00	8.17329e-01	0.4580000	0.4597510	1.75135e-03	7.58218e-03	2.30983e-01	0.000000e+00	-1895.9169	-1895.9169	1.00000	0.000000e+00	-1895.9169	-1895.9169	1.00000	-2.000000e-06	-1895.9169	-1895.9169	1.00000	-2.000000e-06	-1895.9169	-1895.9169	1.00000	0.000000e+00	-1895.9169	-1895.9169	1.00000	0.000000e+00	-1895.9169	-1895.9169	1.00000	2.068914e-03	1.000000e+00	1.000000e+00	1.000000e+00	1.000000e+00	1.000000e+00	1.000000e+00	1.000000e+00	1.000000e+00	1.000000e+00
2	ENSG00000152430	0.428	0.424	3.11983e-01	0.029831100	0.027893700	-1.93739e-03	1.91616e-03	-1.01108e+00	7.74782e-01	0.1838550	0.1855990	1.74448e-03	6.09687e-03	2.86128e-01	3.000000e-05	-1585.4034	-1585.4034	1.00000	0.000000e+00	-1585.4034	-1585.4034	1.00000	2.308822e+00	-1584.2490	-1585.4034	999.00000	3.176820e-01	-1584.2490	-1584.4079	999.00000	6.835012e+00	-1581.9859	-1585.4034	1.00000	0.000000e+00	-1581.9859	-1581.9859	1.00000	6.915549e-01	1.000000e+00	1.000000e+00	5.730040e-01	9.999850e-01	3.152432e-01	1.000000e+00	1.000000e+00	1.000000e+00	7.022728e-01
2	ENSG00000163002	0.422	0.424	2.19065e-01	0.018735900	0.018735900	5.68583e-08	4.62623e-08	1.22904e+00	1.06911e-01	0.3157340	0.3040620	-1.16715e-02	7.23915e-03	-1.61227e+00	NA	NA	NA	NA	NA	NA	NA	NA	NA	NA	NA	NA	NA	NA	NA	NA	NA	NA	NA	NA	NA	NA	NA	NA	6.915549e-01	7.194401e-01	NA	NA	NA	NA	NA	NA	NA	NA
3	ENSG00000196542	0.390	0.390	1.00000e+00	0.047214700	0.047214700	0.00000e+00	0.00000e+00	0.00000e+00	1.00000e+00	0.4229050	0.4229050	0.00000e+00	0.00000e+00	0.00000e+00	NA	NA	NA	NA	NA	NA	NA	NA	NA	NA	NA	NA	NA	NA	NA	NA	NA	NA	NA	NA	NA	NA	NA	NA	1.000000e+00	1.000000e+00	NA	NA	NA	NA	NA	NA	NA	NA
16	ENSG00000197006	0.418	0.417	6.71827e-02	0.005501620	0.005499350	-2.27338e-06	1.24194e-06	-1.83050e+00	2.96704e-01	0.2335280	0.2289710	-4.55640e-03	4.36628e-03	-1.04354e+00	NA	NA	NA	NA	NA	NA	NA	NA	NA	NA	NA	NA	NA	NA	NA	NA	NA	NA	NA	NA	NA	NA	NA	NA	4.384817e-01	8.260704e-01	NA	NA	NA	NA	NA	NA	NA	NA
2	ENSG00000158142	0.607	0.605	3.44164e-03	0.246607000	0.260741000	1.41339e-02	4.83089e-03	2.92574e+00	3.79274e-01	0.6013200	0.6133080	1.19884e-02	1.36349e-02	8.79244e-01	1.175776e+02	-7845.2261	-7904.0149	999.00000	1.174691e+02	-7845.2261	-7903.9606	999.00000	0.000000e+00	-7904.0149	-7904.0149	1.00000	0.000000e+00	-7904.0149	-7904.0149	1.00000	2.790905e+02	-7764.4696	-7904.0149	900.79718	2.096368e+02	-7764.4696	-7869.2880	900.79718	3.692628e-02	8.790406e-01	0.000000e+00	1.000000e+00	0.000000e+00	1.000000e+00	0.000000e+00	1.000000e+00	0.000000e+00	1.000000e+00
8	ENSG00000136574	0.619	0.622	3.83908e-01	0.027195800	0.027195700	-5.44663e-08	6.25526e-08	-8.70727e-01	8.83960e-01	0.3334840	0.3356220	2.13791e-03	1.46481e-02	1.45952e-01	0.000000e+00	-1578.4740	-1578.4740	1.00000	0.000000e+00	-1578.4740	-1578.4740	1.00000	0.000000e+00	-1578.4740	-1578.4740	1.00000	0.000000e+00	-1578.4740	-1578.4740	1.00000	0.000000e+00	-1578.4740	-1578.4740	1.00000	0.000000e+00	-1578.4740	-1578.4740	1.00000	7.614435e-01	1.000000e+00	1.000000e+00	1.000000e+00	1.000000e+00	1.000000e+00	1.000000e+00	1.000000e+00	1.000000e+00	1.000000e+00
17	ENSG00000177469	0.655	0.658	3.11854e-01	0.023169600	0.021388800	-1.78084e-03	1.76085e-03	-1.01135e+00	7.76641e-02	0.2815520	0.3037270	2.21746e-02	1.25674e-02	1.76445e+00	0.000000e+00	-1284.1068	-1284.1068	1.00000	0.000000e+00	-1284.1068	-1284.1068	1.00000	3.590220e+00	-1282.3117	-1284.1068	999.00000	1.490420e-01	-1282.3117	-1282.3862	999.00000	8.028000e-03	-1284.1028	-1284.1068	1.00000	0.000000e+00	-1284.1028	-1284.1028	1.00000	6.915549e-01	6.621015e-01	1.000000e+00	6.994525e-01	1.000000e+00	1.661092e-01	1.000000e+00	1.000000e+00	1.000000e+00	4.182680e-01
1	ENSG00000182783	0.509	0.499	9.73487e-01	0.100254000	0.100455000	2.01414e-04	6.06034e-03	3.32348e-02	9.08778e-01	0.4891470	0.4880770	-1.06937e-03	9.33289e-03	-1.14581e-01	7.437542e+00	-2459.4504	-2463.1692	10.39565	8.663320e-01	-2459.4504	-2459.8836	10.39565	7.036696e+00	-2459.6509	-2463.1692	999.00000	1.754122e+00	-2459.6509	-2460.5279	999.00000	0.000000e+00	-2463.1692	-2463.1692	1.00000	0.000000e+00	-2463.1692	-2463.1692	1.00000	1.000000e+00	1.000000e+00	3.519728e-01	1.853594e-01	2.426377e-02	2.964837e-02	1.000000e+00	5.600247e-01	8.345295e-02	8.658322e-02
3	ENSG00000125046	0.606	0.601	9.08617e-01	0.195225000	0.194683000	-5.42058e-04	4.72240e-03	-1.14784e-01	7.36814e-01	0.8148650	0.8214950	6.63018e-03	1.97281e-02	3.36077e-01	2.251746e+00	-2923.2068	-2924.3326	1.00000	0.000000e+00	-2923.2068	-2923.2068	1.00000	2.861358e+00	-2922.9019	-2924.3326	1.00000	0.000000e+00	-2922.9019	-2922.9019	1.00000	5.601268e+01	-2896.3263	-2924.3326	306.65312	4.755145e+01	-2896.3263	-2920.1020	306.65312	1.000000e+00	1.000000e+00	1.000000e+00	1.000000e+00	3.243692e-01	2.391465e-01	1.000000e+00	1.000000e+00	8.244800e-01	5.645825e-01
1	ENSG00000154370	0.674	0.676	3.77652e-01	0.083622500	0.083615700	-6.81463e-06	7.72421e-06	-8.82242e-01	8.86274e-01	0.6127700	0.6114580	-1.31221e-03	9.17489e-03	-1.43022e-01	0.000000e+00	-3593.2026	-3593.2026	1.00000	0.000000e+00	-3593.2026	-3593.2026	1.00000	0.000000e+00	-3593.2026	-3593.2026	1.00000	0.000000e+00	-3593.2026	-3593.2026	1.00000	0.000000e+00	-3593.2026	-3593.2026	1.00000	0.000000e+00	-3593.2026	-3593.2026	1.00000	7.529647e-01	1.000000e+00	1.000000e+00	1.000000e+00	1.000000e+00	1.000000e+00	1.000000e+00	1.000000e+00	1.000000e+00	1.000000e+00
18	ENSG00000154832	0.598	0.597	5.19303e-02	0.004784740	0.004784760	2.16318e-08	1.11287e-08	1.94378e+00	2.41585e-01	0.4200490	0.4150950	-4.95397e-03	4.23036e-03	-1.17105e+00	NA	NA	NA	NA	NA	NA	NA	NA	NA	NA	NA	NA	NA	NA	NA	NA	NA	NA	NA	NA	NA	NA	NA	NA	3.645341e-01	8.084267e-01	NA	NA	NA	NA	NA	NA	NA	NA
10	ENSG00000108046	0.560	0.564	7.52477e-01	0.287845000	0.289602000	1.75755e-03	5.57285e-03	3.15377e-01	1.66627e-01	0.7972770	0.8127610	1.54839e-02	1.11947e-02	1.38315e+00	3.151220e-01	-3384.6099	-3384.7674	1.00000	0.000000e+00	-3384.6099	-3384.6099	1.00000	0.000000e+00	-3384.7674	-3384.7674	1.00000	0.000000e+00	-3384.7674	-3384.7674	1.00000	1.223940e-01	-3384.7062	-3384.7674	1.00000	0.000000e+00	-3384.7062	-3384.7062	1.00000	1.000000e+00	7.946257e-01	1.000000e+00	1.000000e+00	8.542247e-01	1.000000e+00	1.000000e+00	1.000000e+00	1.000000e+00	1.000000e+00
14	ENSG00000100665	0.531	0.528	4.82312e-01	0.304965000	0.306891000	1.92521e-03	2.74013e-03	7.02596e-01	1.09071e-01	0.8476040	0.8322110	-1.53928e-02	9.60596e-03	-1.60242e+00	1.064388e+00	-4954.0829	-4954.6151	1.00000	0.000000e+00	-4954.0829	-4954.0829	1.00000	0.000000e+00	-4954.6151	-4954.6151	1.00000	0.000000e+00	-4954.6151	-4954.6151	1.00000	1.470758e+00	-4953.8797	-4954.6151	12.41508	1.140560e+00	-4953.8797	-4954.4500	12.41508	8.600411e-01	7.214797e-01	1.000000e+00	1.000000e+00	5.873150e-01	1.000000e+00	1.000000e+00	1.000000e+00	1.000000e+00	1.000000e+00
1	ENSG00000162849	0.677	0.661	3.51379e-01	0.170482000	0.176015000	5.53307e-03	5.93721e-03	9.31930e-01	6.38624e-03	0.6102730	0.5917890	-1.84844e-02	6.77683e-03	-2.72759e+00	5.344460e-01	-3424.0794	-3424.3467	2.15099	1.338720e-01	-3424.0794	-3424.1464	2.15099	0.000000e+00	-3424.3467	-3424.3467	1.00000	0.000000e+00	-3424.3467	-3424.3467	1.00000	1.106278e+00	-3423.7935	-3424.3467	1.00000	0.000000e+00	-3423.7935	-3423.7935	1.00000	7.197189e-01	1.037921e-01	7.144507e-01	1.000000e+00	7.655023e-01	1.000000e+00	1.000000e+00	1.000000e+00	1.000000e+00	1.000000e+00
8	ENSG00000164934	0.408	0.408	1.00520e-01	0.045543500	0.048396100	2.85258e-03	1.73685e-03	1.64238e+00	NA	NA	NA	NA	NA	NA	4.866506e+00	-3062.2617	-3064.6949	999.00000	1.563430e+00	-3062.2617	-3063.0434	999.00000	-2.000001e-06	-3064.6949	-3064.6949	1.00000	-2.000001e-06	-3064.6949	-3064.6949	1.00000	3.840800e-01	-3064.5029	-3064.6949	1.00000	0.000000e+00	-3064.5029	-3064.5029	1.00000	5.538883e-01	NA	2.111637e-01	1.000000e+00	8.775091e-02	1.000000e+00	7.235686e-01	1.000000e+00	2.784441e-01	1.000000e+00
19	ENSG00000105607	0.620	0.618	3.05869e-01	0.077429700	0.079271400	1.84170e-03	1.79863e-03	1.02394e+00	9.70166e-01	0.4565090	0.4568050	2.95853e-04	7.91044e-03	3.74003e-02	0.000000e+00	-2349.9193	-2349.9193	1.00000	0.000000e+00	-2349.9193	-2349.9193	1.00000	0.000000e+00	-2349.9193	-2349.9193	1.00000	0.000000e+00	-2349.9193	-2349.9193	1.00000	2.053654e+00	-2348.8925	-2349.9193	8.05150	6.580740e-01	-2348.8925	-2349.2215	8.05150	6.915549e-01	1.000000e+00	1.000000e+00	1.000000e+00	1.000000e+00	1.000000e+00	1.000000e+00	1.000000e+00	1.000000e+00	1.000000e+00
19	ENSG00000141934	0.593	0.596	6.16974e-01	0.048163700	0.049495100	1.33144e-03	2.66209e-03	5.00149e-01	3.84631e-01	0.5367230	0.5466550	9.93192e-03	1.14238e-02	8.69407e-01	0.000000e+00	-1504.5938	-1504.5938	1.00000	0.000000e+00	-1504.5938	-1504.5938	1.00000	0.000000e+00	-1504.5938	-1504.5938	1.00000	6.000000e-06	-1504.5938	-1504.5938	1.00000	8.252080e-01	-1504.1812	-1504.5938	1.00000	0.000000e+00	-1504.1812	-1504.1812	1.00000	9.592773e-01	8.824714e-01	1.000000e+00	9.980456e-01	1.000000e+00	1.000000e+00	1.000000e+00	1.000000e+00	1.000000e+00	1.000000e+00
13	ENSG00000139668	0.529	0.527	2.17489e-01	0.008575810	0.010704100	2.12829e-03	1.72575e-03	1.23325e+00	2.29453e-01	0.3863010	0.3936650	7.36412e-03	6.12765e-03	1.20179e+00	2.119794e+00	-1812.6334	-1813.6933	1.00000	0.000000e+00	-1812.6334	-1812.6334	1.00000	0.000000e+00	-1813.6933	-1813.6933	1.00000	6.000000e-06	-1813.6933	-1813.6933	1.00000	0.000000e+00	-1813.6933	-1813.6933	1.00000	0.000000e+00	-1813.6933	-1813.6933	1.00000	6.915549e-01	8.084267e-01	1.000000e+00	9.980456e-01	3.464915e-01	1.000000e+00	1.000000e+00	1.000000e+00	8.647217e-01	1.000000e+00
6	ENSG00000118402	0.421	0.421	3.12880e-01	0.024348900	0.026046800	1.69788e-03	1.68239e-03	1.00921e+00	8.98687e-02	0.4705940	0.4794720	8.87847e-03	5.23452e-03	1.69614e+00	NA	NA	NA	NA	NA	NA	NA	NA	NA	NA	NA	NA	NA	NA	NA	NA	NA	NA	NA	NA	NA	NA	NA	NA	6.915549e-01	6.871363e-01	NA	NA	NA	NA	NA	NA	NA	NA
14	ENSG00000050130	0.409	0.409	2.65883e-01	0.017191900	0.017188000	-3.97946e-06	3.57669e-06	-1.11261e+00	5.40009e-01	0.4282990	0.4322610	3.96140e-03	6.46438e-03	6.12805e-01	NA	NA	NA	NA	NA	NA	NA	NA	NA	NA	NA	NA	NA	NA	NA	NA	NA	NA	NA	NA	NA	NA	NA	NA	6.915549e-01	9.549930e-01	NA	NA	NA	NA	NA	NA	NA	NA
2	ENSG00000152518	0.699	0.701	1.00000e-07	0.024295400	0.024433500	1.38038e-04	1.22789e-05	1.12419e+01	5.44094e-01	0.3038720	0.3103380	6.46591e-03	1.06586e-02	6.06640e-01	0.000000e+00	-2557.5875	-2557.5875	1.00000	7.216392e+00	-2557.5875	-2561.1957	1.00000	-2.000001e-06	-2557.5875	-2557.5875	1.00000	-2.000001e-06	-2557.5875	-2557.5875	1.00000	0.000000e+00	-2557.5875	-2557.5875	1.00000	0.000000e+00	-2557.5875	-2557.5875	1.00000	1.727356e-06	9.562008e-01	7.224077e-03	1.000000e+00	1.000000e+00	1.000000e+00	2.635051e-02	1.000000e+00	1.000000e+00	1.000000e+00
8	ENSG00000133872	0.493	0.495	7.94337e-01	0.098796300	0.098111400	-6.84806e-04	2.62696e-03	-2.60684e-01	8.66384e-01	0.5362150	0.5336940	-2.52138e-03	1.49855e-02	-1.68255e-01	0.000000e+00	-2247.8887	-2247.8887	1.00000	0.000000e+00	-2247.8887	-2247.8887	1.00000	0.000000e+00	-2247.8887	-2247.8887	1.00000	0.000000e+00	-2247.8887	-2247.8887	1.00000	6.576768e+00	-2244.6003	-2247.8887	16.59223	5.731334e+00	-2244.6003	-2247.4660	16.59223	1.000000e+00	1.000000e+00	1.000000e+00	1.000000e+00	1.000000e+00	1.000000e+00	1.000000e+00	1.000000e+00	1.000000e+00	1.000000e+00
4	ENSG00000180613	0.517	0.517	1.00000e+00	0.000000000	0.000000000	0.00000e+00	0.00000e+00	0.00000e+00	1.00000e+00	0.3284800	0.3284800	0.00000e+00	0.00000e+00	0.00000e+00	NA	NA	NA	NA	NA	NA	NA	NA	NA	NA	NA	NA	NA	NA	NA	NA	NA	NA	NA	NA	NA	NA	NA	NA	1.000000e+00	1.000000e+00	NA	NA	NA	NA	NA	NA	NA	NA
X	ENSG00000186310	0.414	0.412	2.98420e-01	0.057536500	0.058934900	1.39847e-03	1.34489e-03	1.03984e+00	3.16931e-01	0.4124430	0.4187230	6.28002e-03	6.27501e-03	1.00080e+00	2.319800e-01	-2034.0749	-2034.1909	1.00000	0.000000e+00	-2034.0749	-2034.0749	1.00000	0.000000e+00	-2034.1909	-2034.1909	1.00000	2.000000e-06	-2034.1909	-2034.1909	1.00000	0.000000e+00	-2034.1909	-2034.1909	1.00000	0.000000e+00	-2034.1909	-2034.1909	1.00000	6.915549e-01	8.391842e-01	1.000000e+00	9.988716e-01	8.904841e-01	1.000000e+00	1.000000e+00	1.000000e+00	1.000000e+00	1.000000e+00
X	ENSG00000181110	0.510	0.510	4.00195e-01	0.172464000	0.170858000	-1.60527e-03	1.90811e-03	-8.41285e-01	4.17226e-01	0.3675360	0.3640060	-3.52984e-03	4.35109e-03	-8.11254e-01	2.434600e-01	-10959.1852	-10959.3069	1.00000	0.000000e+00	-10959.1852	-10959.1852	1.00000	1.626140e-01	-10959.2256	-10959.3069	1.54048	9.676000e-03	-10959.2256	-10959.2305	1.54048	4.079014e+00	-10957.2674	-10959.3069	4.91409	2.692744e+00	-10957.2674	-10958.6138	4.91409	7.802295e-01	8.984252e-01	1.000000e+00	9.216411e-01	8.853874e-01	9.219106e-01	1.000000e+00	1.000000e+00	1.000000e+00	1.000000e+00
9	ENSG00000137145	0.415	0.416	9.78256e-01	0.075863100	0.075884900	2.18372e-05	8.01216e-04	2.72551e-02	6.85109e-01	0.3634860	0.3618500	-1.63574e-03	4.03382e-03	-4.05505e-01	1.257128e+00	-8628.6954	-8629.3239	1.00000	0.000000e+00	-8628.6954	-8628.6954	1.00000	0.000000e+00	-8629.3239	-8629.3239	1.00000	0.000000e+00	-8629.3239	-8629.3239	1.00000	5.760600e-02	-8629.2951	-8629.3239	1.00000	0.000000e+00	-8629.2951	-8629.2951	1.00000	1.000000e+00	1.000000e+00	1.000000e+00	1.000000e+00	5.333572e-01	1.000000e+00	1.000000e+00	1.000000e+00	1.000000e+00	1.000000e+00
9	ENSG00000107020	0.404	0.408	1.00000e+00	0.064228900	0.064228900	0.00000e+00	0.00000e+00	0.00000e+00	4.00174e-01	0.3846900	0.3603720	-2.43175e-02	2.89040e-02	-8.41321e-01	NA	NA	NA	NA	NA	NA	NA	NA	NA	NA	NA	NA	NA	NA	NA	NA	NA	NA	NA	NA	NA	NA	NA	NA	1.000000e+00	8.893095e-01	NA	NA	NA	NA	NA	NA	NA	NA
6	ENSG00000111964	0.526	0.526	5.25361e-01	0.083057700	0.080232000	-2.82575e-03	4.44923e-03	-6.35110e-01	6.24159e-01	0.3649620	0.3592890	-5.67220e-03	1.15766e-02	-4.89971e-01	0.000000e+00	-1391.5905	-1391.5905	1.00000	0.000000e+00	-1391.5905	-1391.5905	1.00000	1.496016e+00	-1390.8425	-1391.5905	1.00000	0.000000e+00	-1390.8425	-1390.8425	1.00000	3.060226e+00	-1390.0604	-1391.5905	3.16282	5.060520e-01	-1390.0604	-1390.3135	3.16282	8.965939e-01	9.815009e-01	1.000000e+00	1.000000e+00	1.000000e+00	4.733084e-01	1.000000e+00	1.000000e+00	1.000000e+00	9.673314e-01
19	ENSG00000126261	0.443	0.445	1.00000e-07	0.031678800	0.031685100	6.28785e-06	7.79715e-07	8.06429e+00	2.03113e-01	0.4101390	0.4051940	-4.94469e-03	3.88503e-03	-1.27275e+00	0.000000e+00	-4426.0733	-4426.0733	1.00000	0.000000e+00	-4426.0733	-4426.0733	1.00000	0.000000e+00	-4426.0733	-4426.0733	1.00000	0.000000e+00	-4426.0733	-4426.0733	1.00000	0.000000e+00	-4426.0733	-4426.0733	1.00000	0.000000e+00	-4426.0733	-4426.0733	1.00000	1.727356e-06	8.084267e-01	1.000000e+00	1.000000e+00	1.000000e+00	1.000000e+00	1.000000e+00	1.000000e+00	1.000000e+00	1.000000e+00
10	ENSG00000099246	0.400	0.400	1.00000e+00	0.012464300	0.012464300	0.00000e+00	0.00000e+00	0.00000e+00	1.00000e+00	0.2553780	0.2553780	0.00000e+00	0.00000e+00	0.00000e+00	NA	NA	NA	NA	NA	NA	NA	NA	NA	NA	NA	NA	NA	NA	NA	NA	NA	NA	NA	NA	NA	NA	NA	NA	1.000000e+00	1.000000e+00	NA	NA	NA	NA	NA	NA	NA	NA
8	ENSG00000136999	0.558	0.557	2.67205e-01	0.086914600	0.088908300	1.99374e-03	1.79691e-03	1.10954e+00	1.00000e-07	0.4597900	0.4583330	-1.45675e-03	2.01961e-04	-7.21304e+00	NA	NA	NA	NA	NA	NA	NA	NA	NA	NA	NA	NA	NA	NA	NA	NA	NA	NA	NA	NA	NA	NA	NA	NA	6.915549e-01	2.283218e-06	NA	NA	NA	NA	NA	NA	NA	NA
5	ENSG00000164403	0.640	0.636	7.09535e-01	0.223888000	0.224883000	9.95463e-04	2.67250e-03	3.72483e-01	2.33809e-01	0.4077160	0.4008890	-6.82628e-03	5.73336e-03	-1.19063e+00	5.032660e-01	-4101.3420	-4101.5936	1.00000	0.000000e+00	-4101.3420	-4101.3420	1.00000	0.000000e+00	-4101.5936	-4101.5936	1.00000	0.000000e+00	-4101.5936	-4101.5936	1.00000	3.132602e+00	-4100.0273	-4101.5936	1.00000	0.000000e+00	-4100.0273	-4100.0273	1.00000	1.000000e+00	8.084267e-01	1.000000e+00	1.000000e+00	7.775300e-01	1.000000e+00	1.000000e+00	1.000000e+00	1.000000e+00	1.000000e+00
4	ENSG00000189157	0.446	0.436	6.25402e-01	0.182787000	0.185287000	2.49938e-03	5.11944e-03	4.88212e-01	9.77406e-01	0.4250380	0.4246950	-3.42901e-04	1.21073e-02	-2.83217e-02	0.000000e+00	-1872.5437	-1872.5437	1.00000	0.000000e+00	-1872.5437	-1872.5437	1.00000	0.000000e+00	-1872.5437	-1872.5437	1.00000	0.000000e+00	-1872.5437	-1872.5437	1.00000	5.859800e+00	-1869.6138	-1872.5437	10.17216	3.362714e+00	-1869.6138	-1871.2952	10.17216	9.644743e-01	1.000000e+00	1.000000e+00	1.000000e+00	1.000000e+00	1.000000e+00	1.000000e+00	1.000000e+00	1.000000e+00	1.000000e+00
1	ENSG00000157873	0.648	0.648	4.44736e-01	0.314244000	0.312030000	-2.21426e-03	2.89739e-03	-7.64226e-01	3.53380e-01	0.6888760	0.7110580	2.21814e-02	2.39006e-02	9.28066e-01	0.000000e+00	-1797.6980	-1797.6980	1.00000	0.000000e+00	-1797.6980	-1797.6980	1.00000	6.555940e-01	-1797.3702	-1797.6980	1.00000	0.000000e+00	-1797.3702	-1797.3702	1.00000	7.598920e-01	-1797.3181	-1797.6980	1.00000	0.000000e+00	-1797.3181	-1797.3181	1.00000	8.257724e-01	8.642616e-01	1.000000e+00	1.000000e+00	1.000000e+00	7.205093e-01	1.000000e+00	1.000000e+00	1.000000e+00	1.000000e+00
3	ENSG00000090530	0.463	0.465	2.08766e-01	0.053762300	0.056013700	2.25141e-03	1.79112e-03	1.25699e+00	2.28815e-01	0.4694980	0.4628080	-6.68985e-03	5.55895e-03	-1.20344e+00	0.000000e+00	-4153.0843	-4153.0843	1.00000	0.000000e+00	-4153.0843	-4153.0843	1.00000	0.000000e+00	-4153.0843	-4153.0843	1.00000	0.000000e+00	-4153.0843	-4153.0843	1.00000	0.000000e+00	-4153.0843	-4153.0843	1.00000	0.000000e+00	-4153.0843	-4153.0843	1.00000	6.915549e-01	8.084267e-01	1.000000e+00	1.000000e+00	1.000000e+00	1.000000e+00	1.000000e+00	1.000000e+00	1.000000e+00	1.000000e+00
2	ENSG00000176407	0.475	0.476	5.92632e-02	0.036999800	0.036945400	-5.43695e-05	2.88234e-05	-1.88630e+00	2.77370e-01	0.1815380	0.1898830	8.34564e-03	7.68289e-03	1.08626e+00	NA	NA	NA	NA	NA	NA	NA	NA	NA	NA	NA	NA	NA	NA	NA	NA	NA	NA	NA	NA	NA	NA	NA	NA	4.033504e-01	8.129153e-01	NA	NA	NA	NA	NA	NA	NA	NA
1	ENSG00000185718	0.550	0.550	1.32975e-01	0.101191000	0.103487000	2.29564e-03	1.52788e-03	1.50250e+00	6.29099e-01	0.5430960	0.5384210	-4.67545e-03	9.68002e-03	-4.83001e-01	2.816186e+00	-3682.5635	-3683.9716	1.00000	0.000000e+00	-3682.5635	-3682.5635	1.00000	0.000000e+00	-3683.9716	-3683.9716	1.00000	0.000000e+00	-3683.9716	-3683.9716	1.00000	4.332309e+01	-3662.3101	-3683.9716	120.05638	3.717654e+01	-3662.3101	-3680.8984	120.05638	6.360533e-01	9.817161e-01	1.000000e+00	1.000000e+00	2.446093e-01	1.000000e+00	1.000000e+00	1.000000e+00	6.645200e-01	1.000000e+00
8	ENSG00000147601	0.454	0.456	2.58983e-01	0.128641000	0.130962000	2.32078e-03	2.05594e-03	1.12882e+00	2.28281e-01	0.3723770	0.3618810	-1.04955e-02	8.71126e-03	-1.20482e+00	6.706480e-01	-2361.2745	-2361.6098	1.00000	0.000000e+00	-2361.2745	-2361.2745	1.00000	0.000000e+00	-2361.6098	-2361.6098	1.00000	0.000000e+00	-2361.6098	-2361.6098	1.00000	0.000000e+00	-2361.6098	-2361.6098	1.00000	0.000000e+00	-2361.6098	-2361.6098	1.00000	6.915549e-01	8.084267e-01	1.000000e+00	1.000000e+00	7.151064e-01	1.000000e+00	1.000000e+00	1.000000e+00	1.000000e+00	1.000000e+00
4	ENSG00000109171	0.485	0.485	1.00000e+00	0.019140700	0.019140700	0.00000e+00	0.00000e+00	0.00000e+00	1.00000e+00	0.2201930	0.2201930	0.00000e+00	0.00000e+00	0.00000e+00	NA	NA	NA	NA	NA	NA	NA	NA	NA	NA	NA	NA	NA	NA	NA	NA	NA	NA	NA	NA	NA	NA	NA	NA	1.000000e+00	1.000000e+00	NA	NA	NA	NA	NA	NA	NA	NA
7	ENSG00000170419	0.511	0.516	4.44269e-01	0.120225000	0.124765000	4.53970e-03	5.93414e-03	7.65014e-01	1.49549e-01	0.4065560	0.4088270	2.27031e-03	1.57534e-03	1.44116e+00	NA	NA	NA	NA	NA	NA	NA	NA	NA	NA	NA	NA	NA	NA	NA	NA	NA	NA	NA	NA	NA	NA	NA	NA	8.251961e-01	7.795742e-01	NA	NA	NA	NA	NA	NA	NA	NA
5	ENSG00000153044	0.404	0.407	8.67224e-01	0.189210000	0.189893000	6.83571e-04	4.08867e-03	1.67187e-01	1.34888e-01	0.4270060	0.4518470	2.48403e-02	1.66141e-02	1.49513e+00	0.000000e+00	-2230.8250	-2230.8250	1.00000	0.000000e+00	-2230.8250	-2230.8250	1.00000	2.701504e+00	-2229.4742	-2230.8250	119.59916	5.327020e-01	-2229.4742	-2229.7406	119.59916	0.000000e+00	-2230.8250	-2230.8250	1.00000	0.000000e+00	-2230.8250	-2230.8250	1.00000	1.000000e+00	7.592854e-01	1.000000e+00	4.654731e-01	1.000000e+00	2.590454e-01	1.000000e+00	1.000000e+00	1.000000e+00	6.015523e-01
3	ENSG00000172113	0.555	0.557	4.46463e-01	0.044183200	0.044181000	-2.20876e-06	2.90117e-06	-7.61333e-01	2.70994e-01	0.3380460	0.3302640	-7.78195e-03	7.06943e-03	-1.10079e+00	NA	NA	NA	NA	NA	NA	NA	NA	NA	NA	NA	NA	NA	NA	NA	NA	NA	NA	NA	NA	NA	NA	NA	NA	8.271757e-01	8.085485e-01	NA	NA	NA	NA	NA	NA	NA	NA
5	ENSG00000197744	0.515	0.505	9.83888e-01	0.109067000	0.109228000	1.60752e-04	7.95995e-03	2.01951e-02	5.07339e-01	0.4301980	0.4196410	-1.05572e-02	1.59235e-02	-6.62993e-01	0.000000e+00	-762.5038	-762.5038	1.00000	0.000000e+00	-762.5038	-762.5038	1.00000	1.972012e+00	-761.5178	-762.5038	193.69314	9.411800e-01	-761.5178	-761.9884	193.69314	-2.237050e+00	-763.6224	-762.5038	1.98916	-2.237050e+00	-763.6224	-762.5038	1.98916	1.000000e+00	9.432024e-01	1.000000e+00	3.319746e-01	1.000000e+00	3.730637e-01	1.000000e+00	9.486939e-01	1.000000e+00	8.039389e-01
20	ENSG00000197457	0.627	0.627	5.15078e-01	0.032868300	0.032863900	-4.39234e-06	6.74749e-06	-6.50959e-01	2.81269e-01	0.3642720	0.3865110	2.22388e-02	2.06395e-02	1.07749e+00	0.000000e+00	-1130.0795	-1130.0795	1.00000	0.000000e+00	-1130.0795	-1130.0795	1.00000	0.000000e+00	-1130.0795	-1130.0795	1.00000	0.000000e+00	-1130.0795	-1130.0795	1.00000	1.304704e+00	-1129.4271	-1130.0795	1.00000	0.000000e+00	-1129.4271	-1129.4271	1.00000	8.884296e-01	8.154453e-01	1.000000e+00	1.000000e+00	1.000000e+00	1.000000e+00	1.000000e+00	1.000000e+00	1.000000e+00	1.000000e+00
8	ENSG00000104408	0.398	0.398	2.51019e-02	0.005339750	0.000259866	-5.07988e-03	2.26785e-03	-2.23996e+00	1.89110e-01	0.3555020	0.3411730	-1.43284e-02	1.09107e-02	-1.31324e+00	-3.020000e-04	-2529.9492	-2529.9490	1.00000	-4.000000e-05	-2529.9492	-2529.9491	1.00000	4.328488e+01	-2508.3066	-2529.9490	115.53060	1.172344e+01	-2508.3066	-2514.1683	115.53060	0.000000e+00	-2529.9490	-2529.9490	1.00000	0.000000e+00	-2529.9490	-2529.9490	1.00000	2.051206e-01	8.084267e-01	1.000000e+00	6.171763e-04	1.000000e+00	3.988487e-10	1.000000e+00	2.106797e-03	1.000000e+00	1.431495e-09
17	ENSG00000182853	0.637	0.641	6.60414e-01	0.188487000	0.184833000	-3.65466e-03	8.31844e-03	-4.39344e-01	3.64344e-01	0.7948520	0.8212610	2.64089e-02	2.91125e-02	9.07132e-01	0.000000e+00	-978.9126	-978.9126	1.00000	0.000000e+00	-978.9126	-978.9126	1.00000	3.472926e+00	-977.1761	-978.9126	999.00000	5.101020e-01	-977.1761	-977.4312	999.00000	0.000000e+00	-978.9126	-978.9126	1.00000	0.000000e+00	-978.9126	-978.9126	1.00000	9.921999e-01	8.712386e-01	1.000000e+00	4.750947e-01	1.000000e+00	1.761423e-01	1.000000e+00	1.000000e+00	1.000000e+00	4.394235e-01
10	ENSG00000095777	0.407	0.404	1.29344e-01	0.090696100	0.093043400	2.34724e-03	1.54757e-03	1.51673e+00	6.93788e-01	0.3719510	0.3709110	-1.04005e-03	2.64157e-03	-3.93724e-01	1.040687e+01	-10764.3652	-10769.5686	1.00000	0.000000e+00	-10764.3652	-10764.3652	1.00000	4.672420e-01	-10769.3350	-10769.5686	5.12845	1.405940e-01	-10769.3350	-10769.4053	5.12845	0.000000e+00	-10769.5686	-10769.5686	1.00000	0.000000e+00	-10769.5686	-10769.5686	1.00000	6.310361e-01	1.000000e+00	1.000000e+00	7.076912e-01	5.497653e-03	7.916618e-01	1.000000e+00	1.000000e+00	1.968327e-02	1.000000e+00
X	ENSG00000102401	0.416	0.418	1.49061e-01	0.031064500	0.028343800	-2.72069e-03	1.88559e-03	-1.44289e+00	4.74923e-01	0.2889670	0.2856470	-3.31962e-03	4.64608e-03	-7.14501e-01	NA	NA	NA	NA	NA	NA	NA	NA	NA	NA	NA	NA	NA	NA	NA	NA	NA	NA	NA	NA	NA	NA	NA	NA	6.470868e-01	9.287912e-01	NA	NA	NA	NA	NA	NA	NA	NA
22	ENSG00000100060	0.611	0.617	5.96862e-01	0.082216200	0.080174900	-2.04132e-03	3.85937e-03	-5.28924e-01	3.94192e-01	0.4746550	0.4652520	-9.40335e-03	1.10361e-02	-8.52050e-01	1.700474e+00	-2436.1519	-2437.0021	88.29292	1.466800e-01	-2436.1519	-2436.2252	88.29292	0.000000e+00	-2437.0021	-2437.0021	1.00000	0.000000e+00	-2437.0021	-2437.0021	1.00000	0.000000e+00	-2437.0021	-2437.0021	1.00000	0.000000e+00	-2437.0021	-2437.0021	1.00000	9.492393e-01	8.889528e-01	7.017285e-01	1.000000e+00	4.273136e-01	1.000000e+00	1.000000e+00	1.000000e+00	1.000000e+00	1.000000e+00
9	ENSG00000148300	0.515	0.521	7.17251e-01	0.043957700	0.045144700	1.18706e-03	3.27791e-03	3.62138e-01	6.30582e-01	0.5288060	0.5342940	5.48786e-03	1.14113e-02	4.80912e-01	0.000000e+00	-1204.5416	-1204.5416	1.00000	0.000000e+00	-1204.5416	-1204.5416	1.00000	0.000000e+00	-1204.5416	-1204.5416	1.00000	0.000000e+00	-1204.5416	-1204.5416	1.00000	0.000000e+00	-1204.5416	-1204.5416	1.00000	0.000000e+00	-1204.5416	-1204.5416	1.00000	1.000000e+00	9.820988e-01	1.000000e+00	1.000000e+00	1.000000e+00	1.000000e+00	1.000000e+00	1.000000e+00	1.000000e+00	1.000000e+00
7	ENSG00000105854	0.429	0.429	1.69866e-03	0.044091700	0.044106000	1.43112e-05	4.55897e-06	3.13913e+00	2.39349e-01	0.3320000	0.3379030	5.90373e-03	5.01747e-03	1.17663e+00	NA	NA	NA	NA	NA	NA	NA	NA	NA	NA	NA	NA	NA	NA	NA	NA	NA	NA	NA	NA	NA	NA	NA	NA	1.925878e-02	8.084267e-01	NA	NA	NA	NA	NA	NA	NA	NA
9	ENSG00000122729	0.475	0.474	5.17321e-01	0.047172600	0.046824800	-3.47769e-04	5.37106e-04	-6.47486e-01	9.13406e-02	0.4565410	0.4671550	1.06143e-02	6.28653e-03	1.68841e+00	0.000000e+00	-6439.7916	-6439.7916	1.00000	0.000000e+00	-6439.7916	-6439.7916	1.00000	0.000000e+00	-6439.7916	-6439.7916	1.34799	0.000000e+00	-6439.7916	-6439.7916	1.34799	7.763926e+00	-6435.9097	-6439.7916	1.00000	0.000000e+00	-6435.9097	-6435.9097	1.00000	8.904432e-01	6.920660e-01	1.000000e+00	1.000000e+00	1.000000e+00	1.000000e+00	1.000000e+00	1.000000e+00	1.000000e+00	1.000000e+00
10	ENSG00000138119	0.479	0.478	5.57189e-01	0.035851700	0.035442100	-4.09591e-04	6.97737e-04	-5.87028e-01	6.62987e-01	0.4174170	0.4155860	-1.83074e-03	4.20091e-03	-4.35796e-01	1.645080e-01	-9122.1484	-9122.2306	1.00000	0.000000e+00	-9122.1484	-9122.1484	1.00000	1.335198e+00	-9121.5630	-9122.2306	1.00000	0.000000e+00	-9121.5630	-9121.5630	1.00000	4.145340e-01	-9122.0233	-9122.2306	1.00000	0.000000e+00	-9122.0233	-9122.0233	1.00000	9.203033e-01	9.978918e-01	1.000000e+00	1.000000e+00	9.210380e-01	5.129387e-01	1.000000e+00	1.000000e+00	1.000000e+00	1.000000e+00
10	ENSG00000095739	0.507	0.502	1.84867e-02	0.009613730	0.009606110	-7.61316e-06	3.23158e-06	-2.35586e+00	9.42965e-02	0.5851310	0.5332930	-5.18380e-02	3.09814e-02	-1.67320e+00	1.720000e-04	-896.6422	-896.6423	1.00000	0.000000e+00	-896.6422	-896.6422	1.00000	1.720000e-04	-896.6422	-896.6423	1.00000	0.000000e+00	-896.6422	-896.6422	1.00000	1.720000e-04	-896.6422	-896.6423	1.00000	0.000000e+00	-896.6422	-896.6422	1.00000	1.600846e-01	6.986702e-01	1.000000e+00	1.000000e+00	9.999140e-01	9.999140e-01	1.000000e+00	1.000000e+00	1.000000e+00	1.000000e+00
3	ENSG00000169908	0.485	0.487	8.66258e-01	0.085563900	0.084361400	-1.20247e-03	7.13993e-03	-1.68415e-01	9.21331e-01	0.3313440	0.3326010	1.25677e-03	1.27258e-02	9.87577e-02	5.234440e-01	-1131.2572	-1131.5189	2.42974	4.196200e-02	-1131.2572	-1131.2782	2.42974	1.989698e+00	-1130.5241	-1131.5189	1.00000	0.000000e+00	-1130.5241	-1130.5241	1.00000	0.000000e+00	-1131.5189	-1131.5189	1.00000	0.000000e+00	-1131.5189	-1131.5189	1.00000	1.000000e+00	1.000000e+00	8.376922e-01	1.000000e+00	7.697250e-01	3.697793e-01	1.000000e+00	1.000000e+00	1.000000e+00	7.990793e-01
1	ENSG00000031698	0.517	0.517	3.12308e-01	0.022008700	0.020958800	-1.04991e-03	1.03910e-03	-1.01040e+00	6.10680e-01	0.3145830	0.3158590	1.27637e-03	2.50706e-03	5.09108e-01	NA	NA	NA	NA	NA	NA	NA	NA	NA	NA	NA	NA	NA	NA	NA	NA	NA	NA	NA	NA	NA	NA	NA	NA	6.915549e-01	9.765253e-01	NA	NA	NA	NA	NA	NA	NA	NA
7	ENSG00000164649	0.482	0.482	3.64781e-01	0.084782000	0.087361200	2.57921e-03	2.84586e-03	9.06303e-01	1.05935e-02	0.4722480	0.4986230	2.63741e-02	1.03184e-02	2.55603e+00	4.506714e+00	-3412.0038	-3414.2572	152.67262	4.068216e+00	-3412.0038	-3414.0379	152.67262	1.622777e+01	-3406.1433	-3414.2572	999.00000	1.329972e+01	-3406.1433	-3412.7931	999.00000	-2.000001e-06	-3414.2572	-3414.2572	1.00000	0.000000e+00	-3414.2572	-3414.2572	1.00000	7.369170e-01	1.637031e-01	4.369740e-02	2.654452e-04	1.050460e-01	2.993542e-04	1.569183e-01	9.129737e-04	3.276511e-01	9.871508e-04
20	ENSG00000132821	0.665	0.661	1.22524e-01	0.135660000	0.124985000	-1.06750e-02	6.91251e-03	-1.54430e+00	NA	NA	NA	NA	NA	NA	0.000000e+00	-1569.5457	-1569.5457	1.00000	2.000000e-06	-1569.5457	-1569.5457	1.00000	9.210016e+00	-1564.9407	-1569.5457	999.00000	7.068428e+00	-1564.9407	-1568.4749	999.00000	3.331400e-02	-1569.5291	-1569.5457	1.00000	0.000000e+00	-1569.5291	-1569.5291	1.00000	6.192835e-01	NA	9.988716e-01	7.845406e-03	1.000000e+00	1.000162e-02	1.000000e+00	2.559600e-02	1.000000e+00	3.064579e-02
2	ENSG00000119778	0.394	0.396	4.50846e-01	0.035949500	0.036897900	9.48344e-04	1.25773e-03	7.54014e-01	8.28900e-01	0.2942320	0.2938440	-3.88608e-04	1.79816e-03	-2.16114e-01	1.464282e+00	-4002.0380	-4002.7702	4.22440	6.422200e-02	-4002.0380	-4002.0702	4.22440	7.380000e-04	-4002.7698	-4002.7702	25.89958	6.020000e-04	-4002.7698	-4002.7701	25.89958	0.000000e+00	-4002.7702	-4002.7702	1.00000	0.000000e+00	-4002.7702	-4002.7702	1.00000	8.309834e-01	1.000000e+00	7.999432e-01	9.804253e-01	4.808783e-01	9.996311e-01	1.000000e+00	1.000000e+00	1.000000e+00	1.000000e+00
1	ENSG00000179403	0.792	0.778	6.32873e-01	0.155646000	0.142284000	-1.33620e-02	2.79720e-02	-4.77692e-01	9.32065e-01	0.4194100	0.4186560	-7.54000e-04	8.84482e-03	-8.52477e-02	NA	NA	NA	NA	NA	NA	NA	NA	NA	NA	NA	NA	NA	NA	NA	NA	NA	NA	NA	NA	NA	NA	NA	NA	9.686877e-01	1.000000e+00	NA	NA	NA	NA	NA	NA	NA	NA
12	ENSG00000135677	0.457	0.455	5.46686e-03	0.023582800	0.023582000	-7.71168e-07	2.77551e-07	-2.77847e+00	2.21931e-01	0.4681200	0.4744310	6.31025e-03	5.16628e-03	1.22143e+00	0.000000e+00	-3311.2811	-3311.2811	1.00000	0.000000e+00	-3311.2811	-3311.2811	1.00000	0.000000e+00	-3311.2811	-3311.2811	1.00000	2.402000e-02	-3311.2811	-3311.2932	1.00000	1.407680e-01	-3311.2108	-3311.2811	1.00000	-3.000000e-04	-3311.2108	-3311.2106	1.00000	5.601409e-02	8.084267e-01	1.000000e+00	8.768340e-01	1.000000e+00	1.000000e+00	1.000000e+00	1.000000e+00	1.000000e+00	1.000000e+00
11	ENSG00000173621	0.687	0.682	3.14403e-01	0.012415600	0.011626500	-7.89022e-04	7.84284e-04	-1.00604e+00	4.00707e-01	0.4113180	0.4028470	-8.47149e-03	1.00807e-02	-8.40371e-01	0.000000e+00	-3434.3725	-3434.3725	1.00000	0.000000e+00	-3434.3725	-3434.3725	1.00000	5.768640e-01	-3434.0840	-3434.3725	1.00000	0.000000e+00	-3434.0840	-3434.0840	1.00000	0.000000e+00	-3434.3725	-3434.3725	1.00000	0.000000e+00	-3434.3725	-3434.3725	1.00000	6.915549e-01	8.895000e-01	1.000000e+00	1.000000e+00	1.000000e+00	7.494378e-01	1.000000e+00	1.000000e+00	1.000000e+00	1.000000e+00
12	ENSG00000161850	0.593	0.594	2.69732e-01	0.068625700	0.066347100	-2.27865e-03	2.06457e-03	-1.10370e+00	7.06526e-01	0.4359460	0.4327420	-3.20335e-03	8.50759e-03	-3.76529e-01	0.000000e+00	-3686.3630	-3686.3630	1.00000	0.000000e+00	-3686.3630	-3686.3630	1.00000	1.246688e+00	-3685.7396	-3686.3630	1.00000	0.000000e+00	-3685.7396	-3685.7396	1.00000	1.221294e+00	-3685.7523	-3686.3630	1.58548	7.662800e-02	-3685.7523	-3685.7906	1.58548	6.915549e-01	1.000000e+00	1.000000e+00	1.000000e+00	1.000000e+00	5.361486e-01	1.000000e+00	1.000000e+00	1.000000e+00	1.000000e+00
7	ENSG00000105948	0.434	0.438	9.98713e-01	0.008840050	0.008836800	-3.25453e-06	2.01831e-03	-1.61250e-03	1.58699e-01	0.3117240	0.2902040	-2.15193e-02	1.52675e-02	-1.40949e+00	0.000000e+00	-1475.0668	-1475.0668	1.00000	0.000000e+00	-1475.0668	-1475.0668	1.00000	0.000000e+00	-1475.0668	-1475.0668	1.00000	0.000000e+00	-1475.0668	-1475.0668	1.00000	4.428186e+00	-1472.8527	-1475.0668	1.00000	0.000000e+00	-1472.8527	-1472.8527	1.00000	1.000000e+00	7.877297e-01	1.000000e+00	1.000000e+00	1.000000e+00	1.000000e+00	1.000000e+00	1.000000e+00	1.000000e+00	1.000000e+00
11	ENSG00000110047	0.614	0.611	NA	NA	NA	NA	NA	NA	7.48072e-01	0.5447590	0.5515390	6.77932e-03	2.11072e-02	3.21186e-01	2.800000e-04	-1300.9449	-1300.9450	1.00000	0.000000e+00	-1300.9449	-1300.9449	1.00000	2.800000e-04	-1300.9449	-1300.9450	1.00000	0.000000e+00	-1300.9449	-1300.9449	1.00000	2.800000e-04	-1300.9449	-1300.9450	1.00000	0.000000e+00	-1300.9449	-1300.9449	1.00000	NA	1.000000e+00	1.000000e+00	1.000000e+00	9.998600e-01	9.998600e-01	1.000000e+00	1.000000e+00	1.000000e+00	1.000000e+00
11	ENSG00000025434	0.590	0.591	1.00000e-07	0.041830500	0.041886200	5.57138e-05	4.63354e-06	1.20240e+01	8.45719e-01	0.3218010	0.3235340	1.73248e-03	8.90347e-03	1.94585e-01	0.000000e+00	-2923.9990	-2923.9990	1.00000	0.000000e+00	-2923.9990	-2923.9990	1.00000	0.000000e+00	-2923.9990	-2923.9990	1.00000	0.000000e+00	-2923.9990	-2923.9990	1.00000	2.528974e+00	-2922.7345	-2923.9990	1.36802	2.532200e-02	-2922.7345	-2922.7472	1.36802	1.727356e-06	1.000000e+00	1.000000e+00	1.000000e+00	1.000000e+00	1.000000e+00	1.000000e+00	1.000000e+00	1.000000e+00	1.000000e+00
5	ENSG00000082515	0.439	0.441	5.48454e-01	0.050271900	0.050272200	3.03353e-07	5.05517e-07	6.00084e-01	2.38537e-01	0.3906920	0.3997720	9.07963e-03	7.70329e-03	1.17867e+00	NA	NA	NA	NA	NA	NA	NA	NA	NA	NA	NA	NA	NA	NA	NA	NA	NA	NA	NA	NA	NA	NA	NA	NA	9.142048e-01	8.084267e-01	NA	NA	NA	NA	NA	NA	NA	NA
15	ENSG00000137812	0.365	0.361	1.18483e-01	0.181327000	0.187964000	6.63727e-03	4.25137e-03	1.56121e+00	2.40250e-01	0.3071550	0.3133350	6.17976e-03	5.26214e-03	1.17438e+00	1.340420e-01	-4164.9779	-4165.0449	5.70264	1.340420e-01	-4164.9779	-4165.0449	5.70264	1.317186e+00	-4164.3863	-4165.0449	198.47065	8.078120e-01	-4164.3863	-4164.7902	198.47065	5.005262e+00	-4162.5423	-4165.0449	8.63181	4.509416e+00	-4162.5423	-4164.7970	8.63181	6.081759e-01	8.084267e-01	7.142774e-01	3.687679e-01	9.351756e-01	5.175791e-01	1.000000e+00	1.000000e+00	1.000000e+00	1.000000e+00
14	ENSG00000168175	0.582	0.581	1.00000e+00	0.055552800	0.055552800	0.00000e+00	0.00000e+00	0.00000e+00	2.41686e-01	0.1937370	0.1998650	6.12843e-03	5.23439e-03	1.17080e+00	NA	NA	NA	NA	NA	NA	NA	NA	NA	NA	NA	NA	NA	NA	NA	NA	NA	NA	NA	NA	NA	NA	NA	NA	1.000000e+00	8.084267e-01	NA	NA	NA	NA	NA	NA	NA	NA
14	ENSG00000092067	0.663	0.659	3.11130e-01	0.028210700	0.025045300	-3.16541e-03	3.12520e-03	-1.01287e+00	9.18544e-01	0.2944160	0.2936300	-7.86097e-04	7.68661e-03	-1.02268e-01	NA	NA	NA	NA	NA	NA	NA	NA	NA	NA	NA	NA	NA	NA	NA	NA	NA	NA	NA	NA	NA	NA	NA	NA	6.915549e-01	1.000000e+00	NA	NA	NA	NA	NA	NA	NA	NA
16	ENSG00000149930	0.649	0.649	2.03263e-06	0.018239800	0.018240800	1.03619e-06	2.17115e-07	4.77255e+00	7.26680e-01	0.4097570	0.4080300	-1.72666e-03	4.93968e-03	-3.49549e-01	0.000000e+00	-2702.8219	-2702.8219	1.00000	6.000000e-06	-2702.8219	-2702.8220	1.00000	0.000000e+00	-2702.8219	-2702.8219	1.00000	1.239778e+00	-2702.8219	-2703.4418	1.00000	0.000000e+00	-2702.8219	-2702.8219	1.00000	0.000000e+00	-2702.8219	-2702.8219	1.00000	3.130060e-05	1.000000e+00	9.980456e-01	2.655138e-01	1.000000e+00	1.000000e+00	1.000000e+00	7.800504e-01	1.000000e+00	1.000000e+00
2	ENSG00000196975	0.438	0.436	1.00000e+00	0.031462900	0.031462900	0.00000e+00	0.00000e+00	0.00000e+00	1.00000e+00	0.3902380	0.3902380	0.00000e+00	0.00000e+00	0.00000e+00	NA	NA	NA	NA	NA	NA	NA	NA	NA	NA	NA	NA	NA	NA	NA	NA	NA	NA	NA	NA	NA	NA	NA	NA	1.000000e+00	1.000000e+00	NA	NA	NA	NA	NA	NA	NA	NA
1	ENSG00000198760	0.506	0.504	8.88770e-01	0.092699200	0.091888300	-8.10908e-04	5.79793e-03	-1.39862e-01	NA	NA	NA	NA	NA	NA	3.280972e+00	-1236.9777	-1238.6182	999.00000	7.230580e-01	-1236.9777	-1237.3393	999.00000	3.683744e+00	-1236.7763	-1238.6182	999.00000	1.518700e+00	-1236.7763	-1237.5357	999.00000	6.148252e+00	-1235.5441	-1238.6182	2.00880	3.023520e-01	-1235.5441	-1235.6953	2.00880	1.000000e+00	NA	3.951427e-01	2.178163e-01	1.938858e-01	1.585204e-01	1.000000e+00	6.509334e-01	5.534741e-01	4.021518e-01
1	ENSG00000159588	0.652	0.650	4.49987e-01	0.376051000	0.378373000	2.32197e-03	3.07365e-03	7.55446e-01	9.23250e-01	0.9397630	0.9415600	1.79701e-03	1.86525e-02	9.63413e-02	5.150480e-01	-3405.0740	-3405.3316	1.00000	0.000000e+00	-3405.0740	-3405.0740	1.00000	0.000000e+00	-3405.3316	-3405.3316	1.00000	0.000000e+00	-3405.3316	-3405.3316	1.00000	9.826972e+00	-3400.4181	-3405.3316	975.14411	9.584512e+00	-3400.4181	-3405.2103	975.14411	8.303022e-01	1.000000e+00	1.000000e+00	1.000000e+00	7.729631e-01	1.000000e+00	1.000000e+00	1.000000e+00	1.000000e+00	1.000000e+00
19	ENSG00000105063	0.617	0.621	7.11939e-01	0.078186600	0.078750500	5.63932e-04	1.52722e-03	3.69255e-01	5.54736e-01	0.4742110	0.4786150	4.40425e-03	7.45619e-03	5.90683e-01	1.839922e+00	-5716.5997	-5717.5196	1.00000	0.000000e+00	-5716.5997	-5716.5997	1.00000	1.270214e+00	-5716.8845	-5717.5196	1.00000	0.000000e+00	-5716.8845	-5716.8845	1.00000	0.000000e+00	-5717.5196	-5717.5196	1.00000	0.000000e+00	-5717.5196	-5717.5196	1.00000	1.000000e+00	9.608413e-01	1.000000e+00	1.000000e+00	3.985346e-01	5.298788e-01	1.000000e+00	1.000000e+00	9.590476e-01	1.000000e+00
13	ENSG00000102755	0.429	0.431	2.79934e-01	0.112518000	0.116300000	3.78283e-03	3.50105e-03	1.08048e+00	6.08773e-03	0.3856680	0.3869650	1.29762e-03	4.73009e-04	2.74333e+00	NA	NA	NA	NA	NA	NA	NA	NA	NA	NA	NA	NA	NA	NA	NA	NA	NA	NA	NA	NA	NA	NA	NA	NA	6.915549e-01	9.967714e-02	NA	NA	NA	NA	NA	NA	NA	NA
9	ENSG00000106927	0.569	0.572	2.60907e-02	0.151834000	0.141218000	-1.06162e-02	4.77137e-03	-2.22497e+00	2.27692e-01	0.5786610	0.5636410	-1.50194e-02	1.24503e-02	-1.20635e+00	-2.160000e-04	-2991.7642	-2991.7641	2.62595	-1.060000e-04	-2991.7642	-2991.7642	2.62595	1.560948e+01	-2983.9594	-2991.7641	87.78656	1.264604e+01	-2983.9594	-2990.2824	87.78656	2.026900e-01	-2991.6628	-2991.7641	1.00000	0.000000e+00	-2991.6628	-2991.6628	1.00000	2.117583e-01	8.084267e-01	1.000000e+00	3.763612e-04	1.000000e+00	4.077978e-04	1.000000e+00	1.289753e-03	1.000000e+00	1.338068e-03
3	ENSG00000151576	0.493	0.489	9.19226e-01	0.069911500	0.070196100	2.84552e-04	2.80600e-03	1.01408e-01	2.43396e-01	0.3630210	0.3687510	5.72935e-03	4.91132e-03	1.16656e+00	1.152636e+00	-2054.3147	-2054.8910	1.00000	0.000000e+00	-2054.3147	-2054.3147	1.00000	3.242846e+00	-2053.2696	-2054.8910	999.00000	6.984900e-01	-2053.2696	-2053.6188	999.00000	0.000000e+00	-2054.8910	-2054.8910	1.00000	0.000000e+00	-2054.8910	-2054.8910	1.00000	1.000000e+00	8.084267e-01	1.000000e+00	4.032915e-01	5.619637e-01	1.976173e-01	1.000000e+00	1.000000e+00	1.000000e+00	4.845699e-01
1	ENSG00000143155	0.417	0.416	1.00000e+00	0.017720600	0.017720600	0.00000e+00	0.00000e+00	0.00000e+00	8.90842e-01	0.2990350	0.2980690	-9.65889e-04	7.03795e-03	-1.37240e-01	0.000000e+00	-1611.6145	-1611.6145	1.00000	0.000000e+00	-1611.6145	-1611.6145	1.00000	0.000000e+00	-1611.6145	-1611.6145	1.00000	0.000000e+00	-1611.6145	-1611.6145	1.00000	8.875176e+00	-1607.1769	-1611.6145	7.77883	1.263046e+00	-1607.1769	-1607.8084	7.77883	1.000000e+00	1.000000e+00	1.000000e+00	1.000000e+00	1.000000e+00	1.000000e+00	1.000000e+00	1.000000e+00	1.000000e+00	1.000000e+00
12	ENSG00000139055	0.450	0.447	5.92572e-01	0.155399000	0.152542000	-2.85758e-03	5.34009e-03	-5.35118e-01	7.67448e-01	0.5724310	0.5824490	1.00175e-02	3.38751e-02	2.95717e-01	NA	NA	NA	NA	NA	NA	NA	NA	NA	NA	NA	NA	NA	NA	NA	NA	NA	NA	NA	NA	NA	NA	NA	NA	9.463514e-01	1.000000e+00	NA	NA	NA	NA	NA	NA	NA	NA
3	ENSG00000004838	0.588	0.587	9.77118e-01	0.051874500	0.051925900	5.13902e-05	1.79168e-03	2.86826e-02	6.92742e-01	0.4225130	0.4253890	2.87565e-03	7.27753e-03	3.95140e-01	3.468900e-01	-3112.4526	-3112.6260	1.00000	0.000000e+00	-3112.4526	-3112.4526	1.00000	2.093770e+00	-3111.5791	-3112.6260	78.72889	2.315720e-01	-3111.5791	-3111.6949	78.72889	0.000000e+00	-3112.6260	-3112.6260	1.00000	0.000000e+00	-3112.6260	-3112.6260	1.00000	1.000000e+00	1.000000e+00	1.000000e+00	6.303607e-01	8.407634e-01	3.510295e-01	1.000000e+00	1.000000e+00	1.000000e+00	7.669762e-01
17	ENSG00000131475	0.548	0.548	1.00000e+00	0.003067520	0.003067520	0.00000e+00	0.00000e+00	0.00000e+00	1.00000e+00	0.1744150	0.1744150	0.00000e+00	0.00000e+00	0.00000e+00	NA	NA	NA	NA	NA	NA	NA	NA	NA	NA	NA	NA	NA	NA	NA	NA	NA	NA	NA	NA	NA	NA	NA	NA	1.000000e+00	1.000000e+00	NA	NA	NA	NA	NA	NA	NA	NA
17	ENSG00000186847	0.602	0.601	2.31227e-01	0.088547400	0.085616800	-2.93066e-03	2.44787e-03	-1.19723e+00	6.00937e-01	0.3985980	0.3924450	-6.15302e-03	1.17635e-02	-5.23058e-01	0.000000e+00	-2389.4333	-2389.4333	1.00000	0.000000e+00	-2389.4333	-2389.4333	1.00000	0.000000e+00	-2389.4333	-2389.4333	1.00000	0.000000e+00	-2389.4333	-2389.4333	1.00000	0.000000e+00	-2389.4333	-2389.4333	1.00000	0.000000e+00	-2389.4333	-2389.4333	1.00000	6.915549e-01	9.749045e-01	1.000000e+00	1.000000e+00	1.000000e+00	1.000000e+00	1.000000e+00	1.000000e+00	1.000000e+00	1.000000e+00
10	ENSG00000138316	0.627	0.626	2.68441e-01	0.091493400	0.089561400	-1.93195e-03	1.74572e-03	-1.10668e+00	4.70942e-01	0.4522850	0.4486090	-3.67601e-03	5.09881e-03	-7.20953e-01	0.000000e+00	-7373.9767	-7373.9767	1.00000	0.000000e+00	-7373.9767	-7373.9767	1.00000	1.483164e+00	-7373.2351	-7373.9767	1.73827	2.835400e-02	-7373.2351	-7373.2493	1.73827	3.042742e+00	-7372.4553	-7373.9767	3.89619	1.011566e+00	-7372.4553	-7372.9611	3.89619	6.915549e-01	9.276152e-01	1.000000e+00	8.662793e-01	1.000000e+00	4.763597e-01	1.000000e+00	1.000000e+00	1.000000e+00	9.717915e-01
11	ENSG00000162139	0.561	0.560	1.15311e-01	0.142356000	0.139835000	-2.52073e-03	1.60067e-03	-1.57480e+00	6.21515e-01	0.3890370	0.3856400	-3.39720e-03	6.88096e-03	-4.93710e-01	0.000000e+00	-3601.0822	-3601.0822	1.00000	0.000000e+00	-3601.0822	-3601.0822	1.00000	3.411400e-01	-3600.9116	-3601.0822	1.00000	0.000000e+00	-3600.9116	-3600.9116	1.00000	0.000000e+00	-3601.0822	-3601.0822	1.00000	0.000000e+00	-3601.0822	-3601.0822	1.00000	5.995899e-01	9.807645e-01	1.000000e+00	1.000000e+00	1.000000e+00	8.431841e-01	1.000000e+00	1.000000e+00	1.000000e+00	1.000000e+00
3	ENSG00000170142	0.458	0.458	1.00000e+00	0.051964200	0.051964200	0.00000e+00	0.00000e+00	0.00000e+00	1.00000e+00	0.3575080	0.3575080	0.00000e+00	0.00000e+00	0.00000e+00	NA	NA	NA	NA	NA	NA	NA	NA	NA	NA	NA	NA	NA	NA	NA	NA	NA	NA	NA	NA	NA	NA	NA	NA	1.000000e+00	1.000000e+00	NA	NA	NA	NA	NA	NA	NA	NA
4	ENSG00000151962	0.390	0.391	4.74619e-01	0.010022400	0.011004600	9.82202e-04	1.37373e-03	7.14990e-01	3.49611e-01	0.2681340	0.2746090	6.47435e-03	6.92180e-03	9.35357e-01	1.774040e+00	-3061.3026	-3062.1896	1.00000	0.000000e+00	-3061.3026	-3061.3026	1.00000	5.509340e-01	-3061.9141	-3062.1896	1.00000	0.000000e+00	-3061.9141	-3061.9141	1.00000	7.499860e-01	-3061.8146	-3062.1896	1.00000	0.000000e+00	-3061.8146	-3061.8146	1.00000	8.547417e-01	8.625411e-01	1.000000e+00	1.000000e+00	4.118813e-01	7.592175e-01	1.000000e+00	1.000000e+00	9.832347e-01	1.000000e+00
11	ENSG00000110436	0.508	0.509	3.10132e-01	0.020116300	0.019388300	-7.28016e-04	7.17285e-04	-1.01496e+00	8.09576e-01	0.3923710	0.3908910	-1.48053e-03	6.14389e-03	-2.40976e-01	0.000000e+00	-3553.0194	-3553.0194	1.00000	0.000000e+00	-3553.0194	-3553.0194	1.00000	4.210060e-01	-3552.8089	-3553.0194	1.00000	0.000000e+00	-3552.8089	-3552.8089	1.00000	1.407024e+00	-3552.3159	-3553.0194	1.00000	0.000000e+00	-3552.3159	-3552.3159	1.00000	6.915549e-01	1.000000e+00	1.000000e+00	1.000000e+00	1.000000e+00	8.101766e-01	1.000000e+00	1.000000e+00	1.000000e+00	1.000000e+00
16	ENSG00000175267	0.517	0.517	2.83948e-01	0.159602000	0.161523000	1.92085e-03	1.79267e-03	1.07150e+00	5.18019e-01	0.4880130	0.4934180	5.40461e-03	8.36102e-03	6.46406e-01	NA	NA	NA	NA	NA	NA	NA	NA	NA	NA	NA	NA	NA	NA	NA	NA	NA	NA	NA	NA	NA	NA	NA	NA	6.915549e-01	9.463312e-01	NA	NA	NA	NA	NA	NA	NA	NA
17	ENSG00000109099	0.544	0.544	1.00000e+00	0.056898200	0.056898200	0.00000e+00	0.00000e+00	0.00000e+00	1.00000e+00	0.3656090	0.3656090	0.00000e+00	0.00000e+00	0.00000e+00	NA	NA	NA	NA	NA	NA	NA	NA	NA	NA	NA	NA	NA	NA	NA	NA	NA	NA	NA	NA	NA	NA	NA	NA	1.000000e+00	1.000000e+00	NA	NA	NA	NA	NA	NA	NA	NA
10	ENSG00000155640	0.476	0.478	9.33689e-02	0.164850000	0.167125000	2.27496e-03	1.35581e-03	1.67793e+00	2.25966e-02	0.4535910	0.4424590	-1.11324e-02	4.88196e-03	-2.28032e+00	7.934936e+00	-10808.8038	-10812.7713	7.66885	1.694206e+00	-10808.8038	-10809.6509	7.66885	0.000000e+00	-10812.7713	-10812.7713	1.00000	0.000000e+00	-10812.7713	-10812.7713	1.00000	0.000000e+00	-10812.7713	-10812.7713	1.00000	0.000000e+00	-10812.7713	-10812.7713	1.00000	5.265767e-01	3.106326e-01	1.930475e-01	1.000000e+00	1.892128e-02	1.000000e+00	6.653558e-01	1.000000e+00	6.583289e-02	1.000000e+00
4	ENSG00000145244	0.488	0.488	1.15793e-01	0.107644000	0.110228000	2.58384e-03	1.64292e-03	1.57271e+00	1.15389e-01	0.5107470	0.5052930	-5.45408e-03	3.46408e-03	-1.57447e+00	8.063572e+00	-8647.0718	-8651.1036	999.00000	2.126024e+00	-8647.0718	-8648.1348	999.00000	0.000000e+00	-8651.1036	-8651.1036	1.00000	0.000000e+00	-8651.1036	-8651.1036	1.00000	7.605880e-01	-8650.7233	-8651.1036	1.00000	0.000000e+00	-8650.7233	-8650.7233	1.00000	6.006762e-01	7.319991e-01	1.448160e-01	1.000000e+00	1.774261e-02	1.000000e+00	5.074711e-01	1.000000e+00	6.188855e-02	1.000000e+00
10	ENSG00000148795	0.499	0.499	1.00000e+00	0.178612000	0.178612000	0.00000e+00	0.00000e+00	0.00000e+00	1.00000e+00	0.4257660	0.4257660	0.00000e+00	0.00000e+00	0.00000e+00	NA	NA	NA	NA	NA	NA	NA	NA	NA	NA	NA	NA	NA	NA	NA	NA	NA	NA	NA	NA	NA	NA	NA	NA	1.000000e+00	1.000000e+00	NA	NA	NA	NA	NA	NA	NA	NA
6	ENSG00000112561	0.622	0.621	1.48467e-01	0.037359700	0.035240000	-2.11966e-03	1.46690e-03	-1.44499e+00	4.30065e-01	0.4070080	0.4017550	-5.25303e-03	6.65708e-03	-7.89090e-01	0.000000e+00	-3151.1188	-3151.1188	1.00000	0.000000e+00	-3151.1188	-3151.1188	1.00000	1.434412e+00	-3150.4015	-3151.1188	1.00000	0.000000e+00	-3150.4015	-3150.4015	1.00000	2.644900e-01	-3150.9865	-3151.1188	1.00000	0.000000e+00	-3150.9865	-3150.9865	1.00000	6.470868e-01	9.077037e-01	1.000000e+00	1.000000e+00	1.000000e+00	4.881141e-01	1.000000e+00	1.000000e+00	1.000000e+00	9.881335e-01
10	ENSG00000197321	0.521	0.523	1.63493e-01	0.161724000	0.163937000	2.21350e-03	1.58851e-03	1.39345e+00	5.11398e-01	0.5680150	0.5721900	4.17547e-03	6.35855e-03	6.56671e-01	0.000000e+00	-7244.8122	-7244.8122	1.00000	0.000000e+00	-7244.8122	-7244.8122	1.00000	0.000000e+00	-7244.8122	-7244.8122	1.00000	0.000000e+00	-7244.8122	-7244.8122	1.00000	0.000000e+00	-7244.8122	-7244.8122	1.00000	0.000000e+00	-7244.8122	-7244.8122	1.00000	6.560101e-01	9.444904e-01	1.000000e+00	1.000000e+00	1.000000e+00	1.000000e+00	1.000000e+00	1.000000e+00	1.000000e+00	1.000000e+00
6	ENSG00000153721	0.542	0.543	5.54108e-01	0.061846500	0.059136900	-2.70961e-03	4.57997e-03	-5.91622e-01	9.94985e-01	0.5261080	0.5260280	-7.96383e-05	1.26716e-02	-6.28480e-03	2.138764e+00	-1827.1403	-1828.2097	999.00000	2.016736e+00	-1827.1403	-1828.1487	999.00000	2.871488e+00	-1826.7740	-1828.2097	999.00000	7.706940e-01	-1826.7740	-1827.1593	999.00000	0.000000e+00	-1828.2097	-1828.2097	1.00000	0.000000e+00	-1828.2097	-1828.2097	1.00000	9.172809e-01	1.000000e+00	1.555732e-01	3.800024e-01	3.432206e-01	2.379383e-01	5.438253e-01	1.000000e+00	8.588323e-01	5.623337e-01
7	ENSG00000136274	0.606	0.601	1.91483e-01	0.085962000	0.080523100	-5.43890e-03	4.16382e-03	-1.30623e+00	4.10871e-01	0.5956080	0.6052500	9.64186e-03	1.17244e-02	8.22373e-01	0.000000e+00	-1491.6636	-1491.6636	1.00000	0.000000e+00	-1491.6636	-1491.6636	1.00000	2.340270e+00	-1490.4935	-1491.6636	315.01752	8.766960e-01	-1490.4935	-1490.9318	315.01752	0.000000e+00	-1491.6636	-1491.6636	1.00000	0.000000e+00	-1491.6636	-1491.6636	1.00000	6.915549e-01	8.953719e-01	1.000000e+00	3.491082e-01	1.000000e+00	3.103250e-01	1.000000e+00	9.873942e-01	1.000000e+00	6.942009e-01
12	ENSG00000111731	0.415	0.411	2.94245e-01	0.028676200	0.032700400	4.02416e-03	3.83665e-03	1.04887e+00	8.91123e-02	0.4133320	0.4372540	2.39215e-02	1.40703e-02	1.70014e+00	6.889448e+01	-7054.1068	-7088.5540	999.00000	6.823599e+01	-7054.1068	-7088.2248	999.00000	0.000000e+00	-7088.5540	-7088.5540	1.00000	0.000000e+00	-7088.5540	-7088.5540	1.00000	1.170220e-01	-7088.4955	-7088.5540	1.00000	0.000000e+00	-7088.4955	-7088.4955	1.00000	6.915549e-01	6.860562e-01	1.110223e-16	1.000000e+00	1.110223e-15	1.000000e+00	4.127215e-16	1.000000e+00	4.123730e-15	1.000000e+00
11	ENSG00000149761	0.642	0.644	3.47188e-01	0.082622100	0.078968500	-3.65355e-03	3.88646e-03	-9.40070e-01	1.27534e-01	0.4062800	0.3887740	-1.75068e-02	1.14879e-02	-1.52393e+00	0.000000e+00	-2199.5323	-2199.5323	1.00000	0.000000e+00	-2199.5323	-2199.5323	1.00000	3.625980e-01	-2199.3510	-2199.5323	1.00000	0.000000e+00	-2199.3510	-2199.3510	1.00000	3.699672e+00	-2197.6824	-2199.5323	358.69567	3.595586e+00	-2197.6824	-2199.4802	358.69567	7.146694e-01	7.486949e-01	1.000000e+00	1.000000e+00	1.000000e+00	8.341859e-01	1.000000e+00	1.000000e+00	1.000000e+00	1.000000e+00
13	ENSG00000126218	0.623	0.623	3.67841e-01	0.092676200	0.092693900	1.76238e-05	1.95703e-05	9.00536e-01	8.49028e-01	0.7225720	0.7246940	2.12171e-03	1.11457e-02	1.90361e-01	NA	NA	NA	NA	NA	NA	NA	NA	NA	NA	NA	NA	NA	NA	NA	NA	NA	NA	NA	NA	NA	NA	NA	NA	7.407901e-01	1.000000e+00	NA	NA	NA	NA	NA	NA	NA	NA
14	ENSG00000140044	0.611	0.609	3.10132e-01	0.023010600	0.026429900	3.41932e-03	3.36892e-03	1.01496e+00	7.17257e-01	0.3904030	0.3963990	5.99661e-03	1.65592e-02	3.62131e-01	1.034562e+00	-1037.6628	-1038.1801	26.32360	4.187640e-01	-1037.6628	-1037.8722	26.32360	0.000000e+00	-1038.1801	-1038.1801	1.00000	0.000000e+00	-1038.1801	-1038.1801	1.00000	0.000000e+00	-1038.1801	-1038.1801	1.00000	0.000000e+00	-1038.1801	-1038.1801	1.00000	6.915549e-01	1.000000e+00	5.175544e-01	1.000000e+00	5.961392e-01	1.000000e+00	1.000000e+00	1.000000e+00	1.000000e+00	1.000000e+00
12	ENSG00000139718	0.635	0.636	8.74374e-01	0.157561000	0.157330000	-2.30888e-04	1.46034e-03	-1.58106e-01	5.62235e-01	0.6036920	0.6094850	5.79243e-03	9.99503e-03	5.79531e-01	0.000000e+00	-6807.7325	-6807.7325	1.00000	0.000000e+00	-6807.7325	-6807.7325	1.00000	3.171180e-01	-6807.5739	-6807.7325	1.00000	0.000000e+00	-6807.5739	-6807.5739	1.00000	0.000000e+00	-6807.7325	-6807.7325	1.00000	0.000000e+00	-6807.7325	-6807.7325	1.00000	1.000000e+00	9.633981e-01	1.000000e+00	1.000000e+00	1.000000e+00	8.533726e-01	1.000000e+00	1.000000e+00	1.000000e+00	1.000000e+00
3	ENSG00000172936	0.589	0.589	3.39478e-01	0.078041900	0.075415000	-2.62692e-03	2.75010e-03	-9.55209e-01	3.09782e-01	0.4237530	0.4351620	1.14092e-02	1.12330e-02	1.01569e+00	0.000000e+00	-2304.4953	-2304.4953	1.00000	0.000000e+00	-2304.4953	-2304.4953	1.00000	0.000000e+00	-2304.4953	-2304.4953	1.00000	0.000000e+00	-2304.4953	-2304.4953	1.00000	5.348000e-02	-2304.4686	-2304.4953	1.00000	0.000000e+00	-2304.4686	-2304.4686	1.00000	7.082028e-01	8.341215e-01	1.000000e+00	1.000000e+00	1.000000e+00	1.000000e+00	1.000000e+00	1.000000e+00	1.000000e+00	1.000000e+00
3	ENSG00000186792	0.626	0.624	6.07583e-01	0.121694000	0.120448000	-1.24582e-03	2.42598e-03	-5.13532e-01	1.67613e-01	0.3779850	0.3652190	-1.27659e-02	9.25101e-03	-1.37994e+00	1.995600e+00	-3103.3632	-3104.3610	999.00000	4.550340e-01	-3103.3632	-3103.5907	999.00000	3.130600e-02	-3104.3454	-3104.3610	1.00000	0.000000e+00	-3104.3454	-3104.3454	1.00000	5.299294e+00	-3101.7114	-3104.3610	24.16152	5.269080e+00	-3101.7114	-3104.3459	24.16152	9.562941e-01	7.946257e-01	4.999540e-01	1.000000e+00	3.686897e-01	9.844689e-01	1.000000e+00	1.000000e+00	9.060357e-01	1.000000e+00
12	ENSG00000139531	0.564	0.562	3.87075e-01	0.058650700	0.057161300	-1.48945e-03	1.72202e-03	-8.64945e-01	2.20036e-01	0.3400470	0.3476180	7.57158e-03	6.17355e-03	1.22645e+00	5.625680e-01	-3419.9462	-3420.2275	1.00000	0.000000e+00	-3419.9462	-3419.9462	1.00000	2.418134e+00	-3419.0185	-3420.2275	1.00000	0.000000e+00	-3419.0185	-3419.0185	1.00000	0.000000e+00	-3420.2275	-3420.2275	1.00000	0.000000e+00	-3420.2275	-3420.2275	1.00000	7.644760e-01	8.084267e-01	1.000000e+00	1.000000e+00	7.548139e-01	2.984756e-01	1.000000e+00	1.000000e+00	1.000000e+00	6.740217e-01
17	ENSG00000198909	0.522	0.520	7.65469e-01	0.035183000	0.034565000	-6.17934e-04	2.07146e-03	-2.98309e-01	9.96410e-02	0.3519590	0.3624000	1.04414e-02	6.34104e-03	1.64664e+00	0.000000e+00	-1744.2841	-1744.2841	1.00000	0.000000e+00	-1744.2841	-1744.2841	1.00000	0.000000e+00	-1744.2841	-1744.2841	1.00000	1.800000e-05	-1744.2841	-1744.2841	1.00000	4.149100e-01	-1744.0766	-1744.2841	1.00000	0.000000e+00	-1744.0766	-1744.0766	1.00000	1.000000e+00	7.088745e-01	1.000000e+00	9.966149e-01	1.000000e+00	1.000000e+00	1.000000e+00	1.000000e+00	1.000000e+00	1.000000e+00
4	ENSG00000145414	0.381	0.383	8.02323e-01	0.073271000	0.074316900	1.04595e-03	4.17805e-03	2.50344e-01	3.59717e-01	0.3750260	0.3978650	2.28392e-02	2.49359e-02	9.15916e-01	1.200232e+00	-1173.7306	-1174.3307	1.00000	0.000000e+00	-1173.7306	-1173.7306	1.00000	2.362846e+00	-1173.1493	-1174.3307	999.00000	4.267340e-01	-1173.1493	-1173.3627	999.00000	1.603092e+00	-1173.5292	-1174.3307	1.00000	0.000000e+00	-1173.5292	-1173.5292	1.00000	1.000000e+00	8.683592e-01	1.000000e+00	5.135959e-01	5.487480e-01	3.068418e-01	1.000000e+00	1.000000e+00	1.000000e+00	6.877363e-01
9	ENSG00000188747	0.701	0.692	6.16675e-02	0.263613000	0.250576000	-1.30367e-02	6.97619e-03	-1.86874e+00	8.14138e-01	0.6354260	0.6320790	-3.34659e-03	1.42352e-02	-2.35093e-01	-5.760000e-04	-1920.9783	-1920.9780	5.09788	-5.740000e-04	-1920.9783	-1920.9780	5.09788	0.000000e+00	-1920.9780	-1920.9780	1.00000	0.000000e+00	-1920.9780	-1920.9780	1.00000	-3.038680e-01	-1921.1299	-1920.9780	1.00000	-3.038680e-01	-1921.1299	-1920.9780	1.00000	4.150056e-01	1.000000e+00	1.000000e+00	1.000000e+00	1.000000e+00	1.000000e+00	1.000000e+00	1.000000e+00	1.000000e+00	1.000000e+00
12	ENSG00000074590	0.565	0.561	1.23582e-01	0.056037500	0.053474700	-2.56279e-03	1.66421e-03	-1.53994e+00	6.05706e-01	0.4672440	0.4633200	-3.92415e-03	7.60173e-03	-5.16218e-01	0.000000e+00	-3282.3045	-3282.3045	1.00000	0.000000e+00	-3282.3045	-3282.3045	1.00000	2.440716e+00	-3281.0842	-3282.3045	1.00000	0.000000e+00	-3281.0842	-3281.0842	1.00000	0.000000e+00	-3282.3045	-3282.3045	1.00000	0.000000e+00	-3282.3045	-3282.3045	1.00000	6.204191e-01	9.762460e-01	1.000000e+00	1.000000e+00	1.000000e+00	2.951245e-01	1.000000e+00	1.000000e+00	1.000000e+00	6.673677e-01
9	ENSG00000148082	0.546	0.542	1.41184e-01	0.049736300	0.046964500	-2.77182e-03	1.88377e-03	-1.47143e+00	1.26898e-01	0.4344860	0.4500320	1.55458e-02	1.01841e-02	1.52648e+00	0.000000e+00	-2840.9904	-2840.9904	1.00000	0.000000e+00	-2840.9904	-2840.9904	1.00000	5.016012e+00	-2838.4824	-2840.9904	2.02751	2.313600e-02	-2838.4824	-2838.4940	2.02751	0.000000e+00	-2840.9904	-2840.9904	1.00000	0.000000e+00	-2840.9904	-2840.9904	1.00000	6.457035e-01	7.468879e-01	1.000000e+00	8.791039e-01	1.000000e+00	8.143045e-02	1.000000e+00	1.000000e+00	1.000000e+00	2.228614e-01
7	ENSG00000127946	0.530	0.530	1.00000e+00	0.012011100	0.012011100	0.00000e+00	0.00000e+00	0.00000e+00	1.00000e+00	0.4781490	0.4781490	0.00000e+00	0.00000e+00	0.00000e+00	NA	NA	NA	NA	NA	NA	NA	NA	NA	NA	NA	NA	NA	NA	NA	NA	NA	NA	NA	NA	NA	NA	NA	NA	1.000000e+00	1.000000e+00	NA	NA	NA	NA	NA	NA	NA	NA
1	ENSG00000163472	0.626	0.623	5.95254e-01	0.095860100	0.095082300	-7.77766e-04	1.46405e-03	-5.31241e-01	4.90930e-01	0.5357930	0.5287000	-7.09244e-03	1.02963e-02	-6.88837e-01	-6.000000e-06	-3071.2086	-3071.2086	1.00000	3.000000e-05	-3071.2086	-3071.2086	1.00000	0.000000e+00	-3071.2086	-3071.2086	1.00000	0.000000e+00	-3071.2086	-3071.2086	1.00000	1.281818e+00	-3070.5677	-3071.2086	1.00000	0.000000e+00	-3070.5677	-3070.5677	1.00000	9.483028e-01	9.368401e-01	9.956298e-01	1.000000e+00	1.000000e+00	1.000000e+00	1.000000e+00	1.000000e+00	1.000000e+00	1.000000e+00
5	ENSG00000145782	0.483	0.490	7.61413e-01	0.048413100	0.049693800	1.28074e-03	4.21812e-03	3.03628e-01	6.25073e-01	0.5035010	0.5100980	6.59660e-03	1.34989e-02	4.88678e-01	NA	NA	NA	NA	NA	NA	NA	NA	NA	NA	NA	NA	NA	NA	NA	NA	NA	NA	NA	NA	NA	NA	NA	NA	1.000000e+00	9.815009e-01	NA	NA	NA	NA	NA	NA	NA	NA
X	ENSG00000102078	0.442	0.443	1.00000e+00	0.017838700	0.017838700	0.00000e+00	0.00000e+00	0.00000e+00	1.53097e-01	0.4185790	0.4237740	5.19498e-03	3.63616e-03	1.42870e+00	NA	NA	NA	NA	NA	NA	NA	NA	NA	NA	NA	NA	NA	NA	NA	NA	NA	NA	NA	NA	NA	NA	NA	NA	1.000000e+00	7.876593e-01	NA	NA	NA	NA	NA	NA	NA	NA
14	ENSG00000089916	0.506	0.506	1.00000e-07	0.053211100	0.053228500	1.73929e-05	2.85218e-06	6.09813e+00	1.04111e-01	0.3552610	0.3493720	-5.88908e-03	3.62342e-03	-1.62528e+00	NA	NA	NA	NA	NA	NA	NA	NA	NA	NA	NA	NA	NA	NA	NA	NA	NA	NA	NA	NA	NA	NA	NA	NA	1.727356e-06	7.156486e-01	NA	NA	NA	NA	NA	NA	NA	NA
1	ENSG00000143013	0.586	0.583	1.00000e+00	0.000000000	0.000000000	0.00000e+00	0.00000e+00	0.00000e+00	2.55967e-01	0.1762460	0.1649760	-1.12704e-02	9.92123e-03	-1.13599e+00	NA	NA	NA	NA	NA	NA	NA	NA	NA	NA	NA	NA	NA	NA	NA	NA	NA	NA	NA	NA	NA	NA	NA	NA	1.000000e+00	8.084267e-01	NA	NA	NA	NA	NA	NA	NA	NA
12	ENSG00000111276	0.587	0.587	1.00000e+00	0.042994500	0.042994500	0.00000e+00	0.00000e+00	0.00000e+00	1.00000e+00	0.3468150	0.3468150	0.00000e+00	0.00000e+00	0.00000e+00	NA	NA	NA	NA	NA	NA	NA	NA	NA	NA	NA	NA	NA	NA	NA	NA	NA	NA	NA	NA	NA	NA	NA	NA	1.000000e+00	1.000000e+00	NA	NA	NA	NA	NA	NA	NA	NA
4	ENSG00000109689	0.477	0.477	6.07882e-01	0.029588400	0.029588500	7.97136e-08	1.55356e-07	5.13104e-01	6.97174e-01	0.4813100	0.4770970	-4.21246e-03	1.08250e-02	-3.89142e-01	0.000000e+00	-2535.9891	-2535.9891	1.00000	0.000000e+00	-2535.9891	-2535.9891	1.00000	0.000000e+00	-2535.9891	-2535.9891	1.00000	0.000000e+00	-2535.9891	-2535.9891	1.00000	6.552560e-01	-2535.6615	-2535.9891	1.00000	0.000000e+00	-2535.6615	-2535.6615	1.00000	9.562941e-01	1.000000e+00	1.000000e+00	1.000000e+00	1.000000e+00	1.000000e+00	1.000000e+00	1.000000e+00	1.000000e+00	1.000000e+00
6	ENSG00000135521	0.412	0.414	2.15834e-01	0.076549200	0.079224900	2.67570e-03	2.16183e-03	1.23770e+00	2.88991e-02	0.4630960	0.4739290	1.08329e-02	4.95795e-03	2.18496e+00	4.090922e+00	-3631.3818	-3633.4273	118.20085	3.890666e+00	-3631.3818	-3633.3272	118.20085	0.000000e+00	-3633.4273	-3633.4273	1.00000	0.000000e+00	-3633.4273	-3633.4273	1.00000	4.208008e+00	-3631.3233	-3633.4273	5.74756	1.916408e+00	-3631.3233	-3632.2815	5.74756	6.915549e-01	3.755612e-01	4.855517e-02	1.000000e+00	1.293206e-01	1.000000e+00	1.742204e-01	1.000000e+00	3.925123e-01	1.000000e+00
12	ENSG00000170890	0.539	0.539	5.52021e-01	0.104678000	0.107635000	2.95702e-03	4.97195e-03	5.94740e-01	9.93122e-02	0.6402600	0.6673050	2.70449e-02	1.64084e-02	1.64823e+00	0.000000e+00	-1185.5396	-1185.5396	1.00000	0.000000e+00	-1185.5396	-1185.5396	1.00000	1.372080e-01	-1185.4710	-1185.5396	179.03548	1.284420e-01	-1185.4710	-1185.5352	179.03548	9.661220e-01	-1185.0565	-1185.5396	4.70056	6.778740e-01	-1185.0565	-1185.3955	4.70056	9.164679e-01	7.088745e-01	1.000000e+00	7.200529e-01	1.000000e+00	9.336964e-01	1.000000e+00	1.000000e+00	1.000000e+00	1.000000e+00
3	ENSG00000145198	0.689	0.691	2.75116e-01	0.122349000	0.124546000	2.19696e-03	2.01302e-03	1.09137e+00	9.52716e-01	0.5902490	0.5897790	-4.70388e-04	7.93283e-03	-5.92964e-02	2.324366e+00	-2640.4377	-2641.5999	1.00000	0.000000e+00	-2640.4377	-2640.4377	1.00000	0.000000e+00	-2641.5999	-2641.5999	1.00000	0.000000e+00	-2641.5999	-2641.5999	1.00000	0.000000e+00	-2641.5999	-2641.5999	1.00000	0.000000e+00	-2641.5999	-2641.5999	1.00000	6.915549e-01	1.000000e+00	1.000000e+00	1.000000e+00	3.128026e-01	1.000000e+00	1.000000e+00	1.000000e+00	8.014086e-01	1.000000e+00
17	ENSG00000131467	0.441	0.441	3.17983e-01	0.003320230	0.001108730	-2.21150e-03	2.21455e-03	-9.98624e-01	1.00000e+00	0.2236690	0.2236690	0.00000e+00	0.00000e+00	0.00000e+00	NA	NA	NA	NA	NA	NA	NA	NA	NA	NA	NA	NA	NA	NA	NA	NA	NA	NA	NA	NA	NA	NA	NA	NA	6.915549e-01	1.000000e+00	NA	NA	NA	NA	NA	NA	NA	NA
2	ENSG00000143952	0.385	0.386	3.74476e-05	0.037631000	0.037629200	-1.80004e-06	4.35573e-07	-4.13257e+00	2.48464e-01	0.2844510	0.2819610	-2.49057e-03	2.15801e-03	-1.15411e+00	NA	NA	NA	NA	NA	NA	NA	NA	NA	NA	NA	NA	NA	NA	NA	NA	NA	NA	NA	NA	NA	NA	NA	NA	5.153243e-04	8.084267e-01	NA	NA	NA	NA	NA	NA	NA	NA
1	ENSG00000143297	0.531	0.530	5.77647e-01	0.347859000	0.345388000	-2.47081e-03	4.43727e-03	-5.56831e-01	8.12176e-01	0.6492660	0.6467340	-2.53249e-03	1.06576e-02	-2.37623e-01	4.495320e-01	-5917.8677	-5918.0924	4.46289	2.959040e-01	-5917.8677	-5918.0156	4.46289	4.257860e-01	-5917.8795	-5918.0924	1.00000	0.000000e+00	-5917.8795	-5917.8795	1.00000	5.894540e+00	-5915.1452	-5918.0924	1.00000	0.000000e+00	-5915.1452	-5915.1452	1.00000	9.357073e-01	1.000000e+00	5.864617e-01	1.000000e+00	7.987031e-01	8.082426e-01	1.000000e+00	1.000000e+00	1.000000e+00	1.000000e+00
1	ENSG00000168509	0.514	0.515	9.27740e-02	0.058990600	0.052481900	-6.50874e-03	3.87199e-03	-1.68098e+00	4.09288e-01	0.3703400	0.3794330	9.09263e-03	1.10193e-02	8.25158e-01	0.000000e+00	-1514.4796	-1514.4796	1.00000	0.000000e+00	-1514.4796	-1514.4796	1.00000	3.908302e+00	-1512.5254	-1514.4796	999.00000	1.994092e+00	-1512.5254	-1513.5225	999.00000	0.000000e+00	-1514.4796	-1514.4796	1.00000	0.000000e+00	-1514.4796	-1514.4796	1.00000	5.251257e-01	8.942672e-01	1.000000e+00	1.579137e-01	1.000000e+00	1.416847e-01	1.000000e+00	4.828514e-01	1.000000e+00	3.652692e-01
17	ENSG00000168517	0.647	0.646	1.00000e-07	0.240166000	0.240084000	-8.18496e-05	7.72053e-06	-1.06015e+01	NA	NA	NA	NA	NA	NA	NA	NA	NA	NA	NA	NA	NA	NA	NA	NA	NA	NA	NA	NA	NA	NA	NA	NA	NA	NA	NA	NA	NA	NA	1.727356e-06	NA	NA	NA	NA	NA	NA	NA	NA	NA
8	ENSG00000158669	0.510	0.510	1.00000e-07	0.009754740	0.009681140	-7.36020e-05	7.63041e-06	-9.64588e+00	5.68902e-01	0.4530250	0.4494660	-3.55948e-03	6.24826e-03	-5.69675e-01	0.000000e+00	-2523.3602	-2523.3602	1.00000	4.676060e-01	-2523.3602	-2523.5940	1.00000	-2.000000e-06	-2523.3602	-2523.3602	1.00000	-2.000000e-06	-2523.3602	-2523.3602	1.00000	0.000000e+00	-2523.3602	-2523.3602	1.00000	0.000000e+00	-2523.3602	-2523.3602	1.00000	1.727356e-06	9.641958e-01	4.940906e-01	1.000000e+00	1.000000e+00	1.000000e+00	1.000000e+00	1.000000e+00	1.000000e+00	1.000000e+00
X	ENSG00000102390	0.456	0.453	1.00000e+00	0.034609200	0.034609200	0.00000e+00	0.00000e+00	0.00000e+00	8.70053e-01	0.4146040	0.4161050	1.50046e-03	9.17194e-03	1.63592e-01	NA	NA	NA	NA	NA	NA	NA	NA	NA	NA	NA	NA	NA	NA	NA	NA	NA	NA	NA	NA	NA	NA	NA	NA	1.000000e+00	1.000000e+00	NA	NA	NA	NA	NA	NA	NA	NA
16	ENSG00000125124	0.461	0.462	3.51621e-01	0.048885000	0.050268700	1.38373e-03	1.48555e-03	9.31464e-01	2.55151e-01	0.3606160	0.3673490	6.73381e-03	5.91752e-03	1.13794e+00	1.308634e+00	-4888.5640	-4889.2183	1.00000	0.000000e+00	-4888.5640	-4888.5640	1.00000	6.055320e-01	-4888.9155	-4889.2183	1.00000	0.000000e+00	-4888.9155	-4888.9155	1.00000	2.050084e+01	-4878.9679	-4889.2183	5.10685	5.056654e+00	-4878.9679	-4881.4962	5.10685	7.200443e-01	8.084267e-01	1.000000e+00	1.000000e+00	5.197970e-01	7.387719e-01	1.000000e+00	1.000000e+00	1.000000e+00	1.000000e+00
10	ENSG00000138297	0.493	0.491	1.57313e-01	0.018749600	0.013956100	-4.79354e-03	3.38959e-03	-1.41419e+00	4.74277e-01	0.3098070	0.3169670	7.16037e-03	1.00069e-02	7.15543e-01	0.000000e+00	-1313.5342	-1313.5342	1.00000	0.000000e+00	-1313.5342	-1313.5342	1.00000	8.818924e+00	-1309.1247	-1313.5342	999.00000	1.294014e+00	-1309.1247	-1309.7717	999.00000	0.000000e+00	-1313.5342	-1313.5342	1.00000	0.000000e+00	-1313.5342	-1313.5342	1.00000	6.475725e-01	9.285610e-01	1.000000e+00	2.553095e-01	1.000000e+00	1.216172e-02	1.000000e+00	7.534258e-01	1.000000e+00	3.698116e-02
11	ENSG00000110080	0.535	0.537	3.06422e-01	0.041602700	0.038924400	-2.67834e-03	2.61871e-03	-1.02277e+00	1.00000e+00	0.3767490	0.3767490	0.00000e+00	0.00000e+00	0.00000e+00	0.000000e+00	-1360.7226	-1360.7226	1.00000	0.000000e+00	-1360.7226	-1360.7226	1.00000	6.775440e-01	-1360.3838	-1360.7226	1.00000	0.000000e+00	-1360.3838	-1360.3838	1.00000	5.997464e+00	-1357.7238	-1360.7226	1.00000	0.000000e+00	-1357.7238	-1357.7238	1.00000	6.915549e-01	1.000000e+00	1.000000e+00	1.000000e+00	1.000000e+00	7.126449e-01	1.000000e+00	1.000000e+00	1.000000e+00	1.000000e+00
1	ENSG00000116690	0.418	0.422	2.79038e-01	0.077454900	0.074027000	-3.42789e-03	3.16666e-03	-1.08249e+00	8.91474e-01	0.3768420	0.3757840	-1.05807e-03	7.75486e-03	-1.36440e-01	1.300900e+00	-1937.8547	-1938.5052	1.00000	-1.363400e-02	-1937.8547	-1937.8479	1.00000	1.572616e+01	-1930.6421	-1938.5052	975.07010	1.122229e+01	-1930.6421	-1936.2532	975.07010	2.607762e+00	-1937.2013	-1938.5052	1.80723	1.772920e-01	-1937.2013	-1937.2899	1.80723	6.915549e-01	1.000000e+00	1.000000e+00	8.082079e-04	5.218109e-01	3.846868e-04	1.000000e+00	2.749657e-03	1.000000e+00	1.263807e-03
1	ENSG00000174332	0.667	0.665	2.38010e-01	0.061960900	0.065891500	3.93055e-03	3.33099e-03	1.17999e+00	5.28720e-01	0.3374900	0.3305040	-6.98654e-03	1.10903e-02	-6.29967e-01	6.169180e-01	-2217.2348	-2217.5433	1.04066	8.200000e-05	-2217.2348	-2217.2349	1.04066	0.000000e+00	-2217.5433	-2217.5433	1.00000	0.000000e+00	-2217.5433	-2217.5433	1.00000	4.234360e-01	-2217.3316	-2217.5433	1.00000	0.000000e+00	-2217.3316	-2217.3316	1.00000	6.915549e-01	9.507729e-01	9.927749e-01	1.000000e+00	7.345781e-01	1.000000e+00	1.000000e+00	1.000000e+00	1.000000e+00	1.000000e+00
4	ENSG00000164035	0.378	0.385	9.58297e-01	0.204529000	0.204798000	2.69414e-04	5.15226e-03	5.22905e-02	5.73583e-01	0.3795770	0.3953130	1.57358e-02	2.79604e-02	5.62788e-01	0.000000e+00	-828.4385	-828.4385	1.00000	0.000000e+00	-828.4385	-828.4385	1.00000	-2.000000e-06	-828.4385	-828.4385	1.00000	6.000000e-06	-828.4385	-828.4385	1.00000	9.314740e-01	-827.9728	-828.4385	1.52065	8.157600e-02	-827.9728	-828.0136	1.52065	1.000000e+00	9.666680e-01	1.000000e+00	9.980456e-01	1.000000e+00	1.000000e+00	1.000000e+00	1.000000e+00	1.000000e+00	1.000000e+00
5	ENSG00000175426	0.491	0.490	7.21344e-01	0.028559000	0.028746200	1.87196e-04	5.24849e-04	3.56666e-01	1.65180e-01	0.3857490	0.3784150	-7.33429e-03	5.28452e-03	-1.38788e+00	0.000000e+00	-4984.9584	-4984.9584	1.00000	0.000000e+00	-4984.9584	-4984.9584	1.00000	0.000000e+00	-4984.9584	-4984.9584	1.00000	0.000000e+00	-4984.9584	-4984.9584	1.00000	0.000000e+00	-4984.9584	-4984.9584	1.00000	0.000000e+00	-4984.9584	-4984.9584	1.00000	1.000000e+00	7.938137e-01	1.000000e+00	1.000000e+00	1.000000e+00	1.000000e+00	1.000000e+00	1.000000e+00	1.000000e+00	1.000000e+00
1	ENSG00000152061	0.426	0.424	4.87634e-01	0.027066200	0.026409800	-6.56359e-04	9.45647e-04	-6.94085e-01	1.47417e-01	0.2680900	0.2716800	3.59080e-03	2.47857e-03	1.44874e+00	2.246520e-01	-5073.6096	-5073.7220	1.00000	0.000000e+00	-5073.6096	-5073.6096	1.00000	7.141796e+00	-5070.1511	-5073.7220	999.00000	1.123910e+00	-5070.1511	-5070.7130	999.00000	4.089228e+00	-5071.6774	-5073.7220	1.00000	0.000000e+00	-5071.6774	-5071.6774	1.00000	8.649605e-01	7.765079e-01	1.000000e+00	2.890781e-01	8.937528e-01	2.813058e-02	1.000000e+00	8.417836e-01	1.000000e+00	8.240606e-02
5	ENSG00000164291	0.414	0.415	4.48789e-01	0.077801300	0.075890300	-1.91096e-03	2.52291e-03	-7.57444e-01	5.44900e-01	0.3858550	0.3805780	-5.27748e-03	8.71696e-03	-6.05426e-01	1.437480e-01	-3972.4275	-3972.4994	1.95143	4.256000e-03	-3972.4275	-3972.4297	1.95143	1.677400e-01	-3972.4155	-3972.4994	3.31647	1.973200e-02	-3972.4155	-3972.4254	3.31647	1.636214e+00	-3971.6813	-3972.4994	1.00000	0.000000e+00	-3971.6813	-3971.6813	1.00000	8.291570e-01	9.562008e-01	9.479845e-01	8.882882e-01	9.306482e-01	9.195508e-01	1.000000e+00	1.000000e+00	1.000000e+00	1.000000e+00
3	ENSG00000163947	0.496	0.496	1.23275e-03	0.042908700	0.042906600	-2.06476e-06	6.38803e-07	-3.23223e+00	3.20362e-01	0.4056410	0.3995690	-6.07199e-03	6.11032e-03	-9.93726e-01	0.000000e+00	-3751.8499	-3751.8499	1.00000	0.000000e+00	-3751.8499	-3751.8499	1.00000	0.000000e+00	-3751.8499	-3751.8499	1.00000	0.000000e+00	-3751.8499	-3751.8499	1.00000	0.000000e+00	-3751.8499	-3751.8499	1.00000	0.000000e+00	-3751.8499	-3751.8499	1.00000	1.435887e-02	8.413567e-01	1.000000e+00	1.000000e+00	1.000000e+00	1.000000e+00	1.000000e+00	1.000000e+00	1.000000e+00	1.000000e+00
9	ENSG00000177943	0.676	0.672	1.30861e-01	0.161868000	0.157819000	-4.04918e-03	2.68025e-03	-1.51075e+00	7.93557e-01	0.5429400	0.5444940	1.55359e-03	5.93660e-03	2.61697e-01	1.185610e+00	-8835.4266	-8836.0194	1.00000	0.000000e+00	-8835.4266	-8835.4266	1.00000	2.388367e+01	-8824.0776	-8836.0194	67.89714	9.744176e+00	-8824.0776	-8828.9496	67.89714	4.229496e+00	-8833.9046	-8836.0194	1.79897	1.489560e-01	-8833.9046	-8833.9791	1.79897	6.348124e-01	1.000000e+00	1.000000e+00	1.798918e-03	5.527746e-01	6.512175e-06	1.000000e+00	6.040793e-03	1.000000e+00	2.246241e-05
19	ENSG00000051128	0.647	0.647	6.43546e-01	0.041846200	0.042987400	1.14116e-03	2.46604e-03	4.62751e-01	8.54908e-01	0.6078060	0.6096770	1.87090e-03	1.02312e-02	1.82861e-01	7.812760e-01	-2570.5014	-2570.8921	1.48139	6.170000e-03	-2570.5014	-2570.5045	1.48139	0.000000e+00	-2570.8921	-2570.8921	1.00000	0.000000e+00	-2570.8921	-2570.8921	1.00000	0.000000e+00	-2570.8921	-2570.8921	1.00000	0.000000e+00	-2570.8921	-2570.8921	1.00000	9.775410e-01	1.000000e+00	9.373911e-01	1.000000e+00	6.766250e-01	1.000000e+00	1.000000e+00	1.000000e+00	1.000000e+00	1.000000e+00
8	ENSG00000198791	0.406	0.406	1.00000e+00	0.000901916	0.000901916	0.00000e+00	0.00000e+00	0.00000e+00	1.00000e+00	0.2215910	0.2215910	0.00000e+00	0.00000e+00	0.00000e+00	NA	NA	NA	NA	NA	NA	NA	NA	NA	NA	NA	NA	NA	NA	NA	NA	NA	NA	NA	NA	NA	NA	NA	NA	1.000000e+00	1.000000e+00	NA	NA	NA	NA	NA	NA	NA	NA
2	ENSG00000138433	0.423	0.425	5.66085e-01	0.148161000	0.149206000	1.04531e-03	1.82164e-03	5.73831e-01	4.69623e-01	0.4594000	0.4628630	3.46341e-03	4.78966e-03	7.23101e-01	2.554820e-01	-3359.7249	-3359.8527	1.00000	1.344000e-03	-3359.7249	-3359.7256	1.00000	-3.080000e-04	-3359.8528	-3359.8527	1.18231	-3.000000e-04	-3359.8528	-3359.8527	1.18231	1.556810e+00	-3359.0742	-3359.8527	1.00000	0.000000e+00	-3359.0742	-3359.0742	1.00000	9.268764e-01	9.270202e-01	9.707556e-01	1.000000e+00	8.800813e-01	1.000000e+00	1.000000e+00	1.000000e+00	1.000000e+00	1.000000e+00
12	ENSG00000136040	0.494	0.492	7.85251e-02	0.054392700	0.055408700	1.01600e-03	5.77485e-04	1.75936e+00	6.78461e-01	0.3394090	0.3410270	1.61809e-03	3.90307e-03	4.14568e-01	2.446780e-01	-10858.9555	-10859.0779	1.00000	0.000000e+00	-10858.9555	-10858.9555	1.00000	0.000000e+00	-10859.0779	-10859.0779	1.00000	0.000000e+00	-10859.0779	-10859.0779	1.00000	4.865352e+00	-10856.6452	-10859.0779	2.41590	5.049140e-01	-10856.6452	-10856.8976	2.41590	4.773357e-01	1.000000e+00	1.000000e+00	1.000000e+00	8.848484e-01	1.000000e+00	1.000000e+00	1.000000e+00	1.000000e+00	1.000000e+00
X	ENSG00000130988	0.503	0.506	1.49049e-01	0.058693100	0.063933300	5.24022e-03	3.63166e-03	1.44293e+00	1.83896e-01	0.4176080	0.4281110	1.05036e-02	7.90413e-03	1.32888e+00	1.555638e+00	-1373.4623	-1374.2402	3.16674	1.089160e-01	-1373.4623	-1373.5168	3.16674	0.000000e+00	-1374.2402	-1374.2402	1.00000	0.000000e+00	-1374.2402	-1374.2402	1.00000	4.234960e-01	-1374.0284	-1374.2402	1.00000	0.000000e+00	-1374.0284	-1374.0284	1.00000	6.470868e-01	8.084267e-01	7.413816e-01	1.000000e+00	4.594069e-01	1.000000e+00	1.000000e+00	1.000000e+00	1.000000e+00	1.000000e+00
3	ENSG00000144834	0.557	0.552	1.00000e+00	0.040072500	0.040072500	0.00000e+00	0.00000e+00	0.00000e+00	9.40798e-01	0.3682490	0.3690460	7.97445e-04	1.07376e-02	7.42669e-02	0.000000e+00	-1405.2646	-1405.2646	1.00000	0.000000e+00	-1405.2646	-1405.2646	1.00000	0.000000e+00	-1405.2646	-1405.2646	1.00000	0.000000e+00	-1405.2646	-1405.2646	1.00000	0.000000e+00	-1405.2646	-1405.2646	1.00000	0.000000e+00	-1405.2646	-1405.2646	1.00000	1.000000e+00	1.000000e+00	1.000000e+00	1.000000e+00	1.000000e+00	1.000000e+00	1.000000e+00	1.000000e+00	1.000000e+00	1.000000e+00
22	ENSG00000138942	0.562	0.562	1.00000e+00	0.012319700	0.012319700	0.00000e+00	0.00000e+00	0.00000e+00	1.00000e+00	0.2574710	0.2574710	0.00000e+00	0.00000e+00	0.00000e+00	NA	NA	NA	NA	NA	NA	NA	NA	NA	NA	NA	NA	NA	NA	NA	NA	NA	NA	NA	NA	NA	NA	NA	NA	1.000000e+00	1.000000e+00	NA	NA	NA	NA	NA	NA	NA	NA
3	ENSG00000144554	0.459	0.460	3.92902e-01	0.141910000	0.143839000	1.92904e-03	2.25783e-03	8.54377e-01	9.61056e-01	0.4101390	0.4096220	-5.17036e-04	1.05888e-02	-4.88288e-02	5.197340e-01	-4150.0184	-4150.2783	1.00000	0.000000e+00	-4150.0184	-4150.0184	1.00000	0.000000e+00	-4150.2783	-4150.2783	1.00000	0.000000e+00	-4150.2783	-4150.2783	1.00000	4.444268e+01	-4128.0569	-4150.2783	23.73266	3.704150e+01	-4128.0569	-4146.5777	23.73266	7.711374e-01	1.000000e+00	1.000000e+00	1.000000e+00	7.711541e-01	1.000000e+00	1.000000e+00	1.000000e+00	1.000000e+00	1.000000e+00
4	ENSG00000178522	0.512	0.512	3.01884e-01	0.174385000	0.175602000	1.21662e-03	1.17842e-03	1.03241e+00	3.70088e-01	0.3834500	0.3870070	3.55692e-03	3.96835e-03	8.96322e-01	NA	NA	NA	NA	NA	NA	NA	NA	NA	NA	NA	NA	NA	NA	NA	NA	NA	NA	NA	NA	NA	NA	NA	NA	6.915549e-01	8.719147e-01	NA	NA	NA	NA	NA	NA	NA	NA
16	ENSG00000141101	0.559	0.556	3.11709e-01	0.360612000	0.356366000	-4.24640e-03	4.19747e-03	-1.01166e+00	5.12477e-01	0.8905050	0.8974280	6.92326e-03	1.05700e-02	6.54993e-01	0.000000e+00	-3580.3097	-3580.3097	1.00000	0.000000e+00	-3580.3097	-3580.3097	1.00000	3.536224e+00	-3578.5415	-3580.3097	1.00000	0.000000e+00	-3578.5415	-3578.5415	1.00000	2.374776e+02	-3461.5708	-3580.3097	327.96090	1.286874e+02	-3461.5708	-3525.9145	327.96090	6.915549e-01	9.448798e-01	1.000000e+00	1.000000e+00	1.000000e+00	1.706549e-01	1.000000e+00	1.000000e+00	1.000000e+00	4.275119e-01
19	ENSG00000142453	0.572	0.575	4.30803e-07	0.065534900	0.065232100	-3.02788e-04	5.80710e-05	-5.21409e+00	6.27343e-02	0.4237950	0.4636160	3.98219e-02	2.13966e-02	1.86113e+00	0.000000e+00	-795.9602	-795.9602	1.00000	0.000000e+00	-795.9602	-795.9602	1.00000	-3.800000e-05	-795.9602	-795.9602	1.00000	-3.600000e-05	-795.9602	-795.9602	1.00000	0.000000e+00	-795.9602	-795.9602	2.36047	0.000000e+00	-795.9602	-795.9602	2.36047	6.992998e-06	6.137808e-01	1.000000e+00	1.000000e+00	1.000000e+00	1.000000e+00	1.000000e+00	1.000000e+00	1.000000e+00	1.000000e+00
19	ENSG00000130288	0.611	0.609	2.55317e-01	0.080795300	0.076464700	-4.33054e-03	3.80691e-03	-1.13755e+00	2.13282e-01	0.7022700	0.7035580	1.28774e-03	1.03465e-03	1.24461e+00	NA	NA	NA	NA	NA	NA	NA	NA	NA	NA	NA	NA	NA	NA	NA	NA	NA	NA	NA	NA	NA	NA	NA	NA	6.915549e-01	8.084267e-01	NA	NA	NA	NA	NA	NA	NA	NA
16	ENSG00000103168	0.641	0.636	1.81086e-01	0.134198000	0.138248000	4.05001e-03	3.02818e-03	1.33744e+00	9.68554e-01	0.5695340	0.5690790	-4.55206e-04	1.15471e-02	-3.94218e-02	6.555400e-01	-3586.8925	-3587.2203	1.00000	0.000000e+00	-3586.8925	-3586.8925	1.00000	-5.999999e-06	-3587.2203	-3587.2203	1.00000	-5.999999e-06	-3587.2203	-3587.2203	1.00000	1.010252e+00	-3586.7151	-3587.2203	1.00000	0.000000e+00	-3586.7151	-3586.7151	1.00000	6.915549e-01	1.000000e+00	1.000000e+00	1.000000e+00	7.205287e-01	1.000000e+00	1.000000e+00	1.000000e+00	1.000000e+00	1.000000e+00
2	ENSG00000128655	0.445	0.444	7.74052e-01	0.010238100	0.010238000	-1.36428e-08	4.75226e-08	-2.87080e-01	1.76419e-01	0.3501270	0.3408240	-9.30271e-03	6.88126e-03	-1.35189e+00	0.000000e+00	-2222.5031	-2222.5031	1.00000	7.262880e-01	-2222.5031	-2222.8662	1.00000	-5.999999e-06	-2222.5031	-2222.5031	1.00000	8.780000e-04	-2222.5031	-2222.5035	1.00000	0.000000e+00	-2222.5031	-2222.5031	1.00000	0.000000e+00	-2222.5031	-2222.5031	1.00000	1.000000e+00	8.061640e-01	3.940890e-01	9.763613e-01	1.000000e+00	1.000000e+00	1.000000e+00	1.000000e+00	1.000000e+00	1.000000e+00
10	ENSG00000182645	0.333	0.339	6.93052e-01	0.126379000	0.127692000	1.31316e-03	3.32682e-03	3.94719e-01	4.16934e-01	0.3603580	0.3530310	-7.32734e-03	9.02644e-03	-8.11763e-01	0.000000e+00	-2119.1704	-2119.1704	1.00000	0.000000e+00	-2119.1704	-2119.1704	1.00000	0.000000e+00	-2119.1704	-2119.1704	1.00000	0.000000e+00	-2119.1704	-2119.1704	1.00000	2.016680e+00	-2118.1620	-2119.1704	4.55898	7.029340e-01	-2118.1620	-2118.5135	4.55898	1.000000e+00	8.984252e-01	1.000000e+00	1.000000e+00	1.000000e+00	1.000000e+00	1.000000e+00	1.000000e+00	1.000000e+00	1.000000e+00
1	ENSG00000116128	0.575	0.575	3.98323e-01	0.016009600	0.016770500	7.60903e-04	9.00873e-04	8.44629e-01	1.18464e-01	0.2141260	0.2104250	-3.70100e-03	2.37047e-03	-1.56129e+00	7.744872e+00	-5473.0506	-5476.9231	176.05623	1.412592e+00	-5473.0506	-5473.7569	176.05623	4.913600e-02	-5476.8985	-5476.9231	4.37354	2.322400e-02	-5476.8985	-5476.9101	4.37354	3.652678e+00	-5475.0967	-5476.9231	22.64011	2.686222e+00	-5475.0967	-5476.4399	22.64011	7.786269e-01	7.362112e-01	2.346266e-01	8.788760e-01	2.080762e-02	9.757313e-01	7.970057e-01	1.000000e+00	7.211086e-02	1.000000e+00
13	ENSG00000136161	0.471	0.472	NA	NA	NA	NA	NA	NA	2.07657e-01	0.3072680	0.3124630	5.19474e-03	4.12262e-03	1.26006e+00	NA	NA	NA	NA	NA	NA	NA	NA	NA	NA	NA	NA	NA	NA	NA	NA	NA	NA	NA	NA	NA	NA	NA	NA	NA	8.084267e-01	NA	NA	NA	NA	NA	NA	NA	NA
13	ENSG00000187676	0.440	0.440	2.69899e-07	0.053192900	0.053196800	3.95820e-06	7.46322e-07	5.30361e+00	6.07462e-01	0.5547380	0.5515700	-3.16769e-03	6.16637e-03	-5.13705e-01	0.000000e+00	-3277.8329	-3277.8329	1.00000	0.000000e+00	-3277.8329	-3277.8329	1.00000	0.000000e+00	-3277.8329	-3277.8329	1.00000	0.000000e+00	-3277.8329	-3277.8329	1.00000	0.000000e+00	-3277.8329	-3277.8329	1.00000	0.000000e+00	-3277.8329	-3277.8329	1.00000	4.457894e-06	9.765253e-01	1.000000e+00	1.000000e+00	1.000000e+00	1.000000e+00	1.000000e+00	1.000000e+00	1.000000e+00	1.000000e+00
11	ENSG00000149131	0.493	0.493	8.07938e-01	0.137731000	0.137741000	1.00585e-05	4.13779e-05	2.43088e-01	3.27581e-01	0.3798130	0.3961390	1.63258e-02	1.66758e-02	9.79011e-01	NA	NA	NA	NA	NA	NA	NA	NA	NA	NA	NA	NA	NA	NA	NA	NA	NA	NA	NA	NA	NA	NA	NA	NA	1.000000e+00	8.448479e-01	NA	NA	NA	NA	NA	NA	NA	NA
8	ENSG00000083307	0.492	0.493	1.55012e-01	0.025239700	0.023737200	-1.50253e-03	1.05657e-03	-1.42208e+00	3.69008e-01	0.4302990	0.4242080	-6.09022e-03	6.77937e-03	-8.98346e-01	0.000000e+00	-3941.8991	-3941.8991	1.00000	0.000000e+00	-3941.8991	-3941.8991	1.00000	5.179256e+00	-3939.3094	-3941.8991	1.00000	0.000000e+00	-3939.3094	-3939.3094	1.00000	4.230000e-03	-3941.8969	-3941.8991	1.00000	0.000000e+00	-3941.8969	-3941.8969	1.00000	6.475725e-01	8.719147e-01	1.000000e+00	1.000000e+00	1.000000e+00	7.504795e-02	1.000000e+00	1.000000e+00	1.000000e+00	2.065071e-01
18	ENSG00000101542	0.538	0.541	3.11367e-01	0.011067800	0.010510800	-5.56959e-04	5.50152e-04	-1.01237e+00	7.63889e-01	0.3938300	0.3918040	-2.02632e-03	6.74585e-03	-3.00380e-01	0.000000e+00	-4424.2228	-4424.2228	1.00000	0.000000e+00	-4424.2228	-4424.2228	1.00000	6.133220e-01	-4423.9162	-4424.2228	1.00000	0.000000e+00	-4423.9162	-4423.9162	1.00000	0.000000e+00	-4424.2228	-4424.2228	1.00000	0.000000e+00	-4424.2228	-4424.2228	1.00000	6.915549e-01	1.000000e+00	1.000000e+00	1.000000e+00	1.000000e+00	7.359000e-01	1.000000e+00	1.000000e+00	1.000000e+00	1.000000e+00
1	ENSG00000162409	0.435	0.436	NA	NA	NA	NA	NA	NA	2.05345e-01	0.3355260	0.3268670	-8.65856e-03	6.83665e-03	-1.26649e+00	0.000000e+00	-2949.8133	-2949.8133	1.00000	1.800000e-05	-2949.8133	-2949.8133	1.00000	-2.000000e-06	-2949.8133	-2949.8133	1.00000	0.000000e+00	-2949.8133	-2949.8133	1.00000	0.000000e+00	-2949.8133	-2949.8133	1.00000	0.000000e+00	-2949.8133	-2949.8133	1.00000	NA	8.084267e-01	9.966149e-01	1.000000e+00	1.000000e+00	1.000000e+00	1.000000e+00	1.000000e+00	1.000000e+00	1.000000e+00
12	ENSG00000175727	0.605	0.608	8.17980e-01	0.097282200	0.097850100	5.67905e-04	2.46760e-03	2.30145e-01	7.35370e-01	0.5867880	0.5895470	2.75911e-03	8.16320e-03	3.37994e-01	0.000000e+00	-2930.0351	-2930.0351	1.00000	0.000000e+00	-2930.0351	-2930.0351	1.00000	1.546174e+00	-2929.2621	-2930.0351	89.22413	1.015280e-01	-2929.2621	-2929.3128	89.22413	0.000000e+00	-2930.0351	-2930.0351	1.00000	0.000000e+00	-2930.0351	-2930.0351	1.00000	1.000000e+00	1.000000e+00	1.000000e+00	7.500036e-01	1.000000e+00	4.615860e-01	1.000000e+00	1.000000e+00	1.000000e+00	9.494311e-01
1	ENSG00000159388	0.641	0.643	1.00000e+00	0.042433100	0.042433100	0.00000e+00	0.00000e+00	0.00000e+00	5.63723e-01	0.3115560	0.3075530	-4.00310e-03	6.93386e-03	-5.77327e-01	NA	NA	NA	NA	NA	NA	NA	NA	NA	NA	NA	NA	NA	NA	NA	NA	NA	NA	NA	NA	NA	NA	NA	NA	1.000000e+00	9.634285e-01	NA	NA	NA	NA	NA	NA	NA	NA
12	ENSG00000111445	0.461	0.468	1.52243e-01	0.025142600	0.017601200	-7.54139e-03	5.26752e-03	-1.43168e+00	6.08684e-01	0.4449300	0.4373240	-7.60613e-03	1.48569e-02	-5.11959e-01	0.000000e+00	-972.3548	-972.3548	1.00000	0.000000e+00	-972.3548	-972.3548	1.00000	4.560148e+00	-970.0748	-972.3548	11.28110	5.526600e-02	-970.0748	-970.1024	11.28110	9.478580e-01	-971.8809	-972.3548	10.11559	7.855380e-01	-971.8809	-972.2737	10.11559	6.475725e-01	9.765253e-01	1.000000e+00	8.141410e-01	1.000000e+00	1.022766e-01	1.000000e+00	1.000000e+00	1.000000e+00	2.735761e-01
7	ENSG00000106031	0.475	0.475	1.00000e+00	0.000000000	0.000000000	0.00000e+00	0.00000e+00	0.00000e+00	1.00000e+00	0.3173020	0.3173020	0.00000e+00	0.00000e+00	0.00000e+00	NA	NA	NA	NA	NA	NA	NA	NA	NA	NA	NA	NA	NA	NA	NA	NA	NA	NA	NA	NA	NA	NA	NA	NA	1.000000e+00	1.000000e+00	NA	NA	NA	NA	NA	NA	NA	NA
1	ENSG00000010072	0.442	0.442	5.88775e-01	0.135665000	0.134966000	-6.98808e-04	1.29261e-03	-5.40619e-01	3.27346e-01	0.5833450	0.5752080	-8.13657e-03	8.30696e-03	-9.79488e-01	0.000000e+00	-3819.1279	-3819.1279	1.00000	0.000000e+00	-3819.1279	-3819.1279	1.00000	0.000000e+00	-3819.1279	-3819.1279	1.00000	0.000000e+00	-3819.1279	-3819.1279	1.00000	1.329936e+00	-3818.4630	-3819.1279	1.00000	0.000000e+00	-3818.4630	-3818.4630	1.00000	9.445813e-01	8.445719e-01	1.000000e+00	1.000000e+00	1.000000e+00	1.000000e+00	1.000000e+00	1.000000e+00	1.000000e+00	1.000000e+00
9	ENSG00000137100	0.565	0.568	9.65219e-01	0.027288100	0.027288200	1.32247e-07	3.03279e-06	4.36058e-02	2.34958e-01	0.2531910	0.2643360	1.11459e-02	9.38441e-03	1.18770e+00	NA	NA	NA	NA	NA	NA	NA	NA	NA	NA	NA	NA	NA	NA	NA	NA	NA	NA	NA	NA	NA	NA	NA	NA	1.000000e+00	8.084267e-01	NA	NA	NA	NA	NA	NA	NA	NA
3	ENSG00000145194	0.570	0.570	7.57721e-01	0.032148300	0.032674600	5.26283e-04	1.70608e-03	3.08476e-01	3.23022e-01	0.3697480	0.3731950	3.44648e-03	3.48734e-03	9.88281e-01	7.320698e+00	-5214.7532	-5218.4135	2.41797	3.406800e-02	-5214.7532	-5214.7702	2.41797	1.153121e+01	-5212.6479	-5218.4135	999.00000	1.513032e+00	-5212.6479	-5213.4044	999.00000	0.000000e+00	-5218.4135	-5218.4135	1.00000	0.000000e+00	-5218.4135	-5218.4135	1.00000	1.000000e+00	8.414768e-01	8.535622e-01	2.186770e-01	2.572353e-02	3.133496e-03	1.000000e+00	6.532097e-01	8.828959e-02	9.942954e-03
14	ENSG00000151338	0.401	0.403	7.33562e-01	0.067056100	0.065579800	-1.47630e-03	4.33704e-03	-3.40394e-01	NA	NA	NA	NA	NA	NA	NA	NA	NA	NA	NA	NA	NA	NA	NA	NA	NA	NA	NA	NA	NA	NA	NA	NA	NA	NA	NA	NA	NA	NA	1.000000e+00	NA	NA	NA	NA	NA	NA	NA	NA	NA
20	ENSG00000101452	0.485	0.485	7.94953e-01	0.020611600	0.021115100	5.03423e-04	1.93709e-03	2.59886e-01	5.50791e-01	0.3709300	0.3660010	-4.92898e-03	8.26203e-03	-5.96582e-01	5.614564e+00	-3631.4376	-3634.2449	1.00000	0.000000e+00	-3631.4376	-3631.4376	1.00000	1.559304e+00	-3633.4653	-3634.2449	1.00000	0.000000e+00	-3633.4653	-3633.4653	1.00000	0.000000e+00	-3634.2449	-3634.2449	1.00000	0.000000e+00	-3634.2449	-3634.2449	1.00000	1.000000e+00	9.586044e-01	1.000000e+00	1.000000e+00	6.036885e-02	4.585656e-01	1.000000e+00	1.000000e+00	1.977874e-01	9.448146e-01
2	ENSG00000170577	0.659	0.659	1.00000e+00	0.004505640	0.004505640	0.00000e+00	0.00000e+00	0.00000e+00	1.00000e+00	0.2546970	0.2546970	0.00000e+00	0.00000e+00	0.00000e+00	NA	NA	NA	NA	NA	NA	NA	NA	NA	NA	NA	NA	NA	NA	NA	NA	NA	NA	NA	NA	NA	NA	NA	NA	1.000000e+00	1.000000e+00	NA	NA	NA	NA	NA	NA	NA	NA
16	ENSG00000180035	0.617	0.619	2.28065e-01	0.039103000	0.040316600	1.21363e-03	1.00684e-03	1.20538e+00	5.77526e-01	0.4047040	0.4020320	-2.67138e-03	4.79596e-03	-5.57007e-01	0.000000e+00	-4234.0081	-4234.0081	1.00000	0.000000e+00	-4234.0081	-4234.0081	1.00000	0.000000e+00	-4234.0081	-4234.0081	1.00000	0.000000e+00	-4234.0081	-4234.0081	1.00000	0.000000e+00	-4234.0081	-4234.0081	1.00000	0.000000e+00	-4234.0081	-4234.0081	1.00000	6.915549e-01	9.682293e-01	1.000000e+00	1.000000e+00	1.000000e+00	1.000000e+00	1.000000e+00	1.000000e+00	1.000000e+00	1.000000e+00
20	ENSG00000125844	0.611	0.608	4.00026e-02	0.071794400	0.076211200	4.41683e-03	2.15056e-03	2.05381e+00	3.50069e-01	0.4297980	0.4378420	8.04431e-03	8.60844e-03	9.34468e-01	2.639001e+01	-5710.8425	-5724.0375	999.00000	2.379461e+01	-5710.8425	-5722.7398	999.00000	0.000000e+00	-5724.0375	-5724.0375	1.00000	0.000000e+00	-5724.0375	-5724.0375	1.00000	5.710300e-01	-5723.7520	-5724.0375	1.00000	0.000000e+00	-5723.7520	-5723.7520	1.00000	3.003541e-01	8.629468e-01	1.071820e-06	1.000000e+00	1.859870e-06	1.000000e+00	3.963240e-06	1.000000e+00	6.871418e-06	1.000000e+00
3	ENSG00000178057	0.591	0.591	3.19988e-01	0.065384500	0.068790400	3.40596e-03	3.42480e-03	9.94498e-01	NA	NA	NA	NA	NA	NA	NA	NA	NA	NA	NA	NA	NA	NA	NA	NA	NA	NA	NA	NA	NA	NA	NA	NA	NA	NA	NA	NA	NA	NA	6.915549e-01	NA	NA	NA	NA	NA	NA	NA	NA	NA
1	ENSG00000162630	0.404	0.403	1.00000e+00	0.013799600	0.013799600	0.00000e+00	0.00000e+00	0.00000e+00	1.00000e+00	0.2754920	0.2754920	0.00000e+00	0.00000e+00	0.00000e+00	NA	NA	NA	NA	NA	NA	NA	NA	NA	NA	NA	NA	NA	NA	NA	NA	NA	NA	NA	NA	NA	NA	NA	NA	1.000000e+00	1.000000e+00	NA	NA	NA	NA	NA	NA	NA	NA
19	ENSG00000142025	0.635	0.634	3.38180e-02	0.123711000	0.117577000	-6.13364e-03	2.89004e-03	-2.12234e+00	2.65488e-01	0.3166960	0.3243620	7.66571e-03	6.88414e-03	1.11353e+00	0.000000e+00	-2768.5562	-2768.5562	1.00000	0.000000e+00	-2768.5562	-2768.5562	1.00000	7.571266e+00	-2764.7706	-2768.5562	12.70459	8.902680e-01	-2764.7706	-2765.2157	12.70459	1.093555e+01	-2763.0885	-2768.5562	7.46375	7.224772e+00	-2763.0885	-2766.7009	7.46375	2.633171e-01	8.084267e-01	1.000000e+00	3.454047e-01	1.000000e+00	2.269449e-02	1.000000e+00	9.790176e-01	1.000000e+00	6.724275e-02
17	ENSG00000167863	0.469	0.469	1.00000e+00	0.089920600	0.089920600	0.00000e+00	0.00000e+00	0.00000e+00	1.00000e+00	0.4265280	0.4265280	0.00000e+00	0.00000e+00	0.00000e+00	NA	NA	NA	NA	NA	NA	NA	NA	NA	NA	NA	NA	NA	NA	NA	NA	NA	NA	NA	NA	NA	NA	NA	NA	1.000000e+00	1.000000e+00	NA	NA	NA	NA	NA	NA	NA	NA
11	ENSG00000175393	0.415	0.416	7.13436e-01	0.098483700	0.097086500	-1.39719e-03	3.80450e-03	-3.67248e-01	7.92404e-01	0.5114010	0.5084790	-2.92221e-03	1.11029e-02	-2.63193e-01	2.546748e+00	-2624.1606	-2625.4340	3.91362	1.125360e-01	-2624.1606	-2624.2169	3.91362	4.260600e-01	-2625.2210	-2625.4340	1.00000	0.000000e+00	-2625.2210	-2625.2210	1.00000	0.000000e+00	-2625.4340	-2625.4340	1.00000	0.000000e+00	-2625.4340	-2625.4340	1.00000	1.000000e+00	1.000000e+00	7.372752e-01	1.000000e+00	2.798857e-01	8.081319e-01	1.000000e+00	1.000000e+00	7.359337e-01	1.000000e+00
16	ENSG00000048471	0.548	0.551	2.97660e-01	0.044433100	0.045956200	1.52309e-03	1.46243e-03	1.04148e+00	4.96005e-02	0.4963780	0.4706590	-2.57193e-02	1.30990e-02	-1.96346e+00	2.390698e+00	-2617.4449	-2618.6402	55.18061	7.512600e-02	-2617.4449	-2617.4824	55.18061	0.000000e+00	-2618.6402	-2618.6402	1.00000	0.000000e+00	-2618.6402	-2618.6402	1.00000	2.645250e+00	-2617.3176	-2618.6402	4.09941	8.126880e-01	-2617.3176	-2617.7239	4.09941	6.915549e-01	5.341545e-01	7.840145e-01	1.000000e+00	3.025983e-01	1.000000e+00	1.000000e+00	1.000000e+00	7.825573e-01	1.000000e+00
12	ENSG00000072657	0.425	0.426	3.13895e-01	0.012388400	0.011824900	-5.63500e-04	5.59529e-04	-1.00710e+00	4.06141e-01	0.3415350	0.3372430	-4.29202e-03	5.16667e-03	-8.30714e-01	0.000000e+00	-5103.5564	-5103.5564	1.00000	0.000000e+00	-5103.5564	-5103.5564	1.00000	3.731780e-01	-5103.3698	-5103.5564	1.00000	0.000000e+00	-5103.3698	-5103.3698	1.00000	0.000000e+00	-5103.5564	-5103.5564	1.00000	0.000000e+00	-5103.5564	-5103.5564	1.00000	6.915549e-01	8.937848e-01	1.000000e+00	1.000000e+00	1.000000e+00	8.297847e-01	1.000000e+00	1.000000e+00	1.000000e+00	1.000000e+00
3	ENSG00000174748	0.549	0.546	1.00000e+00	0.013736900	0.013736900	0.00000e+00	0.00000e+00	0.00000e+00	1.12393e-01	0.3492550	0.3291320	-2.01224e-02	1.26750e-02	-1.58757e+00	NA	NA	NA	NA	NA	NA	NA	NA	NA	NA	NA	NA	NA	NA	NA	NA	NA	NA	NA	NA	NA	NA	NA	NA	1.000000e+00	7.281208e-01	NA	NA	NA	NA	NA	NA	NA	NA
1	ENSG00000183508	0.528	0.523	5.57972e-01	0.018126000	0.019120800	9.94795e-04	1.69800e-03	5.85862e-01	3.94908e-01	0.4084800	0.4194950	1.10156e-02	1.29480e-02	8.50760e-01	3.783580e-01	-2425.8010	-2425.9901	1.00000	0.000000e+00	-2425.8010	-2425.8010	1.00000	0.000000e+00	-2425.9901	-2425.9901	1.00000	0.000000e+00	-2425.9901	-2425.9901	1.00000	0.000000e+00	-2425.9901	-2425.9901	1.00000	0.000000e+00	-2425.9901	-2425.9901	1.00000	9.207998e-01	8.891897e-01	1.000000e+00	1.000000e+00	8.276383e-01	1.000000e+00	1.000000e+00	1.000000e+00	1.000000e+00	1.000000e+00
8	ENSG00000171362	0.550	0.549	1.36716e-01	0.092778300	0.089443700	-3.33462e-03	2.24076e-03	-1.48816e+00	4.12571e-01	0.6278210	0.6221190	-5.70178e-03	6.95859e-03	-8.19387e-01	0.000000e+00	-2918.9545	-2918.9545	1.00000	0.000000e+00	-2918.9545	-2918.9545	1.00000	2.129656e+00	-2917.8896	-2918.9545	1.00000	-1.800000e-05	-2917.8896	-2917.8896	1.00000	0.000000e+00	-2918.9545	-2918.9545	1.00000	0.000000e+00	-2918.9545	-2918.9545	1.00000	6.432232e-01	8.963600e-01	1.000000e+00	1.000000e+00	1.000000e+00	3.447872e-01	1.000000e+00	1.000000e+00	1.000000e+00	7.568843e-01
1	ENSG00000116132	0.578	0.578	1.00000e+00	0.002161000	0.002161000	0.00000e+00	0.00000e+00	0.00000e+00	1.00000e+00	0.2190000	0.2190000	0.00000e+00	0.00000e+00	0.00000e+00	NA	NA	NA	NA	NA	NA	NA	NA	NA	NA	NA	NA	NA	NA	NA	NA	NA	NA	NA	NA	NA	NA	NA	NA	1.000000e+00	1.000000e+00	NA	NA	NA	NA	NA	NA	NA	NA
15	ENSG00000069966	0.601	0.594	3.43263e-01	0.107331000	0.103540000	-3.79047e-03	3.99944e-03	-9.47752e-01	9.18807e-01	0.4581670	0.4561190	-2.04760e-03	2.00868e-02	-1.01938e-01	0.000000e+00	-916.9784	-916.9784	1.00000	0.000000e+00	-916.9784	-916.9784	1.00000	5.447494e+00	-914.2547	-916.9784	999.00000	1.866100e-01	-914.2547	-914.3480	999.00000	0.000000e+00	-916.9784	-916.9784	1.00000	0.000000e+00	-916.9784	-916.9784	1.00000	7.113759e-01	1.000000e+00	1.000000e+00	6.657532e-01	1.000000e+00	6.562838e-02	1.000000e+00	1.000000e+00	1.000000e+00	1.823748e-01
7	ENSG00000128524	0.580	0.580	1.00000e+00	0.009795700	0.009795700	0.00000e+00	0.00000e+00	0.00000e+00	1.00000e+00	0.3960970	0.3960970	0.00000e+00	0.00000e+00	0.00000e+00	NA	NA	NA	NA	NA	NA	NA	NA	NA	NA	NA	NA	NA	NA	NA	NA	NA	NA	NA	NA	NA	NA	NA	NA	1.000000e+00	1.000000e+00	NA	NA	NA	NA	NA	NA	NA	NA
6	ENSG00000164694	0.652	0.654	8.06598e-01	0.330606000	0.329833000	-7.72346e-04	3.15476e-03	-2.44820e-01	3.77220e-02	0.7262000	0.7493570	2.31566e-02	1.11439e-02	2.07795e+00	0.000000e+00	-7261.4228	-7261.4228	1.00000	0.000000e+00	-7261.4228	-7261.4228	1.00000	4.034720e-01	-7261.2211	-7261.4228	1.00000	0.000000e+00	-7261.2211	-7261.2211	1.00000	0.000000e+00	-7261.4228	-7261.4228	1.00000	0.000000e+00	-7261.4228	-7261.4228	1.00000	1.000000e+00	4.533855e-01	1.000000e+00	1.000000e+00	1.000000e+00	8.173107e-01	1.000000e+00	1.000000e+00	1.000000e+00	1.000000e+00
6	ENSG00000164663	0.578	0.576	9.89864e-01	0.046762000	0.046773500	1.15378e-05	9.08194e-04	1.27042e-02	6.91967e-02	0.2976270	0.2883610	-9.26544e-03	5.09877e-03	-1.81719e+00	0.000000e+00	-3903.1684	-3903.1684	1.00000	1.000000e-05	-3903.1684	-3903.1684	1.00000	0.000000e+00	-3903.1684	-3903.1684	1.00000	0.000000e+00	-3903.1684	-3903.1684	1.00000	4.178699e+01	-3882.2749	-3903.1684	878.71455	3.520053e+01	-3882.2749	-3899.8752	878.71455	1.000000e+00	6.381473e-01	9.974769e-01	1.000000e+00	1.000000e+00	1.000000e+00	1.000000e+00	1.000000e+00	1.000000e+00	1.000000e+00
4	ENSG00000121892	0.409	0.408	1.00000e-07	0.002658830	0.002675410	1.65787e-05	2.68077e-06	6.18432e+00	5.86457e-01	0.2769320	0.2739410	-2.99130e-03	5.49889e-03	-5.43983e-01	0.000000e+00	-3278.5479	-3278.5479	1.00000	0.000000e+00	-3278.5479	-3278.5479	1.00000	0.000000e+00	-3278.5479	-3278.5479	1.00000	0.000000e+00	-3278.5479	-3278.5479	1.00000	0.000000e+00	-3278.5479	-3278.5479	1.00000	0.000000e+00	-3278.5479	-3278.5479	1.00000	1.727356e-06	9.706255e-01	1.000000e+00	1.000000e+00	1.000000e+00	1.000000e+00	1.000000e+00	1.000000e+00	1.000000e+00	1.000000e+00
12	ENSG00000173451	0.386	0.389	NA	NA	NA	NA	NA	NA	4.79093e-01	0.1921840	0.1982420	6.05793e-03	8.55920e-03	7.07769e-01	NA	NA	NA	NA	NA	NA	NA	NA	NA	NA	NA	NA	NA	NA	NA	NA	NA	NA	NA	NA	NA	NA	NA	NA	NA	9.313089e-01	NA	NA	NA	NA	NA	NA	NA	NA
12	ENSG00000180481	0.587	0.578	9.77012e-01	0.220224000	0.219827000	-3.97109e-04	1.37811e-02	-2.88155e-02	5.66788e-01	0.8575420	0.8206770	-3.68652e-02	6.43604e-02	-5.72793e-01	0.000000e+00	-763.5922	-763.5922	1.00000	0.000000e+00	-763.5922	-763.5922	1.00000	0.000000e+00	-763.5922	-763.5922	1.00000	0.000000e+00	-763.5922	-763.5922	1.00000	0.000000e+00	-763.5922	-763.5922	1.00000	0.000000e+00	-763.5922	-763.5922	1.00000	1.000000e+00	9.634285e-01	1.000000e+00	1.000000e+00	1.000000e+00	1.000000e+00	1.000000e+00	1.000000e+00	1.000000e+00	1.000000e+00
16	ENSG00000182810	0.602	0.604	9.81582e-01	0.111760000	0.111826000	6.57705e-05	2.84905e-03	2.30851e-02	1.80760e-01	0.4999410	0.4899960	-9.94562e-03	7.43073e-03	-1.33845e+00	4.594218e+00	-4344.3048	-4346.6019	1.34303	2.686000e-02	-4344.3048	-4344.3182	1.34303	1.871012e+00	-4345.6664	-4346.6019	1.00000	0.000000e+00	-4345.6664	-4345.6664	1.00000	4.143134e+00	-4344.5303	-4346.6019	16.99850	4.010706e+00	-4344.5303	-4346.5357	16.99850	1.000000e+00	8.084267e-01	8.698176e-01	1.000000e+00	1.005491e-01	3.923873e-01	1.000000e+00	1.000000e+00	3.150396e-01	8.348113e-01
9	ENSG00000095459	0.461	0.460	3.13429e-01	0.089123700	0.089989700	8.65971e-04	8.59043e-04	1.00807e+00	3.17138e-02	0.4268570	0.4349980	8.14181e-03	3.79023e-03	2.14810e+00	1.219320e-01	-10118.2173	-10118.2782	1.00000	0.000000e+00	-10118.2173	-10118.2173	1.00000	7.471000e-02	-10118.2409	-10118.2782	119.68241	7.471000e-02	-10118.2409	-10118.2782	119.68241	3.469705e+01	-10100.9297	-10118.2782	2.33995	3.913492e+00	-10100.9297	-10102.8864	2.33995	6.915549e-01	4.024298e-01	1.000000e+00	7.845986e-01	9.408552e-01	9.633341e-01	1.000000e+00	1.000000e+00	1.000000e+00	1.000000e+00
17	ENSG00000141503	0.618	0.618	4.45191e-01	0.022054000	0.022812500	7.58482e-04	9.93472e-04	7.63466e-01	3.66794e-01	0.3580580	0.3545480	-3.50976e-03	3.88891e-03	-9.02505e-01	4.438030e+00	-5383.0827	-5385.3017	1.00000	0.000000e+00	-5383.0827	-5383.0827	1.00000	3.219560e-01	-5385.1407	-5385.3017	1.00000	0.000000e+00	-5385.1407	-5385.1407	1.00000	3.615164e+00	-5383.4941	-5385.3017	19.10741	2.956726e+00	-5383.4941	-5384.9725	19.10741	8.259282e-01	8.719147e-01	1.000000e+00	1.000000e+00	1.087161e-01	8.513108e-01	1.000000e+00	1.000000e+00	3.375611e-01	1.000000e+00
16	ENSG00000168872	0.516	0.516	4.55556e-01	0.010212700	0.010212900	1.60637e-07	2.15275e-07	7.46194e-01	8.97768e-01	0.3199760	0.3211970	1.22084e-03	9.50198e-03	1.28482e-01	2.580000e-04	-1834.1034	-1834.1035	1.00000	0.000000e+00	-1834.1034	-1834.1034	1.00000	2.580000e-04	-1834.1034	-1834.1035	17.27721	0.000000e+00	-1834.1034	-1834.1034	17.27721	2.437246e+00	-1832.8849	-1834.1035	1.00000	0.000000e+00	-1832.8849	-1832.8849	1.00000	8.362738e-01	1.000000e+00	1.000000e+00	1.000000e+00	9.998710e-01	9.998710e-01	1.000000e+00	1.000000e+00	1.000000e+00	1.000000e+00
17	ENSG00000108821	0.661	0.659	3.12927e-02	0.018225800	0.015260900	-2.96483e-03	1.37680e-03	-2.15343e+00	8.13126e-01	0.2498720	0.2512270	1.35489e-03	5.73140e-03	2.36397e-01	2.317800e-02	-5634.5845	-5634.5961	1.00000	0.000000e+00	-5634.5845	-5634.5845	1.00000	3.348363e+01	-5617.8543	-5634.5961	999.00000	2.181918e+01	-5617.8543	-5628.7638	999.00000	1.680440e-01	-5634.5120	-5634.5961	11.85962	1.680440e-01	-5634.5120	-5634.5961	11.85962	2.466964e-01	1.000000e+00	1.000000e+00	2.995909e-06	9.884779e-01	5.359474e-08	1.000000e+00	1.060258e-05	1.000000e+00	1.894695e-07
7	ENSG00000136247	0.488	0.488	5.19337e-01	0.145936000	0.148223000	2.28685e-03	3.54895e-03	6.44374e-01	4.64334e-01	0.4557800	0.4497450	-6.03530e-03	8.24789e-03	-7.31738e-01	6.965640e-01	-3047.1796	-3047.5279	5.10944	2.545220e-01	-3047.1796	-3047.3069	5.10944	0.000000e+00	-3047.5279	-3047.5279	1.00000	0.000000e+00	-3047.5279	-3047.5279	1.00000	4.764010e+00	-3045.1459	-3047.5279	9.46993	2.961110e+00	-3045.1459	-3046.6264	9.46993	8.920492e-01	9.238397e-01	6.139088e-01	1.000000e+00	7.058998e-01	1.000000e+00	1.000000e+00	1.000000e+00	1.000000e+00	1.000000e+00
6	ENSG00000016402	0.476	0.477	5.08036e-01	0.200528000	0.199642000	-8.86138e-04	1.33877e-03	-6.61907e-01	3.71706e-01	0.5465510	0.5533950	6.84402e-03	7.66156e-03	8.93294e-01	0.000000e+00	-4396.7454	-4396.7454	1.00000	0.000000e+00	-4396.7454	-4396.7454	1.00000	0.000000e+00	-4396.7454	-4396.7454	1.00000	0.000000e+00	-4396.7454	-4396.7454	1.00000	0.000000e+00	-4396.7454	-4396.7454	1.00000	0.000000e+00	-4396.7454	-4396.7454	1.00000	8.828124e-01	8.725982e-01	1.000000e+00	1.000000e+00	1.000000e+00	1.000000e+00	1.000000e+00	1.000000e+00	1.000000e+00	1.000000e+00
11	ENSG00000126391	0.665	0.665	7.75510e-01	0.053710700	0.054272800	5.62103e-04	1.97106e-03	2.85178e-01	4.48636e-01	0.4064290	0.4162550	9.82597e-03	1.29682e-02	7.57700e-01	0.000000e+00	-2194.9635	-2194.9635	1.00000	0.000000e+00	-2194.9635	-2194.9635	1.00000	0.000000e+00	-2194.9635	-2194.9635	1.00000	0.000000e+00	-2194.9635	-2194.9635	1.00000	0.000000e+00	-2194.9635	-2194.9635	1.00000	0.000000e+00	-2194.9635	-2194.9635	1.00000	1.000000e+00	9.172191e-01	1.000000e+00	1.000000e+00	1.000000e+00	1.000000e+00	1.000000e+00	1.000000e+00	1.000000e+00	1.000000e+00
17	ENSG00000182628	0.391	0.391	7.92961e-01	0.109612000	0.111548000	1.93571e-03	7.37500e-03	2.62469e-01	3.58865e-01	0.2888390	0.2796350	-9.20366e-03	1.00308e-02	-9.17539e-01	2.850762e+00	-842.9435	-844.3689	999.00000	1.071164e+00	-842.9435	-843.4791	999.00000	0.000000e+00	-844.3689	-844.3689	1.00000	0.000000e+00	-844.3689	-844.3689	1.00000	9.412960e-01	-843.8983	-844.3689	1.00000	0.000000e+00	-843.8983	-843.8983	1.00000	1.000000e+00	8.680400e-01	3.006827e-01	1.000000e+00	2.404168e-01	1.000000e+00	9.888137e-01	1.000000e+00	6.556688e-01	1.000000e+00
22	ENSG00000100425	0.597	0.594	1.00000e-07	0.402436000	0.393584000	-8.85121e-03	1.11731e-03	-7.92192e+00	NA	NA	NA	NA	NA	NA	NA	NA	NA	NA	NA	NA	NA	NA	NA	NA	NA	NA	NA	NA	NA	NA	NA	NA	NA	NA	NA	NA	NA	NA	1.727356e-06	NA	NA	NA	NA	NA	NA	NA	NA	NA
19	ENSG00000104774	0.593	0.595	9.60817e-01	0.123494000	0.123581000	8.69563e-05	1.76996e-03	4.91290e-02	4.34982e-01	0.5358610	0.5313250	-4.53519e-03	5.80910e-03	-7.80704e-01	4.009800e+00	-5933.2882	-5935.2931	2.81020	5.282200e-02	-5933.2882	-5933.3146	2.81020	4.175600e-02	-5935.2722	-5935.2931	5.49504	6.600000e-03	-5935.2722	-5935.2755	5.49504	4.565796e+00	-5933.0102	-5935.2931	998.99927	4.473712e+00	-5933.0102	-5935.2470	998.99927	1.000000e+00	9.111730e-01	8.182236e-01	9.352508e-01	1.346738e-01	9.793384e-01	1.000000e+00	1.000000e+00	4.059593e-01	1.000000e+00
11	ENSG00000168092	0.472	0.472	1.00000e+00	0.002266940	0.002266940	0.00000e+00	0.00000e+00	0.00000e+00	1.00000e+00	0.3245100	0.3245100	0.00000e+00	0.00000e+00	0.00000e+00	NA	NA	NA	NA	NA	NA	NA	NA	NA	NA	NA	NA	NA	NA	NA	NA	NA	NA	NA	NA	NA	NA	NA	NA	1.000000e+00	1.000000e+00	NA	NA	NA	NA	NA	NA	NA	NA
11	ENSG00000130598	0.600	0.598	2.50197e-01	0.023339500	0.016669000	-6.67044e-03	5.80094e-03	-1.14989e+00	6.20152e-01	0.4621360	0.4482280	-1.39078e-02	2.80604e-02	-4.95639e-01	6.852680e-01	-990.7672	-991.1099	3.01582	6.072000e-03	-990.7672	-990.7703	3.01582	7.349928e+00	-987.4349	-991.1099	1.00000	0.000000e+00	-987.4349	-987.4349	1.00000	0.000000e+00	-991.1099	-991.1099	1.00000	0.000000e+00	-991.1099	-991.1099	1.00000	6.915549e-01	9.799499e-01	9.378893e-01	1.000000e+00	7.098980e-01	2.535032e-02	1.000000e+00	1.000000e+00	1.000000e+00	7.460349e-02
20	ENSG00000101417	0.575	0.575	1.00000e+00	0.069396300	0.069396300	0.00000e+00	0.00000e+00	0.00000e+00	1.00000e+00	0.4215670	0.4215670	0.00000e+00	0.00000e+00	0.00000e+00	NA	NA	NA	NA	NA	NA	NA	NA	NA	NA	NA	NA	NA	NA	NA	NA	NA	NA	NA	NA	NA	NA	NA	NA	1.000000e+00	1.000000e+00	NA	NA	NA	NA	NA	NA	NA	NA
9	ENSG00000158122	0.529	0.527	9.95758e-01	0.060548900	0.060568000	1.90833e-05	3.58925e-03	5.31679e-03	2.47912e-01	0.3144270	0.3202670	5.84043e-03	5.05467e-03	1.15545e+00	1.499552e+00	-1529.2412	-1529.9909	1.00000	0.000000e+00	-1529.2412	-1529.2412	1.00000	3.657980e+00	-1528.1619	-1529.9909	999.00000	6.842220e-01	-1528.1619	-1528.5041	999.00000	1.215843e+01	-1523.9117	-1529.9909	105.92948	1.068767e+01	-1523.9117	-1529.2556	105.92948	1.000000e+00	8.084267e-01	1.000000e+00	4.081367e-01	4.724724e-01	1.605757e-01	1.000000e+00	1.000000e+00	1.000000e+00	4.067403e-01
10	ENSG00000156374	0.494	0.494	9.71046e-01	0.044757300	0.044817400	6.01127e-05	1.65614e-03	3.62968e-02	8.45048e-01	0.3521590	0.3514790	-6.79916e-04	3.47887e-03	-1.95442e-01	NA	NA	NA	NA	NA	NA	NA	NA	NA	NA	NA	NA	NA	NA	NA	NA	NA	NA	NA	NA	NA	NA	NA	NA	1.000000e+00	1.000000e+00	NA	NA	NA	NA	NA	NA	NA	NA
5	ENSG00000164363	0.595	0.592	3.28777e-01	0.197406000	0.201741000	4.33488e-03	4.43879e-03	9.76592e-01	5.93308e-01	0.9672920	0.9453090	-2.19837e-02	4.11637e-02	-5.34055e-01	5.661014e+00	-3628.0456	-3630.8761	1.00000	0.000000e+00	-3628.0456	-3628.0456	1.00000	0.000000e+00	-3630.8761	-3630.8761	1.00000	0.000000e+00	-3630.8761	-3630.8761	1.00000	1.122412e+01	-3625.2641	-3630.8761	999.00000	1.442060e-01	-3625.2641	-3625.3362	999.00000	6.974618e-01	9.728184e-01	1.000000e+00	1.000000e+00	5.898294e-02	1.000000e+00	1.000000e+00	1.000000e+00	1.937759e-01	1.000000e+00
4	ENSG00000138653	0.425	0.423	4.92316e-01	0.026004700	0.025021300	-9.83431e-04	1.43224e-03	-6.86638e-01	4.56139e-01	0.4098990	0.4062250	-3.67435e-03	4.93050e-03	-7.45228e-01	3.656720e+00	-6006.1653	-6007.9937	1.00000	0.000000e+00	-6006.1653	-6006.1653	1.00000	4.414862e+00	-6005.7863	-6007.9937	2.70553	6.360800e-02	-6005.7863	-6005.8181	2.70553	0.000000e+00	-6007.9937	-6007.9937	1.00000	0.000000e+00	-6007.9937	-6007.9937	1.00000	8.681986e-01	9.205790e-01	1.000000e+00	8.008816e-01	1.606769e-01	1.099828e-01	1.000000e+00	1.000000e+00	4.723664e-01	2.913960e-01
14	ENSG00000087299	0.451	0.450	7.40271e-01	0.082518200	0.081595100	-9.23013e-04	2.78437e-03	-3.31498e-01	2.01725e-01	0.3111330	0.3046560	-6.47758e-03	5.07380e-03	-1.27667e+00	0.000000e+00	-3560.9537	-3560.9537	1.00000	0.000000e+00	-3560.9537	-3560.9537	1.00000	1.690176e+00	-3560.1086	-3560.9537	1.00000	0.000000e+00	-3560.1086	-3560.1086	1.00000	2.486174e+00	-3559.7106	-3560.9537	3.96957	3.804080e-01	-3559.7106	-3559.9008	3.96957	1.000000e+00	8.084267e-01	1.000000e+00	1.000000e+00	1.000000e+00	4.295196e-01	1.000000e+00	1.000000e+00	1.000000e+00	8.951942e-01
3	ENSG00000184203	0.460	0.460	9.71662e-01	0.080932000	0.081027800	9.57955e-05	2.69664e-03	3.55240e-02	3.88240e-01	0.3619340	0.3774520	1.55180e-02	1.79851e-02	8.62825e-01	0.000000e+00	-1504.1145	-1504.1145	1.00000	0.000000e+00	-1504.1145	-1504.1145	1.00000	0.000000e+00	-1504.1145	-1504.1145	1.00000	0.000000e+00	-1504.1145	-1504.1145	1.00000	0.000000e+00	-1504.1145	-1504.1145	1.00000	0.000000e+00	-1504.1145	-1504.1145	1.00000	1.000000e+00	8.844039e-01	1.000000e+00	1.000000e+00	1.000000e+00	1.000000e+00	1.000000e+00	1.000000e+00	1.000000e+00	1.000000e+00
3	ENSG00000172986	0.470	0.470	1.00000e+00	0.036021900	0.036021900	0.00000e+00	0.00000e+00	0.00000e+00	1.00000e+00	0.4715580	0.4715580	0.00000e+00	0.00000e+00	0.00000e+00	NA	NA	NA	NA	NA	NA	NA	NA	NA	NA	NA	NA	NA	NA	NA	NA	NA	NA	NA	NA	NA	NA	NA	NA	1.000000e+00	1.000000e+00	NA	NA	NA	NA	NA	NA	NA	NA
11	ENSG00000137672	0.461	0.459	1.63314e-01	0.027188300	0.024683400	-2.50490e-03	1.79687e-03	-1.39404e+00	1.48176e-01	0.4046550	0.4142770	9.62195e-03	6.65402e-03	1.44604e+00	0.000000e+00	-3657.4143	-3657.4143	1.00000	0.000000e+00	-3657.4143	-3657.4143	1.00000	7.784916e+00	-3653.5218	-3657.4143	316.62177	6.630982e+00	-3653.5218	-3656.8373	316.62177	0.000000e+00	-3657.4143	-3657.4143	1.00000	0.000000e+00	-3657.4143	-3657.4143	1.00000	6.556906e-01	7.765079e-01	1.000000e+00	1.002200e-02	1.000000e+00	2.039515e-02	1.000000e+00	3.255238e-02	1.000000e+00	6.079847e-02
19	ENSG00000063176	0.676	0.675	1.83065e-01	0.072906600	0.070336300	-2.57034e-03	1.93055e-03	-1.33140e+00	3.32105e-01	0.4936900	0.4995990	5.90929e-03	6.09271e-03	9.69896e-01	0.000000e+00	-4543.2369	-4543.2369	1.00000	0.000000e+00	-4543.2369	-4543.2369	1.00000	1.075533e+01	-4537.8593	-4543.2369	545.41988	8.032372e+00	-4537.8593	-4541.8755	545.41988	2.231600e-02	-4543.2258	-4543.2369	1.00000	0.000000e+00	-4543.2258	-4543.2258	1.00000	6.915549e-01	8.477375e-01	1.000000e+00	4.594863e-03	1.000000e+00	4.618603e-03	1.000000e+00	1.513312e-02	1.000000e+00	1.449505e-02
18	ENSG00000166510	0.385	0.384	5.64055e-01	0.127747000	0.128978000	1.23138e-03	2.13471e-03	5.76835e-01	6.17277e-05	0.3997880	0.3996300	-1.57691e-04	3.93013e-05	-4.01237e+00	NA	NA	NA	NA	NA	NA	NA	NA	NA	NA	NA	NA	NA	NA	NA	NA	NA	NA	NA	NA	NA	NA	NA	NA	9.251661e-01	1.212233e-03	NA	NA	NA	NA	NA	NA	NA	NA
11	ENSG00000197263	0.435	0.435	5.92868e-01	0.131207000	0.128189000	-3.01770e-03	5.64384e-03	-5.34689e-01	5.32606e-01	0.6853430	0.7095010	2.41577e-02	3.87118e-02	6.24039e-01	1.962466e+00	-2884.9380	-2885.9192	40.34725	7.978300e-01	-2884.9380	-2885.3369	40.34725	1.176626e+01	-2880.0361	-2885.9192	87.78664	6.055920e+00	-2880.0361	-2883.0641	87.78664	9.510032e+00	-2881.1642	-2885.9192	1.00000	0.000000e+00	-2881.1642	-2881.1642	1.00000	9.464869e-01	9.522831e-01	3.717430e-01	1.385975e-02	3.748486e-01	2.786054e-03	1.000000e+00	4.462239e-02	9.169374e-01	8.859652e-03
6	ENSG00000124780	0.600	0.598	4.80099e-01	0.333805000	0.329019000	-4.78662e-03	6.77846e-03	-7.06151e-01	NA	NA	NA	NA	NA	NA	0.000000e+00	-2138.0716	-2138.0716	1.00000	0.000000e+00	-2138.0716	-2138.0716	1.00000	0.000000e+00	-2138.0716	-2138.0716	1.00000	0.000000e+00	-2138.0716	-2138.0716	1.00000	1.150666e+01	-2132.3183	-2138.0716	220.12646	1.150666e+01	-2132.3183	-2138.0716	220.12646	8.588676e-01	NA	1.000000e+00	1.000000e+00	1.000000e+00	1.000000e+00	1.000000e+00	1.000000e+00	1.000000e+00	1.000000e+00
5	ENSG00000186479	0.445	0.445	1.00000e+00	0.025201600	0.025201600	0.00000e+00	0.00000e+00	0.00000e+00	1.00000e+00	0.2899140	0.2899140	0.00000e+00	0.00000e+00	0.00000e+00	NA	NA	NA	NA	NA	NA	NA	NA	NA	NA	NA	NA	NA	NA	NA	NA	NA	NA	NA	NA	NA	NA	NA	NA	1.000000e+00	1.000000e+00	NA	NA	NA	NA	NA	NA	NA	NA
19	ENSG00000130529	0.645	0.648	3.07611e-01	0.124688000	0.122900000	-1.78778e-03	1.75228e-03	-1.02026e+00	9.69584e-01	0.6107780	0.6110020	2.23746e-04	5.86787e-03	3.81307e-02	-4.000000e-06	-3845.3909	-3845.3909	1.00000	-4.000000e-06	-3845.3909	-3845.3909	1.00000	1.426324e+00	-3844.6777	-3845.3909	1.00000	0.000000e+00	-3844.6777	-3844.6777	1.00000	8.499372e+00	-3841.1412	-3845.3909	1.00000	0.000000e+00	-3841.1412	-3841.1412	1.00000	6.915549e-01	1.000000e+00	1.000000e+00	1.000000e+00	1.000000e+00	4.900921e-01	1.000000e+00	1.000000e+00	1.000000e+00	9.906180e-01
11	ENSG00000110172	0.391	0.391	8.15908e-01	0.024023700	0.024438300	4.14645e-04	1.78102e-03	2.32813e-01	9.37773e-01	0.2854540	0.2851290	-3.24445e-04	4.15581e-03	-7.80702e-02	4.290478e+00	-1816.6268	-1818.7720	132.19460	4.843280e-01	-1816.6268	-1816.8690	132.19460	0.000000e+00	-1818.7720	-1818.7720	1.00000	0.000000e+00	-1818.7720	-1818.7720	1.00000	1.184180e+00	-1818.1800	-1818.7720	1.00000	0.000000e+00	-1818.1800	-1818.1800	1.00000	1.000000e+00	1.000000e+00	4.864684e-01	1.000000e+00	1.170401e-01	1.000000e+00	1.000000e+00	1.000000e+00	3.602934e-01	1.000000e+00
1	ENSG00000121775	0.580	0.581	1.00000e+00	0.049543800	0.049543800	0.00000e+00	0.00000e+00	0.00000e+00	4.54369e-01	0.3489810	0.3458350	-3.14628e-03	4.20536e-03	-7.48159e-01	NA	NA	NA	NA	NA	NA	NA	NA	NA	NA	NA	NA	NA	NA	NA	NA	NA	NA	NA	NA	NA	NA	NA	NA	1.000000e+00	9.196885e-01	NA	NA	NA	NA	NA	NA	NA	NA
4	ENSG00000164323	0.400	0.411	5.02655e-03	0.148765000	0.137779000	-1.09863e-02	3.91566e-03	-2.80574e+00	1.68649e-01	0.4740410	0.4584770	-1.55640e-02	1.13062e-02	-1.37659e+00	0.000000e+00	-4261.3223	-4261.3223	1.00000	0.000000e+00	-4261.3223	-4261.3223	1.00000	6.636700e-01	-4260.9905	-4261.3223	1.00000	0.000000e+00	-4260.9905	-4260.9905	1.00000	1.937630e+00	-4260.3535	-4261.3223	5.16213	1.364374e+00	-4260.3535	-4261.0357	5.16213	5.219149e-02	7.949809e-01	1.000000e+00	1.000000e+00	1.000000e+00	7.176057e-01	1.000000e+00	1.000000e+00	1.000000e+00	1.000000e+00
3	ENSG00000136518	0.429	0.429	1.00000e-07	0.021091800	0.021092600	7.37843e-07	1.05087e-07	7.02126e+00	5.01170e-01	0.4404790	0.4436730	3.19467e-03	4.74933e-03	6.72656e-01	NA	NA	NA	NA	NA	NA	NA	NA	NA	NA	NA	NA	NA	NA	NA	NA	NA	NA	NA	NA	NA	NA	NA	NA	1.727356e-06	9.411744e-01	NA	NA	NA	NA	NA	NA	NA	NA
10	ENSG00000151655	0.480	0.481	2.74622e-02	0.116095000	0.108137000	-7.95726e-03	3.60874e-03	-2.20499e+00	6.08223e-01	0.5563140	0.5492140	-7.10046e-03	1.38514e-02	-5.12616e-01	0.000000e+00	-2415.4543	-2415.4543	1.00000	7.480000e-04	-2415.4543	-2415.4547	1.00000	2.795164e+00	-2414.0568	-2415.4543	1.00000	0.000000e+00	-2414.0568	-2414.0568	1.00000	0.000000e+00	-2415.4543	-2415.4543	1.00000	0.000000e+00	-2415.4543	-2415.4543	1.00000	2.209870e-01	9.765253e-01	9.781809e-01	1.000000e+00	1.000000e+00	2.471940e-01	1.000000e+00	1.000000e+00	1.000000e+00	5.796408e-01
4	ENSG00000033178	0.388	0.387	1.56178e-01	0.045861500	0.047152400	1.29093e-03	9.10343e-04	1.41807e+00	2.28418e-01	0.2793470	0.2828900	3.54357e-03	2.94204e-03	1.20446e+00	1.827040e-01	-6779.6465	-6779.7379	2.66891	2.781600e-02	-6779.6465	-6779.6604	2.66891	0.000000e+00	-6779.7379	-6779.7379	1.00000	0.000000e+00	-6779.7379	-6779.7379	1.00000	3.769270e+00	-6777.8532	-6779.7379	1.00000	0.000000e+00	-6777.8532	-6777.8532	1.00000	6.475725e-01	8.084267e-01	8.675421e-01	1.000000e+00	9.126964e-01	1.000000e+00	1.000000e+00	1.000000e+00	1.000000e+00	1.000000e+00
20	ENSG00000101222	0.584	0.584	1.00981e-04	0.174113000	0.120261000	-5.38513e-02	1.38341e-02	-3.89266e+00	2.15191e-01	0.5431430	0.5122950	-3.08478e-02	2.48885e-02	-1.23944e+00	-2.000000e-06	-1321.1813	-1321.1813	1.00000	-2.000000e-06	-1321.1813	-1321.1813	1.00000	2.930453e+01	-1306.5291	-1321.1813	8.12624	4.222838e+00	-1306.5291	-1308.6405	8.12624	5.062673e+01	-1295.8680	-1321.1813	79.08597	3.913794e+01	-1295.8680	-1315.4369	79.08597	1.339343e-03	8.084267e-01	1.000000e+00	3.988340e-02	1.000000e+00	4.331139e-07	1.000000e+00	1.256484e-01	1.000000e+00	1.517739e-06
14	ENSG00000140030	0.392	0.394	8.08797e-01	0.101770000	0.101111000	-6.59025e-04	2.72347e-03	-2.41980e-01	8.89074e-02	0.5738000	0.5862570	1.24569e-02	7.32228e-03	1.70124e+00	1.747198e+00	-2775.4145	-2776.2881	1.00000	0.000000e+00	-2775.4145	-2775.4145	1.00000	3.833708e+00	-2774.3712	-2776.2881	999.00000	1.044848e+00	-2774.3712	-2774.8937	999.00000	2.590210e+00	-2774.9930	-2776.2881	2.37653	4.822580e-01	-2774.9930	-2775.2341	2.37653	1.000000e+00	6.860562e-01	1.000000e+00	3.066966e-01	4.174465e-01	1.470689e-01	1.000000e+00	8.866321e-01	9.947708e-01	3.771606e-01
1	ENSG00000123685	0.570	0.574	5.11070e-03	0.055118500	0.055104200	-1.42901e-05	5.10299e-06	-2.80035e+00	2.13035e-01	0.4166630	0.4347380	1.80755e-02	1.45151e-02	1.24528e+00	NA	NA	NA	NA	NA	NA	NA	NA	NA	NA	NA	NA	NA	NA	NA	NA	NA	NA	NA	NA	NA	NA	NA	NA	5.299461e-02	8.084267e-01	NA	NA	NA	NA	NA	NA	NA	NA
14	ENSG00000009830	0.499	0.498	2.46820e-01	0.028845100	0.028843300	-1.73494e-06	1.49806e-06	-1.15813e+00	3.97825e-01	0.2863760	0.2946720	8.29601e-03	9.81170e-03	8.45522e-01	0.000000e+00	-1511.2309	-1511.2309	1.00000	0.000000e+00	-1511.2309	-1511.2309	1.00000	-1.840000e-04	-1511.2310	-1511.2309	1.00000	-1.840000e-04	-1511.2310	-1511.2309	1.00000	0.000000e+00	-1511.2309	-1511.2309	1.00000	0.000000e+00	-1511.2309	-1511.2309	1.00000	6.915549e-01	8.891897e-01	1.000000e+00	1.000000e+00	1.000000e+00	1.000000e+00	1.000000e+00	1.000000e+00	1.000000e+00	1.000000e+00
14	ENSG00000196663	0.508	0.508	3.87727e-01	0.102962000	0.100734000	-2.22805e-03	2.57949e-03	-8.63757e-01	1.08042e-01	0.5496110	0.5353890	-1.42219e-02	8.84947e-03	-1.60709e+00	0.000000e+00	-4951.4758	-4951.4758	1.00000	0.000000e+00	-4951.4758	-4951.4758	1.00000	9.084254e+00	-4946.9336	-4951.4758	273.81888	8.331214e+00	-4946.9336	-4951.0992	273.81888	1.124673e+01	-4945.8524	-4951.4758	998.99824	1.124673e+01	-4945.8524	-4951.4758	998.99824	7.649289e-01	7.198678e-01	1.000000e+00	3.896961e-03	1.000000e+00	1.065073e-02	1.000000e+00	1.290221e-02	1.000000e+00	3.250640e-02
9	ENSG00000119408	0.568	0.570	1.85108e-01	0.016102900	0.019658700	3.55578e-03	2.68318e-03	1.32521e+00	7.99520e-01	0.4702040	0.4745210	4.31713e-03	1.69986e-02	2.53970e-01	3.050774e+00	-1973.2960	-1974.8214	1.00000	0.000000e+00	-1973.2960	-1973.2960	1.00000	0.000000e+00	-1974.8214	-1974.8214	1.00000	0.000000e+00	-1974.8214	-1974.8214	1.00000	0.000000e+00	-1974.8214	-1974.8214	1.00000	0.000000e+00	-1974.8214	-1974.8214	1.00000	6.915549e-01	1.000000e+00	1.000000e+00	1.000000e+00	2.175369e-01	1.000000e+00	1.000000e+00	1.000000e+00	6.052781e-01	1.000000e+00
12	ENSG00000156076	0.495	0.497	1.51457e-01	0.021059400	0.024818800	3.75944e-03	2.62085e-03	1.43443e+00	5.48167e-01	0.3137050	0.3172200	3.51551e-03	5.85416e-03	6.00516e-01	5.624172e+00	-1803.5155	-1806.3276	1.00000	3.508400e-02	-1803.5155	-1803.5330	1.00000	0.000000e+00	-1806.3276	-1806.3276	1.00000	0.000000e+00	-1806.3276	-1806.3276	1.00000	0.000000e+00	-1806.3276	-1806.3276	1.00000	0.000000e+00	-1806.3276	-1806.3276	1.00000	6.475725e-01	9.573332e-01	8.514198e-01	1.000000e+00	6.007954e-02	1.000000e+00	1.000000e+00	1.000000e+00	1.969862e-01	1.000000e+00
12	ENSG00000139278	0.431	0.428	1.00000e-07	0.268634000	0.268355000	-2.78884e-04	1.57513e-05	-1.77055e+01	NA	NA	NA	NA	NA	NA	-4.000000e-06	-2936.5996	-2936.5996	1.00000	1.800000e-05	-2936.5996	-2936.5996	1.00000	-8.820000e-04	-2936.6000	-2936.5996	1.00000	-8.020000e-04	-2936.6000	-2936.5996	1.00000	-3.520000e-04	-2936.5997	-2936.5996	1.00000	-2.620000e-04	-2936.5997	-2936.5996	1.00000	1.727356e-06	NA	9.966149e-01	1.000000e+00	1.000000e+00	1.000000e+00	1.000000e+00	1.000000e+00	1.000000e+00	1.000000e+00
6	ENSG00000187566	0.568	0.569	6.49883e-02	0.085270300	0.080702200	-4.56815e-03	2.47543e-03	-1.84540e+00	4.75514e-01	0.5139960	0.5080160	-5.98000e-03	8.38069e-03	-7.13546e-01	0.000000e+00	-2538.1656	-2538.1656	1.00000	0.000000e+00	-2538.1656	-2538.1656	1.00000	1.273218e+01	-2531.7995	-2538.1656	415.65758	8.806134e+00	-2531.7995	-2536.2026	415.65758	0.000000e+00	-2538.1656	-2538.1656	1.00000	0.000000e+00	-2538.1656	-2538.1656	1.00000	4.292546e-01	9.289872e-01	1.000000e+00	3.002195e-03	1.000000e+00	1.718865e-03	1.000000e+00	9.994946e-03	1.000000e+00	5.521875e-03
2	ENSG00000021826	0.463	0.463	8.76906e-01	0.021981800	0.021816700	-1.65186e-04	1.06645e-03	-1.54893e-01	6.22496e-01	0.3426250	0.3458050	3.18016e-03	6.45954e-03	4.92321e-01	0.000000e+00	-4657.8106	-4657.8106	1.00000	0.000000e+00	-4657.8106	-4657.8106	1.00000	1.307810e+00	-4657.1567	-4657.8106	1.00000	0.000000e+00	-4657.1567	-4657.1567	1.00000	4.455706e+00	-4655.5828	-4657.8106	27.20550	3.725766e+00	-4655.5828	-4657.4456	27.20550	1.000000e+00	9.815009e-01	1.000000e+00	1.000000e+00	1.000000e+00	5.200112e-01	1.000000e+00	1.000000e+00	1.000000e+00	1.000000e+00
1	ENSG00000143620	0.605	0.604	1.00000e+00	0.082394100	0.082394100	0.00000e+00	0.00000e+00	0.00000e+00	1.80781e-01	0.4015110	0.3939260	-7.58530e-03	5.66753e-03	-1.33838e+00	NA	NA	NA	NA	NA	NA	NA	NA	NA	NA	NA	NA	NA	NA	NA	NA	NA	NA	NA	NA	NA	NA	NA	NA	1.000000e+00	8.084267e-01	NA	NA	NA	NA	NA	NA	NA	NA
10	ENSG00000122367	0.643	0.645	5.77585e-02	0.138082000	0.138029000	-5.24716e-05	2.76516e-05	-1.89759e+00	3.55579e-02	0.6587690	0.6921930	3.34246e-02	1.59010e-02	2.10204e+00	0.000000e+00	-2358.1144	-2358.1144	1.00000	0.000000e+00	-2358.1144	-2358.1144	1.00000	0.000000e+00	-2358.1144	-2358.1144	1.00000	0.000000e+00	-2358.1144	-2358.1144	1.00000	3.560780e-01	-2357.9364	-2358.1144	1.00000	0.000000e+00	-2357.9364	-2357.9364	1.00000	3.949101e-01	4.332942e-01	1.000000e+00	1.000000e+00	1.000000e+00	1.000000e+00	1.000000e+00	1.000000e+00	1.000000e+00	1.000000e+00
12	ENSG00000173157	0.409	0.410	1.56313e-01	0.155507000	0.157856000	2.34903e-03	1.65704e-03	1.41761e+00	2.56117e-01	0.5816700	0.5752650	-6.40473e-03	5.63977e-03	-1.13564e+00	7.101874e+00	-7661.4630	-7665.0139	75.01516	9.093520e-01	-7661.4630	-7661.9176	75.01516	0.000000e+00	-7665.0139	-7665.0139	1.00000	0.000000e+00	-7665.0139	-7665.0139	1.00000	1.421495e+02	-7593.9391	-7665.0139	2.62482	9.255392e+00	-7593.9391	-7598.5668	2.62482	6.475725e-01	8.084267e-01	3.402864e-01	1.000000e+00	2.869774e-02	1.000000e+00	1.000000e+00	1.000000e+00	9.798811e-02	1.000000e+00
6	ENSG00000008018	0.476	0.476	2.11729e-01	0.036649600	0.036647900	-1.65434e-06	1.32470e-06	-1.24885e+00	5.51615e-01	0.5235010	0.5161140	-7.38692e-03	1.24077e-02	-5.95349e-01	0.000000e+00	-1676.8087	-1676.8087	1.00000	0.000000e+00	-1676.8087	-1676.8087	1.00000	0.000000e+00	-1676.8087	-1676.8087	1.00000	0.000000e+00	-1676.8087	-1676.8087	1.00000	3.419246e+00	-1675.0990	-1676.8087	1.00000	0.000000e+00	-1675.0990	-1675.0990	1.00000	6.915549e-01	9.591124e-01	1.000000e+00	1.000000e+00	1.000000e+00	1.000000e+00	1.000000e+00	1.000000e+00	1.000000e+00	1.000000e+00
X	ENSG00000149970	0.470	0.470	7.19124e-01	0.004688810	0.004689130	3.15865e-07	8.78300e-07	3.59632e-01	9.36572e-02	0.3053480	0.3176900	1.23425e-02	7.36224e-03	1.67645e+00	1.520000e-04	-1973.0599	-1973.0599	1.00000	0.000000e+00	-1973.0599	-1973.0599	1.00000	1.520000e-04	-1973.0599	-1973.0599	1.00000	0.000000e+00	-1973.0599	-1973.0599	1.00000	1.520000e-04	-1973.0599	-1973.0599	1.00000	0.000000e+00	-1973.0599	-1973.0599	1.00000	1.000000e+00	6.980641e-01	1.000000e+00	1.000000e+00	9.999240e-01	9.999240e-01	1.000000e+00	1.000000e+00	1.000000e+00	1.000000e+00
2	ENSG00000040933	0.515	0.518	3.13596e-01	0.009887620	0.008404460	-1.48316e-03	1.47180e-03	-1.00772e+00	4.12049e-01	0.3102740	0.3215550	1.12811e-02	1.37524e-02	8.20303e-01	1.380000e-04	-1664.6767	-1664.6768	1.00000	0.000000e+00	-1664.6767	-1664.6767	1.00000	2.822648e+00	-1663.2654	-1664.6768	51.12507	1.589200e-02	-1663.2654	-1663.2734	51.12507	1.380000e-04	-1664.6767	-1664.6768	1.00000	0.000000e+00	-1664.6767	-1664.6767	1.00000	6.915549e-01	8.963086e-01	1.000000e+00	8.996817e-01	9.999310e-01	2.438203e-01	1.000000e+00	1.000000e+00	1.000000e+00	5.733599e-01
11	ENSG00000149090	0.537	0.536	3.67630e-01	0.049895000	0.051474500	1.57948e-03	1.75316e-03	9.00934e-01	6.01887e-01	0.4741510	0.4777340	3.58314e-03	6.86827e-03	5.21694e-01	1.148008e+00	-5009.7765	-5010.3505	1.00000	0.000000e+00	-5009.7765	-5009.7765	1.00000	5.025660e-01	-5010.0992	-5010.3505	4.20486	2.251600e-02	-5010.0992	-5010.1105	4.20486	5.390534e+00	-5007.6552	-5010.3505	105.34060	5.024556e+00	-5007.6552	-5010.1675	105.34060	7.406557e-01	9.751009e-01	1.000000e+00	8.807225e-01	5.632656e-01	7.778022e-01	1.000000e+00	1.000000e+00	1.000000e+00	1.000000e+00
9	ENSG00000126883	0.547	0.547	1.00000e-07	0.129903000	0.181615000	5.17120e-02	5.44223e-03	9.50199e+00	2.72826e-04	0.4386290	0.4835380	4.49088e-02	1.23293e-02	3.64245e+00	4.299496e+02	-8265.8076	-8480.7824	999.00000	3.845600e+02	-8265.8076	-8458.0876	999.00000	2.553100e+00	-8479.5059	-8480.7824	1.00000	2.820000e-04	-8479.5059	-8479.5060	1.00000	8.022438e+00	-8476.7712	-8480.7824	1.00000	0.000000e+00	-8476.7712	-8476.7712	1.00000	1.727356e-06	5.150908e-03	0.000000e+00	9.866019e-01	0.000000e+00	2.789982e-01	0.000000e+00	1.000000e+00	0.000000e+00	6.388928e-01
3	ENSG00000172780	0.484	0.483	3.01414e-01	0.043243100	0.041187400	-2.05571e-03	1.98923e-03	-1.03342e+00	1.00000e+00	0.5174970	0.5174970	0.00000e+00	0.00000e+00	0.00000e+00	NA	NA	NA	NA	NA	NA	NA	NA	NA	NA	NA	NA	NA	NA	NA	NA	NA	NA	NA	NA	NA	NA	NA	NA	6.915549e-01	1.000000e+00	NA	NA	NA	NA	NA	NA	NA	NA
1	ENSG00000162600	0.397	0.392	3.83481e-01	0.141945000	0.139322000	-2.62336e-03	3.01012e-03	-8.71511e-01	9.05049e-01	0.4743130	0.4727300	-1.58312e-03	1.32716e-02	-1.19286e-01	6.179400e-02	-4397.9145	-4397.9454	1.00000	0.000000e+00	-4397.9145	-4397.9145	1.00000	6.869420e-01	-4397.6020	-4397.9454	1.00000	0.000000e+00	-4397.6020	-4397.6020	1.00000	5.748486e+00	-4395.0712	-4397.9454	4.88884	2.938282e+00	-4395.0712	-4396.5403	4.88884	7.612513e-01	1.000000e+00	1.000000e+00	1.000000e+00	9.695754e-01	7.093041e-01	1.000000e+00	1.000000e+00	1.000000e+00	1.000000e+00
22	ENSG00000159307	0.580	0.575	3.68437e-01	0.007504980	0.009193210	1.68823e-03	1.87703e-03	8.99416e-01	5.59988e-01	0.3702490	0.3606580	-9.59099e-03	1.64549e-02	-5.82865e-01	2.692420e+00	-1562.3250	-1563.6712	29.00293	2.817340e-01	-1562.3250	-1562.4658	29.00293	0.000000e+00	-1563.6712	-1563.6712	11.04099	0.000000e+00	-1563.6712	-1563.6712	11.04099	0.000000e+00	-1563.6712	-1563.6712	1.00000	0.000000e+00	-1563.6712	-1563.6712	1.00000	7.411802e-01	9.628875e-01	5.955669e-01	1.000000e+00	2.602246e-01	1.000000e+00	1.000000e+00	1.000000e+00	6.971834e-01	1.000000e+00
15	ENSG00000140254	0.573	0.574	7.58144e-01	0.097427400	0.096453100	-9.74314e-04	3.16415e-03	-3.07923e-01	NA	NA	NA	NA	NA	NA	NA	NA	NA	NA	NA	NA	NA	NA	NA	NA	NA	NA	NA	NA	NA	NA	NA	NA	NA	NA	NA	NA	NA	NA	1.000000e+00	NA	NA	NA	NA	NA	NA	NA	NA	NA
21	ENSG00000142178	0.652	0.647	8.73291e-02	0.139548000	0.133524000	-6.02326e-03	3.52298e-03	-1.70970e+00	6.07939e-01	0.4775540	0.4881750	1.06216e-02	2.07040e-02	5.13022e-01	0.000000e+00	-2564.6955	-2564.6955	1.00000	0.000000e+00	-2564.6955	-2564.6955	1.00000	2.091469e+01	-2554.2381	-2564.6955	934.21181	1.847703e+01	-2554.2381	-2563.4767	934.21181	4.046462e+00	-2562.6723	-2564.6955	1.00000	0.000000e+00	-2562.6723	-2562.6723	1.00000	5.061406e-01	9.765253e-01	1.000000e+00	1.719641e-05	1.000000e+00	2.873643e-05	1.000000e+00	6.037270e-05	1.000000e+00	9.761509e-05
15	ENSG00000092529	0.457	0.459	7.15641e-01	0.073673200	0.073190200	-4.83002e-04	1.32586e-03	-3.64294e-01	3.57167e-01	0.3754490	0.3715550	-3.89410e-03	4.22911e-03	-9.20785e-01	1.015780e-01	-6577.0174	-6577.0682	3.21624	1.081400e-02	-6577.0174	-6577.0228	3.21624	5.008240e-01	-6576.8178	-6577.0682	1.00000	0.000000e+00	-6576.8178	-6576.8178	1.00000	2.400000e-05	-6577.0682	-6577.0682	1.00000	0.000000e+00	-6577.0682	-6577.0682	1.00000	1.000000e+00	8.671611e-01	9.171770e-01	1.000000e+00	9.504792e-01	7.784800e-01	1.000000e+00	1.000000e+00	1.000000e+00	1.000000e+00
17	ENSG00000170921	0.546	0.546	8.86126e-02	0.418053000	0.424644000	6.59147e-03	3.87094e-03	1.70281e+00	NA	NA	NA	NA	NA	NA	-1.372015e+01	-9522.1992	-9515.3392	8.22246	2.478000e-03	-9522.1992	-9522.2005	8.22246	5.484931e+01	-9487.9145	-9515.3392	512.93228	6.856602e+01	-9487.9145	-9522.1975	512.93228	-1.371665e+01	-9522.1975	-9515.3392	1.00000	-1.371280e+01	-9522.1975	-9515.3411	1.00000	5.106640e-01	NA	9.602981e-01	1.110223e-16	1.000000e+00	1.229239e-12	1.000000e+00	4.084643e-16	1.000000e+00	4.462797e-12
2	ENSG00000163600	0.389	0.389	4.63652e-01	0.328753000	0.331335000	2.58291e-03	3.52445e-03	7.32855e-01	NA	NA	NA	NA	NA	NA	0.000000e+00	-1997.5140	-1997.5140	1.00000	0.000000e+00	-1997.5140	-1997.5140	1.00000	0.000000e+00	-1997.5140	-1997.5140	1.00000	0.000000e+00	-1997.5140	-1997.5140	1.00000	7.611974e+00	-1993.7080	-1997.5140	14.10305	6.070222e+00	-1993.7080	-1996.7431	14.10305	8.436255e-01	NA	1.000000e+00	1.000000e+00	1.000000e+00	1.000000e+00	1.000000e+00	1.000000e+00	1.000000e+00	1.000000e+00
17	ENSG00000188633	0.473	0.473	3.12045e-01	0.026987300	0.030634200	3.64696e-03	3.60744e-03	1.01096e+00	3.55998e-01	0.3597500	0.3520680	-7.68199e-03	8.32259e-03	-9.23029e-01	NA	NA	NA	NA	NA	NA	NA	NA	NA	NA	NA	NA	NA	NA	NA	NA	NA	NA	NA	NA	NA	NA	NA	NA	6.915549e-01	8.660102e-01	NA	NA	NA	NA	NA	NA	NA	NA
10	ENSG00000107959	0.504	0.504	9.88099e-01	0.088312900	0.088335900	2.29912e-05	1.54133e-03	1.49164e-02	7.18873e-01	0.7304680	0.7273000	-3.16802e-03	8.80081e-03	-3.59969e-01	0.000000e+00	-7370.3556	-7370.3556	1.00000	0.000000e+00	-7370.3556	-7370.3556	1.00000	2.008740e-01	-7370.2552	-7370.3556	1.00000	0.000000e+00	-7370.2552	-7370.2552	1.00000	9.553900e-01	-7369.8779	-7370.3556	1.21053	1.241600e-02	-7369.8779	-7369.8841	1.21053	1.000000e+00	1.000000e+00	1.000000e+00	1.000000e+00	1.000000e+00	9.044421e-01	1.000000e+00	1.000000e+00	1.000000e+00	1.000000e+00
1	ENSG00000134183	0.508	0.506	2.94761e-01	0.034687000	0.030660600	-4.02650e-03	3.84300e-03	-1.04775e+00	2.30362e-02	0.3738040	0.3731990	-6.04469e-04	2.65938e-04	-2.27297e+00	NA	NA	NA	NA	NA	NA	NA	NA	NA	NA	NA	NA	NA	NA	NA	NA	NA	NA	NA	NA	NA	NA	NA	NA	6.915549e-01	3.163462e-01	NA	NA	NA	NA	NA	NA	NA	NA
1	ENSG00000168767	0.503	0.503	1.00000e+00	0.129077000	0.129077000	0.00000e+00	0.00000e+00	0.00000e+00	1.00000e+00	0.4984340	0.4984340	0.00000e+00	0.00000e+00	0.00000e+00	NA	NA	NA	NA	NA	NA	NA	NA	NA	NA	NA	NA	NA	NA	NA	NA	NA	NA	NA	NA	NA	NA	NA	NA	1.000000e+00	1.000000e+00	NA	NA	NA	NA	NA	NA	NA	NA
2	ENSG00000135924	0.578	0.577	9.59852e-03	0.044979300	0.044983400	4.11676e-06	1.58935e-06	2.59021e+00	2.61243e-01	0.3557810	0.3504070	-5.37357e-03	4.78298e-03	-1.12348e+00	NA	NA	NA	NA	NA	NA	NA	NA	NA	NA	NA	NA	NA	NA	NA	NA	NA	NA	NA	NA	NA	NA	NA	NA	9.246107e-02	8.084267e-01	NA	NA	NA	NA	NA	NA	NA	NA
17	ENSG00000108622	0.572	0.570	3.13058e-01	0.293156000	0.287570000	-5.58563e-03	5.53668e-03	-1.00884e+00	NA	NA	NA	NA	NA	NA	0.000000e+00	-2676.3735	-2676.3735	1.00000	0.000000e+00	-2676.3735	-2676.3735	1.00000	4.115412e+00	-2674.3157	-2676.3735	999.00000	2.643534e+00	-2674.3157	-2675.6375	999.00000	1.956024e+00	-2675.3954	-2676.3735	1.00000	0.000000e+00	-2675.3954	-2675.3954	1.00000	6.915549e-01	NA	1.000000e+00	1.039720e-01	1.000000e+00	1.277467e-01	1.000000e+00	3.224721e-01	1.000000e+00	3.327819e-01
17	ENSG00000179761	0.540	0.542	9.44266e-01	0.100953000	0.100836000	-1.16800e-04	1.67075e-03	-6.99088e-02	7.81340e-02	0.4670130	0.4586470	-8.36599e-03	4.74891e-03	-1.76166e+00	2.183718e+00	-3124.3566	-3125.4484	178.84501	5.721980e-01	-3124.3566	-3124.6427	178.84501	0.000000e+00	-3125.4484	-3125.4484	1.00000	0.000000e+00	-3125.4484	-3125.4484	1.00000	3.774342e+00	-3123.5613	-3125.4484	16.21670	3.358524e+00	-3123.5613	-3125.2405	16.21670	1.000000e+00	6.645187e-01	4.493868e-01	1.000000e+00	3.355920e-01	1.000000e+00	1.000000e+00	1.000000e+00	8.461613e-01	1.000000e+00
10	ENSG00000166317	0.630	0.630	5.49671e-01	0.074309100	0.073861700	-4.47433e-04	7.47892e-04	-5.98259e-01	6.07691e-01	0.4712470	0.4680140	-3.23244e-03	6.29643e-03	-5.13378e-01	0.000000e+00	-5585.0313	-5585.0313	1.00000	0.000000e+00	-5585.0313	-5585.0313	1.00000	0.000000e+00	-5585.0313	-5585.0313	1.00000	0.000000e+00	-5585.0313	-5585.0313	1.00000	6.383267e+01	-5553.1149	-5585.0313	275.24612	5.580290e+01	-5553.1149	-5581.0164	275.24612	9.148744e-01	9.765253e-01	1.000000e+00	1.000000e+00	1.000000e+00	1.000000e+00	1.000000e+00	1.000000e+00	1.000000e+00	1.000000e+00
15	ENSG00000128917	0.609	0.607	7.62173e-01	0.056101200	0.055751000	-3.50195e-04	1.15717e-03	-3.02631e-01	2.47291e-01	0.3239220	0.3298130	5.89148e-03	5.09216e-03	1.15697e+00	0.000000e+00	-4830.8799	-4830.8799	1.00000	0.000000e+00	-4830.8799	-4830.8799	1.00000	4.147038e+00	-4828.8064	-4830.8799	999.00000	4.601840e-01	-4828.8064	-4829.0365	999.00000	0.000000e+00	-4830.8799	-4830.8799	1.00000	0.000000e+00	-4830.8799	-4830.8799	1.00000	1.000000e+00	8.084267e-01	1.000000e+00	4.975380e-01	1.000000e+00	1.257425e-01	1.000000e+00	1.000000e+00	1.000000e+00	3.282089e-01
16	ENSG00000174990	0.559	0.550	3.25820e-01	0.133022000	0.127407000	-5.61445e-03	5.71397e-03	-9.82583e-01	7.57348e-01	0.6002580	0.5959220	-4.33590e-03	1.40335e-02	-3.08968e-01	0.000000e+00	-1643.2917	-1643.2917	1.00000	6.000000e-06	-1643.2917	-1643.2917	1.00000	9.720700e-01	-1642.8056	-1643.2917	2.45010	1.088420e-01	-1642.8056	-1642.8601	2.45010	5.945626e+00	-1640.3189	-1643.2917	998.99822	5.830566e+00	-1640.3189	-1643.2341	998.99822	6.947314e-01	1.000000e+00	9.980456e-01	7.414664e-01	1.000000e+00	6.150603e-01	1.000000e+00	1.000000e+00	1.000000e+00	1.000000e+00
9	ENSG00000178225	0.403	0.403	1.00000e+00	0.132679000	0.132679000	0.00000e+00	0.00000e+00	0.00000e+00	1.00000e+00	0.2268430	0.2268430	0.00000e+00	0.00000e+00	0.00000e+00	NA	NA	NA	NA	NA	NA	NA	NA	NA	NA	NA	NA	NA	NA	NA	NA	NA	NA	NA	NA	NA	NA	NA	NA	1.000000e+00	1.000000e+00	NA	NA	NA	NA	NA	NA	NA	NA
6	ENSG00000112477	0.614	0.615	3.14370e-01	0.030995900	0.032316100	1.32023e-03	1.31221e-03	1.00611e+00	9.15614e-01	0.4100010	0.4094180	-5.82448e-04	5.49684e-03	-1.05961e-01	2.642068e+00	-2164.8932	-2166.2143	1.00000	0.000000e+00	-2164.8932	-2164.8932	1.00000	0.000000e+00	-2166.2143	-2166.2143	1.00000	0.000000e+00	-2166.2143	-2166.2143	1.00000	0.000000e+00	-2166.2143	-2166.2143	1.00000	0.000000e+00	-2166.2143	-2166.2143	1.00000	6.915549e-01	1.000000e+00	1.000000e+00	1.000000e+00	2.668592e-01	1.000000e+00	1.000000e+00	1.000000e+00	7.104582e-01	1.000000e+00
17	ENSG00000184361	0.560	0.557	5.26219e-01	0.449608000	0.452327000	2.71883e-03	4.28976e-03	6.33796e-01	7.00462e-01	0.7373810	0.7413970	4.01605e-03	1.04394e-02	3.84700e-01	0.000000e+00	-3558.3037	-3558.3037	1.00000	0.000000e+00	-3558.3037	-3558.3037	1.00000	0.000000e+00	-3558.3037	-3558.3037	1.00000	0.000000e+00	-3558.3037	-3558.3037	1.00000	1.051948e+01	-3553.0439	-3558.3037	1.91904	5.647160e-01	-3553.0439	-3553.3263	1.91904	8.972733e-01	1.000000e+00	1.000000e+00	1.000000e+00	1.000000e+00	1.000000e+00	1.000000e+00	1.000000e+00	1.000000e+00	1.000000e+00
11	ENSG00000148935	0.463	0.463	4.01787e-01	0.011336700	0.011336600	-1.77105e-07	2.11232e-07	-8.38439e-01	1.03781e-01	0.3242200	0.3144390	-9.78080e-03	6.01216e-03	-1.62683e+00	NA	NA	NA	NA	NA	NA	NA	NA	NA	NA	NA	NA	NA	NA	NA	NA	NA	NA	NA	NA	NA	NA	NA	NA	7.820624e-01	7.154399e-01	NA	NA	NA	NA	NA	NA	NA	NA
17	ENSG00000108306	0.439	0.442	1.00000e+00	0.002094240	0.002094240	0.00000e+00	0.00000e+00	0.00000e+00	2.42794e-01	0.2746430	0.2612860	-1.33571e-02	1.14354e-02	-1.16805e+00	NA	NA	NA	NA	NA	NA	NA	NA	NA	NA	NA	NA	NA	NA	NA	NA	NA	NA	NA	NA	NA	NA	NA	NA	1.000000e+00	8.084267e-01	NA	NA	NA	NA	NA	NA	NA	NA
12	ENSG00000187166	0.674	0.671	5.57847e-01	0.318060000	0.321441000	3.38091e-03	5.76899e-03	5.86049e-01	6.88206e-01	0.7089240	0.7023930	-6.53164e-03	1.62764e-02	-4.01294e-01	3.473468e+00	-2365.6074	-2367.3441	19.97670	3.063880e-01	-2365.6074	-2365.7606	19.97670	9.504840e-01	-2366.8689	-2367.3441	999.00000	5.750820e-01	-2366.8689	-2367.1564	999.00000	0.000000e+00	-2367.3441	-2367.3441	1.00000	0.000000e+00	-2367.3441	-2367.3441	1.00000	9.207998e-01	1.000000e+00	5.799052e-01	4.482465e-01	1.760946e-01	6.217346e-01	1.000000e+00	1.000000e+00	5.114261e-01	1.000000e+00
12	ENSG00000111305	0.548	0.551	8.25131e-01	0.426453000	0.424888000	-1.56438e-03	7.08020e-03	-2.20952e-01	9.55851e-01	0.7541230	0.7529200	-1.20318e-03	2.17333e-02	-5.53613e-02	4.314200e-02	-2781.6024	-2781.6239	1.81931	3.778000e-03	-2781.6024	-2781.6043	1.81931	0.000000e+00	-2781.6239	-2781.6239	1.00000	0.000000e+00	-2781.6239	-2781.6239	1.00000	1.381826e+02	-2712.5327	-2781.6239	911.77898	1.371851e+02	-2712.5327	-2781.1252	911.77898	1.000000e+00	1.000000e+00	9.509885e-01	1.000000e+00	9.786600e-01	1.000000e+00	1.000000e+00	1.000000e+00	1.000000e+00	1.000000e+00
14	ENSG00000100578	0.446	0.445	6.50393e-03	0.168153000	0.157426000	-1.07272e-02	3.94153e-03	-2.72157e+00	2.66442e-01	0.4358210	0.4284080	-7.41294e-03	6.67044e-03	-1.11131e+00	1.827782e+00	-5530.6724	-5531.5863	136.06635	7.115400e-01	-5530.6724	-5531.0282	136.06635	2.692438e+01	-5518.1241	-5531.5863	91.00055	1.516802e+01	-5518.1241	-5525.7082	91.00055	8.510760e-01	-5531.1608	-5531.5863	1.00000	0.000000e+00	-5531.1608	-5531.1608	1.00000	6.552089e-02	8.084267e-01	3.989330e-01	9.835503e-05	4.009610e-01	1.423790e-06	1.000000e+00	3.406801e-04	9.634892e-01	4.957721e-06
6	ENSG00000007944	0.508	0.508	1.70815e-01	0.028574800	0.024015500	-4.55926e-03	3.32888e-03	-1.36961e+00	4.59060e-01	0.4631850	0.4521350	-1.10505e-02	1.49250e-02	-7.40404e-01	0.000000e+00	-2431.9536	-2431.9536	1.00000	0.000000e+00	-2431.9536	-2431.9536	1.00000	0.000000e+00	-2431.9536	-2431.9536	1.00000	0.000000e+00	-2431.9536	-2431.9536	1.00000	1.322786e+01	-2425.3397	-2431.9536	998.99936	9.876416e+00	-2425.3397	-2430.2779	998.99936	6.705073e-01	9.211662e-01	1.000000e+00	1.000000e+00	1.000000e+00	1.000000e+00	1.000000e+00	1.000000e+00	1.000000e+00	1.000000e+00
12	ENSG00000072041	0.414	0.415	3.02271e-01	0.035625900	0.034142900	-1.48309e-03	1.43767e-03	-1.03159e+00	4.41863e-01	0.3620260	0.3668110	4.78533e-03	6.22235e-03	7.69056e-01	0.000000e+00	-2432.6081	-2432.6081	1.00000	0.000000e+00	-2432.6081	-2432.6081	1.00000	1.110868e+00	-2432.0527	-2432.6081	1.00000	0.000000e+00	-2432.0527	-2432.0527	1.00000	1.402080e+00	-2431.9071	-2432.6081	1.00000	0.000000e+00	-2431.9071	-2431.9071	1.00000	6.915549e-01	9.147705e-01	1.000000e+00	1.000000e+00	1.000000e+00	5.738232e-01	1.000000e+00	1.000000e+00	1.000000e+00	1.000000e+00
12	ENSG00000135116	0.817	0.813	2.82534e-01	0.096689200	0.089498800	-7.19039e-03	6.69086e-03	-1.07466e+00	2.99569e-01	0.2545470	0.2539060	-6.41199e-04	6.18099e-04	-1.03737e+00	NA	NA	NA	NA	NA	NA	NA	NA	NA	NA	NA	NA	NA	NA	NA	NA	NA	NA	NA	NA	NA	NA	NA	NA	6.915549e-01	8.283370e-01	NA	NA	NA	NA	NA	NA	NA	NA
10	ENSG00000107560	0.413	0.413	4.30018e-01	0.031093300	0.029791400	-1.30195e-03	1.64977e-03	-7.89170e-01	4.03748e-01	0.3121240	0.3061110	-6.01276e-03	7.20131e-03	-8.34954e-01	9.888260e-01	-3158.3276	-3158.8220	1.00000	0.000000e+00	-3158.3276	-3158.3276	1.00000	7.297900e-01	-3158.4571	-3158.8220	2.08061	2.097200e-02	-3158.4571	-3158.4676	2.08061	0.000000e+00	-3158.8220	-3158.8220	1.00000	0.000000e+00	-3158.8220	-3158.8220	1.00000	8.119750e-01	8.926558e-01	1.000000e+00	8.848553e-01	6.099288e-01	6.942695e-01	1.000000e+00	1.000000e+00	1.000000e+00	1.000000e+00
18	ENSG00000175387	0.446	0.445	3.16514e-01	0.002161500	0.001316480	-8.45024e-04	8.43624e-04	-1.00166e+00	7.91774e-01	0.3088390	0.3106330	1.79411e-03	6.79565e-03	2.64009e-01	3.680000e-04	-2736.3366	-2736.3368	1.00000	0.000000e+00	-2736.3366	-2736.3366	1.00000	4.614898e+00	-2734.0293	-2736.3368	31.54292	5.355400e-01	-2734.0293	-2734.2971	31.54292	3.680000e-04	-2736.3366	-2736.3368	1.00000	0.000000e+00	-2736.3366	-2736.3366	1.00000	6.915549e-01	1.000000e+00	1.000000e+00	4.642870e-01	9.998160e-01	9.951479e-02	1.000000e+00	1.000000e+00	1.000000e+00	2.669845e-01
10	ENSG00000107819	0.573	0.572	2.45613e-01	0.074821900	0.070762400	-4.05949e-03	3.49628e-03	-1.16109e+00	7.90143e-01	0.3934910	0.3965920	3.10091e-03	1.16520e-02	2.66127e-01	0.000000e+00	-2404.7333	-2404.7333	1.00000	0.000000e+00	-2404.7333	-2404.7333	1.00000	9.996886e+00	-2399.7348	-2404.7333	1.00000	0.000000e+00	-2399.7348	-2399.7348	1.00000	8.858060e-01	-2404.2904	-2404.7333	1.00000	0.000000e+00	-2404.2904	-2404.2904	1.00000	6.915549e-01	1.000000e+00	1.000000e+00	1.000000e+00	1.000000e+00	6.748446e-03	1.000000e+00	1.000000e+00	1.000000e+00	2.097486e-02
9	ENSG00000136824	0.384	0.385	7.53489e-02	0.043927300	0.042450200	-1.47710e-03	8.30588e-04	-1.77838e+00	2.23495e-01	0.3530450	0.3493230	-3.72188e-03	3.05748e-03	-1.21730e+00	0.000000e+00	-6786.0268	-6786.0268	1.00000	0.000000e+00	-6786.0268	-6786.0268	1.00000	3.402830e+00	-6784.3254	-6786.0268	1.00000	-1.999999e-06	-6784.3254	-6784.3254	1.00000	5.379479e+01	-6759.1294	-6786.0268	672.09836	4.576737e+01	-6759.1294	-6782.0131	672.09836	4.681636e-01	8.084267e-01	1.000000e+00	1.000000e+00	1.000000e+00	1.824252e-01	1.000000e+00	1.000000e+00	1.000000e+00	4.526162e-01
16	ENSG00000102870	0.634	0.634	9.84111e-02	0.041725800	0.044407500	2.68176e-03	1.62271e-03	1.65265e+00	5.49402e-01	0.4740250	0.4771480	3.12344e-03	5.21737e-03	5.98662e-01	7.406026e+00	-5946.3976	-5950.1006	1.00000	-1.145338e+00	-5946.3976	-5945.8249	1.00000	0.000000e+00	-5950.1006	-5950.1006	1.00000	2.000001e-06	-5950.1006	-5950.1006	1.00000	0.000000e+00	-5950.1006	-5950.1006	1.00000	0.000000e+00	-5950.1006	-5950.1006	1.00000	5.466041e-01	9.574961e-01	1.000000e+00	9.988716e-01	2.464915e-02	1.000000e+00	1.000000e+00	1.000000e+00	8.475633e-02	1.000000e+00
2	ENSG00000162959	0.386	0.386	1.00000e+00	0.076193200	0.076193200	0.00000e+00	0.00000e+00	0.00000e+00	1.00000e+00	0.2775220	0.2775220	0.00000e+00	0.00000e+00	0.00000e+00	NA	NA	NA	NA	NA	NA	NA	NA	NA	NA	NA	NA	NA	NA	NA	NA	NA	NA	NA	NA	NA	NA	NA	NA	1.000000e+00	1.000000e+00	NA	NA	NA	NA	NA	NA	NA	NA
7	ENSG00000006453	0.497	0.494	9.67738e-01	0.121327000	0.121236000	-9.09516e-05	2.24873e-03	-4.04458e-02	5.59558e-01	0.7648130	0.7739190	9.10653e-03	1.56066e-02	5.83504e-01	0.000000e+00	-2112.6904	-2112.6904	1.00000	0.000000e+00	-2112.6904	-2112.6904	1.00000	0.000000e+00	-2112.6904	-2112.6904	1.00000	1.200000e-05	-2112.6904	-2112.6904	1.00000	7.096014e+00	-2109.1424	-2112.6904	1.00000	0.000000e+00	-2109.1424	-2109.1424	1.00000	1.000000e+00	9.625244e-01	1.000000e+00	9.972361e-01	1.000000e+00	1.000000e+00	1.000000e+00	1.000000e+00	1.000000e+00	1.000000e+00
1	ENSG00000177807	0.544	0.545	1.00000e+00	0.007400940	0.007400940	0.00000e+00	0.00000e+00	0.00000e+00	1.00000e+00	0.4745950	0.4745950	0.00000e+00	0.00000e+00	0.00000e+00	0.000000e+00	-2413.7310	-2413.7310	1.00000	0.000000e+00	-2413.7310	-2413.7310	1.00000	0.000000e+00	-2413.7310	-2413.7310	1.00000	0.000000e+00	-2413.7310	-2413.7310	1.00000	2.678334e+00	-2412.3918	-2413.7310	1.00000	0.000000e+00	-2412.3918	-2412.3918	1.00000	1.000000e+00	1.000000e+00	1.000000e+00	1.000000e+00	1.000000e+00	1.000000e+00	1.000000e+00	1.000000e+00	1.000000e+00	1.000000e+00
2	ENSG00000183671	0.450	0.453	7.28078e-01	0.080686200	0.081234400	5.48147e-04	1.57656e-03	3.47686e-01	2.61828e-01	0.4235910	0.4128790	-1.07117e-02	9.54616e-03	-1.12210e+00	7.156900e-01	-2740.8397	-2741.1976	209.42066	4.279320e-01	-2740.8397	-2741.0537	209.42066	0.000000e+00	-2741.1976	-2741.1976	1.00000	0.000000e+00	-2741.1976	-2741.1976	1.00000	0.000000e+00	-2741.1976	-2741.1976	1.00000	0.000000e+00	-2741.1976	-2741.1976	1.00000	1.000000e+00	8.084267e-01	5.130054e-01	1.000000e+00	6.991814e-01	1.000000e+00	1.000000e+00	1.000000e+00	1.000000e+00	1.000000e+00
11	ENSG00000183644	0.489	0.493	8.64040e-01	0.201664000	0.202700000	1.03617e-03	6.05118e-03	1.71234e-01	3.58419e-01	0.5864100	0.5777760	-8.63447e-03	9.40173e-03	-9.18392e-01	2.294468e+00	-1531.9523	-1533.0996	999.00000	5.926200e-01	-1531.9523	-1532.2486	999.00000	1.361598e+00	-1532.4188	-1533.0996	1.00000	-2.000000e-06	-1532.4188	-1532.4188	1.00000	-2.000000e-06	-1533.0996	-1533.0996	1.00000	-2.000000e-06	-1533.0996	-1533.0996	1.00000	1.000000e+00	8.677699e-01	4.414078e-01	1.000000e+00	3.175138e-01	5.062124e-01	1.000000e+00	1.000000e+00	8.102674e-01	1.000000e+00
7	ENSG00000171082	0.610	0.613	1.76909e-01	0.163520000	0.157940000	-5.58055e-03	4.13264e-03	-1.35036e+00	9.45438e-01	0.5786580	0.5766320	-2.02620e-03	2.96070e-02	-6.84367e-02	-4.000000e-06	-1172.2160	-1172.2160	1.00000	-4.000000e-06	-1172.2160	-1172.2160	1.00000	4.633212e+00	-1169.8994	-1172.2160	487.18025	4.220546e+00	-1169.8994	-1172.0096	487.18025	1.733514e+01	-1163.5484	-1172.2160	998.86165	8.182248e+00	-1163.5484	-1167.6395	998.86165	6.868691e-01	1.000000e+00	1.000000e+00	3.993731e-02	1.000000e+00	9.860769e-02	1.000000e+00	1.257882e-01	1.000000e+00	2.649279e-01
10	ENSG00000107738	0.625	0.627	3.79749e-01	0.136972000	0.139099000	2.12682e-03	2.42132e-03	8.78370e-01	2.47014e-01	0.5232350	0.5100140	-1.32217e-02	1.14212e-02	-1.15764e+00	1.445772e+00	-2701.9730	-2702.6959	1.00000	-2.880000e-02	-2701.9730	-2701.9586	1.00000	0.000000e+00	-2702.6959	-2702.6959	1.00000	0.000000e+00	-2702.6959	-2702.6959	1.00000	0.000000e+00	-2702.6959	-2702.6959	1.00000	0.000000e+00	-2702.6959	-2702.6959	1.00000	7.556616e-01	8.084267e-01	1.000000e+00	1.000000e+00	4.853495e-01	1.000000e+00	1.000000e+00	1.000000e+00	1.000000e+00	1.000000e+00
1	ENSG00000136630	0.639	0.641	3.07288e-01	0.027677100	0.026280000	-1.39702e-03	1.36836e-03	-1.02094e+00	8.23562e-01	0.4284950	0.4304560	1.96072e-03	8.79375e-03	2.22967e-01	0.000000e+00	-2493.0483	-2493.0483	1.00000	0.000000e+00	-2493.0483	-2493.0483	1.00000	9.487860e-01	-2492.5739	-2493.0483	1.00000	0.000000e+00	-2492.5739	-2492.5739	1.00000	0.000000e+00	-2493.0483	-2493.0483	1.00000	0.000000e+00	-2493.0483	-2493.0483	1.00000	6.915549e-01	1.000000e+00	1.000000e+00	1.000000e+00	1.000000e+00	6.222627e-01	1.000000e+00	1.000000e+00	1.000000e+00	1.000000e+00
11	ENSG00000133328	0.565	0.565	1.48684e-01	0.260720000	0.253017000	-7.70260e-03	5.33336e-03	-1.44423e+00	8.42345e-01	0.7799410	0.7830890	3.14738e-03	1.58242e-02	1.98896e-01	0.000000e+00	-1550.1817	-1550.1817	1.00000	2.060000e-04	-1550.1817	-1550.1818	1.00000	1.692380e+00	-1549.3355	-1550.1817	1.03322	1.760000e-04	-1549.3355	-1549.3356	1.03322	1.579260e+00	-1549.3921	-1550.1817	1.48108	4.102600e-02	-1549.3921	-1549.4126	1.48108	6.470868e-01	1.000000e+00	9.885486e-01	9.894152e-01	1.000000e+00	4.290465e-01	1.000000e+00	1.000000e+00	1.000000e+00	8.946321e-01
5	ENSG00000145675	0.420	0.421	3.00555e-01	0.033045400	0.033825600	7.80217e-04	7.53647e-04	1.03526e+00	9.68817e-01	0.4787000	0.4788750	1.75678e-04	4.49394e-03	3.90921e-02	3.396320e-01	-5190.0738	-5190.2436	1.00000	0.000000e+00	-5190.0738	-5190.0738	1.00000	0.000000e+00	-5190.2436	-5190.2436	1.00000	0.000000e+00	-5190.2436	-5190.2436	1.00000	0.000000e+00	-5190.2436	-5190.2436	1.00000	0.000000e+00	-5190.2436	-5190.2436	1.00000	6.915549e-01	1.000000e+00	1.000000e+00	1.000000e+00	8.438201e-01	1.000000e+00	1.000000e+00	1.000000e+00	1.000000e+00	1.000000e+00
X	ENSG00000126767	0.644	0.646	2.96137e-01	0.066718400	0.070666200	3.94782e-03	3.77866e-03	1.04477e+00	3.77632e-01	0.4755480	0.4615840	-1.39640e-02	1.58272e-02	-8.82277e-01	1.948248e+00	-1049.5042	-1050.4784	999.00000	2.294500e-01	-1049.5042	-1049.6190	999.00000	0.000000e+00	-1050.4784	-1050.4784	1.00000	0.000000e+00	-1050.4784	-1050.4784	1.00000	2.497596e+00	-1049.2296	-1050.4784	754.42343	2.446866e+00	-1049.2296	-1050.4530	754.42343	6.915549e-01	8.780636e-01	6.319319e-01	1.000000e+00	3.775229e-01	1.000000e+00	1.000000e+00	1.000000e+00	9.206244e-01	1.000000e+00
8	ENSG00000147488	0.508	0.506	8.39191e-02	0.085573200	0.079405300	-6.16792e-03	3.56850e-03	-1.72844e+00	3.90221e-01	0.3463430	0.3546880	8.34491e-03	9.71209e-03	8.59228e-01	2.823660e-01	-3250.3196	-3250.4608	1.00000	0.000000e+00	-3250.3196	-3250.3196	1.00000	2.692468e+01	-3236.9985	-3250.4608	591.67907	2.065021e+01	-3236.9985	-3247.3236	591.67907	0.000000e+00	-3250.4608	-3250.4608	1.00000	0.000000e+00	-3250.4608	-3250.4608	1.00000	4.943298e-01	8.860969e-01	1.000000e+00	5.513125e-06	8.683304e-01	1.423573e-06	1.000000e+00	1.947971e-05	1.000000e+00	4.957721e-06
5	ENSG00000197043	0.537	0.536	6.60352e-01	0.028390400	0.027620000	-7.70417e-04	1.75322e-03	-4.39431e-01	2.44615e-01	0.3548520	0.3605360	5.68387e-03	4.88494e-03	1.16355e+00	4.017100e+00	-4327.1177	-4329.1262	1.00000	0.000000e+00	-4327.1177	-4327.1177	1.00000	1.046820e+01	-4323.8921	-4329.1262	1.00000	0.000000e+00	-4323.8921	-4323.8921	1.00000	0.000000e+00	-4329.1262	-4329.1262	1.00000	0.000000e+00	-4329.1262	-4329.1262	1.00000	9.921999e-01	8.084267e-01	1.000000e+00	1.000000e+00	1.341831e-01	5.331615e-03	1.000000e+00	1.000000e+00	4.047576e-01	1.666146e-02
22	ENSG00000100211	0.524	0.534	NA	NA	NA	NA	NA	NA	8.16637e-02	0.4504150	0.4996160	4.92011e-02	2.82576e-02	1.74116e+00	NA	NA	NA	NA	NA	NA	NA	NA	NA	NA	NA	NA	NA	NA	NA	NA	NA	NA	NA	NA	NA	NA	NA	NA	NA	6.689732e-01	NA	NA	NA	NA	NA	NA	NA	NA
3	ENSG00000181828	0.393	0.393	2.42876e-01	0.133034000	0.138695000	5.66111e-03	4.84748e-03	1.16785e+00	2.43060e-02	0.5562640	0.5215930	-3.46710e-02	1.53932e-02	-2.25236e+00	7.829062e+00	-2911.3037	-2915.2182	999.00000	2.412654e+00	-2911.3037	-2912.5100	999.00000	7.672748e+00	-2911.3819	-2915.2182	999.00000	5.289974e+00	-2911.3819	-2914.0269	999.00000	6.008394e+00	-2912.2140	-2915.2182	5.18913	3.002044e+00	-2912.2140	-2913.7151	5.18913	6.915549e-01	3.300065e-01	1.203582e-01	2.144854e-02	1.994990e-02	2.157168e-02	4.241299e-01	6.845378e-02	6.928391e-02	6.404532e-02
3	ENSG00000144712	0.628	0.626	8.01839e-01	0.038009900	0.038340900	3.31019e-04	1.31896e-03	2.50970e-01	3.78587e-01	0.4368930	0.4326700	-4.22259e-03	4.79560e-03	-8.80514e-01	5.447910e+00	-7599.8941	-7602.6180	30.10270	4.768200e-02	-7599.8941	-7599.9179	30.10270	3.806924e+00	-7600.7145	-7602.6180	1.00000	0.000000e+00	-7600.7145	-7600.7145	1.00000	5.227456e+00	-7600.0043	-7602.6180	747.50445	5.227406e+00	-7600.0043	-7602.6180	747.50445	1.000000e+00	8.784682e-01	8.271470e-01	1.000000e+00	6.561473e-02	1.490517e-01	1.000000e+00	1.000000e+00	2.134793e-01	3.817263e-01
6	ENSG00000189007	0.462	0.462	NA	NA	NA	NA	NA	NA	8.72740e-01	0.4695210	0.4726730	3.15128e-03	1.96734e-02	1.60180e-01	NA	NA	NA	NA	NA	NA	NA	NA	NA	NA	NA	NA	NA	NA	NA	NA	NA	NA	NA	NA	NA	NA	NA	NA	NA	1.000000e+00	NA	NA	NA	NA	NA	NA	NA	NA
17	ENSG00000153982	0.397	0.399	1.00000e+00	0.048041700	0.048041700	0.00000e+00	0.00000e+00	0.00000e+00	4.05794e-01	0.3393110	0.3305540	-8.75707e-03	1.05338e-02	-8.31328e-01	NA	NA	NA	NA	NA	NA	NA	NA	NA	NA	NA	NA	NA	NA	NA	NA	NA	NA	NA	NA	NA	NA	NA	NA	1.000000e+00	8.937356e-01	NA	NA	NA	NA	NA	NA	NA	NA
X	ENSG00000156298	0.515	0.515	1.00000e+00	0.021863300	0.021863300	0.00000e+00	0.00000e+00	0.00000e+00	1.00000e+00	0.2949250	0.2949250	0.00000e+00	0.00000e+00	0.00000e+00	NA	NA	NA	NA	NA	NA	NA	NA	NA	NA	NA	NA	NA	NA	NA	NA	NA	NA	NA	NA	NA	NA	NA	NA	1.000000e+00	1.000000e+00	NA	NA	NA	NA	NA	NA	NA	NA
4	ENSG00000155011	0.537	0.532	7.26018e-01	0.022851600	0.021583400	-1.26820e-03	3.61896e-03	-3.50431e-01	5.27889e-01	0.3579010	0.3517650	-6.13639e-03	9.72120e-03	-6.31238e-01	1.708474e+00	-1681.3402	-1682.1944	2.22844	1.021000e-02	-1681.3402	-1681.3453	2.22844	2.873320e+00	-1680.7578	-1682.1944	3.80909	1.391840e-01	-1680.7578	-1680.8274	3.80909	3.132200e-02	-1682.1788	-1682.1944	1.00000	0.000000e+00	-1682.1788	-1682.1788	1.00000	1.000000e+00	9.507729e-01	9.195151e-01	7.090936e-01	4.256078e-01	2.377204e-01	1.000000e+00	1.000000e+00	1.000000e+00	5.619195e-01
6	ENSG00000182572	0.630	0.632	1.00000e+00	0.000000000	0.000000000	0.00000e+00	0.00000e+00	0.00000e+00	8.15940e-01	0.6659820	0.6718610	5.87873e-03	2.52553e-02	2.32772e-01	NA	NA	NA	NA	NA	NA	NA	NA	NA	NA	NA	NA	NA	NA	NA	NA	NA	NA	NA	NA	NA	NA	NA	NA	1.000000e+00	1.000000e+00	NA	NA	NA	NA	NA	NA	NA	NA
1	ENSG00000163155	0.621	0.621	1.51424e-01	0.046236800	0.031001500	-1.52353e-02	1.06203e-02	-1.43455e+00	3.11501e-01	0.4494440	0.4069890	-4.24546e-02	4.19474e-02	-1.01209e+00	NA	NA	NA	NA	NA	NA	NA	NA	NA	NA	NA	NA	NA	NA	NA	NA	NA	NA	NA	NA	NA	NA	NA	NA	6.475725e-01	8.355445e-01	NA	NA	NA	NA	NA	NA	NA	NA
10	ENSG00000150593	0.418	0.419	1.24858e-01	0.008738190	0.010892000	2.15385e-03	1.40340e-03	1.53473e+00	9.48856e-01	0.3097460	0.3101680	4.21546e-04	6.57190e-03	6.41438e-02	6.390380e+00	-2841.8806	-2845.0758	1.00000	0.000000e+00	-2841.8806	-2841.8806	1.00000	0.000000e+00	-2845.0758	-2845.0758	1.00000	0.000000e+00	-2845.0758	-2845.0758	1.00000	1.744768e+00	-2844.2034	-2845.0758	1.00000	0.000000e+00	-2844.2034	-2844.2034	1.00000	6.231335e-01	1.000000e+00	1.000000e+00	1.000000e+00	4.095874e-02	1.000000e+00	1.000000e+00	1.000000e+00	1.373653e-01	1.000000e+00
15	ENSG00000140557	0.540	0.537	9.98637e-01	0.012242000	0.012239200	-2.80725e-06	1.64386e-03	-1.70771e-03	6.12799e-01	0.3378960	0.3334990	-4.39674e-03	8.68769e-03	-5.06088e-01	2.434434e+00	-2065.3389	-2066.5561	1.00000	0.000000e+00	-2065.3389	-2065.3389	1.00000	9.839520e-01	-2066.0642	-2066.5561	31.38157	1.139320e-01	-2066.0642	-2066.1211	31.38157	0.000000e+00	-2066.5561	-2066.5561	1.00000	0.000000e+00	-2066.5561	-2066.5561	1.00000	1.000000e+00	9.775303e-01	1.000000e+00	7.357113e-01	2.960529e-01	6.114170e-01	1.000000e+00	1.000000e+00	7.694527e-01	1.000000e+00
17	ENSG00000131097	0.541	0.537	3.58975e-01	0.097685700	0.097735500	4.98511e-05	5.43436e-05	9.17331e-01	9.01513e-01	0.3920870	0.3949490	2.86226e-03	2.31290e-02	1.23752e-01	8.000000e-06	-788.0887	-788.0887	1.00000	0.000000e+00	-788.0887	-788.0887	1.00000	8.000000e-06	-788.0887	-788.0887	1.00000	0.000000e+00	-788.0887	-788.0887	1.00000	3.505194e+00	-786.3361	-788.0887	1.00000	0.000000e+00	-786.3361	-786.3361	1.00000	7.306282e-01	1.000000e+00	1.000000e+00	1.000000e+00	9.999960e-01	9.999960e-01	1.000000e+00	1.000000e+00	1.000000e+00	1.000000e+00
3	ENSG00000163833	0.497	0.503	1.00000e+00	0.055694100	0.055694100	0.00000e+00	0.00000e+00	0.00000e+00	2.03613e-01	0.3067260	0.3377550	3.10289e-02	2.44064e-02	1.27134e+00	NA	NA	NA	NA	NA	NA	NA	NA	NA	NA	NA	NA	NA	NA	NA	NA	NA	NA	NA	NA	NA	NA	NA	NA	1.000000e+00	8.084267e-01	NA	NA	NA	NA	NA	NA	NA	NA
13	ENSG00000150457	0.598	0.597	4.11190e-01	0.078039000	0.077144600	-8.94406e-04	1.08833e-03	-8.21811e-01	5.74804e-01	0.6597600	0.6555020	-4.25789e-03	7.58986e-03	-5.60997e-01	0.000000e+00	-8463.5866	-8463.5866	1.00000	0.000000e+00	-8463.5866	-8463.5866	1.00000	8.362000e-03	-8463.5824	-8463.5866	1.00000	0.000000e+00	-8463.5824	-8463.5824	1.00000	0.000000e+00	-8463.5866	-8463.5866	1.00000	0.000000e+00	-8463.5866	-8463.5866	1.00000	7.916352e-01	9.672008e-01	1.000000e+00	1.000000e+00	1.000000e+00	9.958277e-01	1.000000e+00	1.000000e+00	1.000000e+00	1.000000e+00
10	ENSG00000107731	0.605	0.604	3.06263e-01	0.026973900	0.025535200	-1.43870e-03	1.40621e-03	-1.02311e+00	6.30945e-01	0.3457490	0.3436710	-2.07771e-03	4.32493e-03	-4.80402e-01	0.000000e+00	-2428.6544	-2428.6544	1.00000	0.000000e+00	-2428.6544	-2428.6544	1.00000	2.125358e+00	-2427.5917	-2428.6544	258.94189	6.743800e-01	-2427.5917	-2427.9289	258.94189	2.469820e-01	-2428.5309	-2428.6544	1.00000	0.000000e+00	-2428.5309	-2428.5309	1.00000	6.915549e-01	9.822836e-01	1.000000e+00	4.115287e-01	1.000000e+00	3.455289e-01	1.000000e+00	1.000000e+00	1.000000e+00	7.581545e-01
20	ENSG00000101294	0.552	0.547	6.29276e-03	0.075931500	0.066681700	-9.24977e-03	3.38519e-03	-2.73242e+00	5.16974e-01	0.3406210	0.3343990	-6.22215e-03	9.60178e-03	-6.48021e-01	0.000000e+00	-2583.4477	-2583.4477	1.00000	4.000000e-05	-2583.4477	-2583.4477	1.00000	1.455267e+01	-2576.1714	-2583.4477	1.00000	0.000000e+00	-2576.1714	-2576.1714	1.00000	5.545970e+00	-2580.6747	-2583.4477	998.99946	5.535880e+00	-2580.6747	-2583.4427	998.99946	6.349048e-02	9.457313e-01	9.949538e-01	1.000000e+00	1.000000e+00	6.917147e-04	1.000000e+00	1.000000e+00	1.000000e+00	2.255079e-03
12	ENSG00000111254	0.487	0.483	2.80671e-01	0.123547000	0.126465000	2.91831e-03	2.70508e-03	1.07883e+00	4.38842e-01	0.4355690	0.4308190	-4.74969e-03	6.13532e-03	-7.74156e-01	7.697488e+00	-6967.7430	-6971.5918	1.00000	-2.000001e-06	-6967.7430	-6967.7430	1.00000	9.650580e+00	-6966.7665	-6971.5918	141.47189	5.067116e+00	-6966.7665	-6969.3000	141.47189	9.796336e+00	-6966.6936	-6971.5918	1.16687	4.333000e-02	-6966.6936	-6966.7153	1.16687	6.915549e-01	9.146523e-01	1.000000e+00	2.438392e-02	2.130648e-02	8.024227e-03	1.000000e+00	7.761567e-02	7.370423e-02	2.479413e-02
1	ENSG00000021852	0.483	0.481	3.14204e-01	0.114462000	0.116822000	2.35979e-03	2.34467e-03	1.00645e+00	3.41628e-01	0.4436410	0.4367720	-6.86866e-03	7.22280e-03	-9.50968e-01	1.085814e+00	-4974.6981	-4975.2410	1.00000	0.000000e+00	-4974.6981	-4974.6981	1.00000	0.000000e+00	-4975.2410	-4975.2410	1.00000	0.000000e+00	-4975.2410	-4975.2410	1.00000	0.000000e+00	-4975.2410	-4975.2410	1.00000	0.000000e+00	-4975.2410	-4975.2410	1.00000	6.915549e-01	8.545233e-01	1.000000e+00	1.000000e+00	5.810567e-01	1.000000e+00	1.000000e+00	1.000000e+00	1.000000e+00	1.000000e+00
X	ENSG00000130741	0.436	0.432	1.00000e+00	0.002914240	0.002914240	0.00000e+00	0.00000e+00	0.00000e+00	1.08772e-01	0.3940260	0.4087860	1.47603e-02	9.20346e-03	1.60378e+00	NA	NA	NA	NA	NA	NA	NA	NA	NA	NA	NA	NA	NA	NA	NA	NA	NA	NA	NA	NA	NA	NA	NA	NA	1.000000e+00	7.206145e-01	NA	NA	NA	NA	NA	NA	NA	NA
12	ENSG00000127337	0.363	0.364	NA	NA	NA	NA	NA	NA	7.59805e-01	0.3209580	0.3227040	1.74585e-03	5.71025e-03	3.05740e-01	NA	NA	NA	NA	NA	NA	NA	NA	NA	NA	NA	NA	NA	NA	NA	NA	NA	NA	NA	NA	NA	NA	NA	NA	NA	1.000000e+00	NA	NA	NA	NA	NA	NA	NA	NA
2	ENSG00000125618	0.605	0.599	1.41220e-01	0.025695200	0.025689100	-6.18195e-06	4.20171e-06	-1.47129e+00	1.75516e-01	0.3496270	0.3214450	-2.81820e-02	2.08030e-02	-1.35471e+00	0.000000e+00	-851.7042	-851.7042	1.00000	4.000000e-06	-851.7042	-851.7042	1.00000	0.000000e+00	-851.7042	-851.7042	1.00000	0.000000e+00	-851.7042	-851.7042	1.00000	0.000000e+00	-851.7042	-851.7042	1.00000	0.000000e+00	-851.7042	-851.7042	1.00000	6.457035e-01	8.039863e-01	9.984042e-01	1.000000e+00	1.000000e+00	1.000000e+00	1.000000e+00	1.000000e+00	1.000000e+00	1.000000e+00
9	ENSG00000136942	0.572	0.572	1.00000e+00	0.008299250	0.008299250	0.00000e+00	0.00000e+00	0.00000e+00	1.00000e+00	0.3902340	0.3902340	0.00000e+00	0.00000e+00	0.00000e+00	NA	NA	NA	NA	NA	NA	NA	NA	NA	NA	NA	NA	NA	NA	NA	NA	NA	NA	NA	NA	NA	NA	NA	NA	1.000000e+00	1.000000e+00	NA	NA	NA	NA	NA	NA	NA	NA
11	ENSG00000166341	0.613	0.612	9.41773e-01	0.028874700	0.028803500	-7.11814e-05	9.74527e-04	-7.30420e-02	6.26955e-01	0.3252540	0.3236650	-1.58933e-03	3.27008e-03	-4.86022e-01	2.134188e+00	-5533.9106	-5534.9777	2.29468	3.532000e-03	-5533.9106	-5533.9124	2.29468	8.089140e-01	-5534.5733	-5534.9777	8.96013	1.007000e-01	-5534.5733	-5534.6236	8.96013	3.622744e+00	-5533.1664	-5534.9777	1.00000	0.000000e+00	-5533.1664	-5533.1664	1.00000	1.000000e+00	9.815009e-01	9.526091e-01	7.509912e-01	3.440067e-01	6.673391e-01	1.000000e+00	1.000000e+00	8.599843e-01	1.000000e+00
5	ENSG00000164185	0.483	0.485	8.67808e-01	0.165271000	0.166323000	1.05256e-03	6.32380e-03	1.66445e-01	7.70741e-01	0.3958960	0.3917600	-4.13693e-03	1.41964e-02	-2.91407e-01	1.857140e-01	-3117.3901	-3117.4830	6.44632	1.835980e-01	-3117.3901	-3117.4819	6.44632	1.242882e+00	-3116.8615	-3117.4830	2.28761	1.309820e-01	-3116.8615	-3116.9270	2.28761	2.190522e+00	-3116.3877	-3117.4830	1.00000	0.000000e+00	-3116.3877	-3116.3877	1.00000	1.000000e+00	1.000000e+00	6.682992e-01	7.174160e-01	9.113238e-01	5.371698e-01	1.000000e+00	1.000000e+00	1.000000e+00	1.000000e+00
1	ENSG00000079335	0.464	0.464	1.40081e-01	0.073271700	0.070577000	-2.69471e-03	1.82628e-03	-1.47552e+00	5.37694e-01	0.3647590	0.3627440	-2.01439e-03	3.26847e-03	-6.16310e-01	-6.000000e-06	-2779.4840	-2779.4840	1.00000	1.600000e-05	-2779.4840	-2779.4840	1.00000	2.959342e+00	-2778.0043	-2779.4840	1.00000	0.000000e+00	-2778.0043	-2778.0043	1.00000	0.000000e+00	-2779.4840	-2779.4840	1.00000	0.000000e+00	-2779.4840	-2779.4840	1.00000	6.457035e-01	9.543430e-01	9.968085e-01	1.000000e+00	1.000000e+00	2.277126e-01	1.000000e+00	1.000000e+00	1.000000e+00	5.438153e-01
22	ENSG00000100227	0.544	0.541	4.72533e-01	0.040049400	0.041362800	1.31337e-03	1.82826e-03	7.18372e-01	1.71616e-02	0.3682780	0.3530250	-1.52538e-02	6.40009e-03	-2.38338e+00	3.933412e+00	-2828.0765	-2830.0432	113.44979	6.469940e-01	-2828.0765	-2828.4000	113.44979	0.000000e+00	-2830.0432	-2830.0432	1.00000	0.000000e+00	-2830.0432	-2830.0432	1.00000	0.000000e+00	-2830.0432	-2830.0432	1.00000	0.000000e+00	-2830.0432	-2830.0432	1.00000	8.527359e-01	2.477917e-01	4.211895e-01	1.000000e+00	1.399170e-01	1.000000e+00	1.000000e+00	1.000000e+00	4.193696e-01	1.000000e+00
X	ENSG00000196998	0.570	0.568	2.45152e-01	0.017286600	0.014591600	-2.69494e-03	2.31878e-03	-1.16222e+00	4.12672e-01	0.3015880	0.2957960	-5.79224e-03	7.07050e-03	-8.19211e-01	NA	NA	NA	NA	NA	NA	NA	NA	NA	NA	NA	NA	NA	NA	NA	NA	NA	NA	NA	NA	NA	NA	NA	NA	6.915549e-01	8.963600e-01	NA	NA	NA	NA	NA	NA	NA	NA
6	ENSG00000171217	0.496	0.498	1.00000e+00	0.107205000	0.107205000	0.00000e+00	0.00000e+00	0.00000e+00	1.80312e-01	0.4346610	0.4259290	-8.73178e-03	6.51713e-03	-1.33982e+00	NA	NA	NA	NA	NA	NA	NA	NA	NA	NA	NA	NA	NA	NA	NA	NA	NA	NA	NA	NA	NA	NA	NA	NA	1.000000e+00	8.084267e-01	NA	NA	NA	NA	NA	NA	NA	NA
1	ENSG00000122482	0.384	0.386	1.80857e-01	0.057230000	0.058350000	1.12003e-03	8.37000e-04	1.33815e+00	5.18953e-01	0.3145590	0.3128370	-1.72168e-03	2.66941e-03	-6.44967e-01	0.000000e+00	-8648.5179	-8648.5179	1.00000	0.000000e+00	-8648.5179	-8648.5179	1.00000	0.000000e+00	-8648.5179	-8648.5179	1.00000	0.000000e+00	-8648.5179	-8648.5179	1.00000	0.000000e+00	-8648.5179	-8648.5179	1.00000	0.000000e+00	-8648.5179	-8648.5179	1.00000	6.915549e-01	9.467269e-01	1.000000e+00	1.000000e+00	1.000000e+00	1.000000e+00	1.000000e+00	1.000000e+00	1.000000e+00	1.000000e+00
12	ENSG00000135392	0.535	0.535	1.45396e-01	0.059333300	0.057896100	-1.43720e-03	9.87079e-04	-1.45602e+00	6.20620e-01	0.2665140	0.2684870	1.97339e-03	3.98684e-03	4.94977e-01	0.000000e+00	-4833.5797	-4833.5797	1.00000	0.000000e+00	-4833.5797	-4833.5797	1.00000	1.054476e+00	-4833.0525	-4833.5797	1.00000	0.000000e+00	-4833.0525	-4833.0525	1.00000	2.355318e+00	-4832.4020	-4833.5797	1.00000	0.000000e+00	-4832.4020	-4832.4020	1.00000	6.470079e-01	9.802669e-01	1.000000e+00	1.000000e+00	1.000000e+00	5.902329e-01	1.000000e+00	1.000000e+00	1.000000e+00	1.000000e+00
13	ENSG00000134900	0.404	0.404	9.72870e-01	0.020349800	0.020335000	-1.47753e-05	4.34454e-04	-3.40090e-02	2.53968e-01	0.3403560	0.3341490	-6.20722e-03	5.44121e-03	-1.14078e+00	0.000000e+00	-5641.9362	-5641.9362	5.80221	0.000000e+00	-5641.9362	-5641.9362	5.80221	0.000000e+00	-5641.9362	-5641.9362	1.00000	0.000000e+00	-5641.9362	-5641.9362	1.00000	0.000000e+00	-5641.9362	-5641.9362	1.00000	0.000000e+00	-5641.9362	-5641.9362	1.00000	1.000000e+00	8.084267e-01	1.000000e+00	1.000000e+00	1.000000e+00	1.000000e+00	1.000000e+00	1.000000e+00	1.000000e+00	1.000000e+00
3	ENSG00000136059	0.598	0.595	9.60977e-01	0.242326000	0.242456000	1.30063e-04	2.65829e-03	4.89274e-02	8.07937e-02	0.5161270	0.5301010	1.39748e-02	8.00321e-03	1.74615e+00	0.000000e+00	-3608.3760	-3608.3760	1.00000	0.000000e+00	-3608.3760	-3608.3760	1.00000	1.835410e+00	-3607.4583	-3608.3760	1.00000	-2.000000e-06	-3607.4583	-3607.4583	1.00000	7.753216e+00	-3604.4994	-3608.3760	998.99717	7.464414e+00	-3604.4994	-3608.2316	998.99717	1.000000e+00	6.665961e-01	1.000000e+00	1.000000e+00	1.000000e+00	3.994347e-01	1.000000e+00	1.000000e+00	1.000000e+00	8.461219e-01
19	ENSG00000105393	0.577	0.583	8.11792e-01	0.196739000	0.197577000	8.37751e-04	3.51826e-03	2.38115e-01	5.34982e-01	0.8528810	0.8607160	7.83558e-03	1.26294e-02	6.20426e-01	-3.235996e+00	-2755.7675	-2754.1495	3.41369	-3.235996e+00	-2755.7675	-2754.1495	3.41369	-1.800000e-05	-2754.1495	-2754.1495	1.00000	-8.000000e-06	-2754.1495	-2754.1495	1.00000	1.155622e+02	-2696.3683	-2754.1495	43.47766	4.847049e+01	-2696.3683	-2720.6036	43.47766	1.000000e+00	9.539589e-01	1.000000e+00	1.000000e+00	1.000000e+00	1.000000e+00	1.000000e+00	1.000000e+00	1.000000e+00	1.000000e+00
11	ENSG00000165495	0.569	0.564	3.19196e-01	0.005549160	0.004559370	-9.89792e-04	9.93643e-04	-9.96125e-01	1.17068e-01	0.1756090	0.1620370	-1.35722e-02	8.65995e-03	-1.56723e+00	1.180000e-04	-2138.6418	-2138.6418	1.00000	0.000000e+00	-2138.6418	-2138.6418	1.00000	6.021980e-01	-2138.3407	-2138.6418	1.00000	0.000000e+00	-2138.3407	-2138.3407	1.00000	1.180000e-04	-2138.6418	-2138.6418	1.00000	0.000000e+00	-2138.6418	-2138.6418	1.00000	6.915549e-01	7.340526e-01	1.000000e+00	1.000000e+00	9.999410e-01	7.400045e-01	1.000000e+00	1.000000e+00	1.000000e+00	1.000000e+00
16	ENSG00000131653	0.598	0.598	5.46114e-01	0.009813980	0.009156060	-6.57925e-04	1.09000e-03	-6.03601e-01	8.32064e-01	0.4510820	0.4495520	-1.52994e-03	7.21478e-03	-2.12057e-01	0.000000e+00	-3617.2717	-3617.2717	1.00000	0.000000e+00	-3617.2717	-3617.2717	1.00000	2.263542e+00	-3616.1399	-3617.2717	1.16338	7.960000e-04	-3616.1399	-3616.1403	1.16338	1.479710e+00	-3616.5318	-3617.2717	1.00000	0.000000e+00	-3616.5318	-3616.5318	1.00000	9.126335e-01	1.000000e+00	1.000000e+00	9.774919e-01	1.000000e+00	3.224617e-01	1.000000e+00	1.000000e+00	1.000000e+00	7.156957e-01
4	ENSG00000154447	0.543	0.544	4.91318e-01	0.043266500	0.044089700	8.23241e-04	1.19619e-03	6.88222e-01	1.26418e-01	0.3445340	0.3516460	7.11277e-03	4.65368e-03	1.52842e+00	1.383986e+00	-4628.5573	-4629.2493	1.00000	0.000000e+00	-4628.5573	-4628.5573	1.00000	0.000000e+00	-4629.2493	-4629.2493	1.00000	0.000000e+00	-4629.2493	-4629.2493	1.00000	0.000000e+00	-4629.2493	-4629.2493	1.00000	0.000000e+00	-4629.2493	-4629.2493	1.00000	8.672985e-01	7.468879e-01	1.000000e+00	1.000000e+00	5.005774e-01	1.000000e+00	1.000000e+00	1.000000e+00	1.000000e+00	1.000000e+00
10	ENSG00000151025	0.472	0.470	2.83535e-01	0.063324900	0.062814800	-5.10162e-04	4.75707e-04	-1.07243e+00	9.24421e-01	0.3900410	0.3895940	-4.46889e-04	4.71065e-03	-9.48677e-02	0.000000e+00	-6188.3690	-6188.3690	1.00000	0.000000e+00	-6188.3690	-6188.3690	1.00000	9.507600e-02	-6188.3215	-6188.3690	1.00000	0.000000e+00	-6188.3215	-6188.3215	1.00000	5.303842e+00	-6185.7171	-6188.3690	2.69287	1.183982e+00	-6185.7171	-6186.3091	2.69287	6.915549e-01	1.000000e+00	1.000000e+00	1.000000e+00	1.000000e+00	9.535742e-01	1.000000e+00	1.000000e+00	1.000000e+00	1.000000e+00
19	ENSG00000141971	0.630	0.631	1.41375e-01	0.077491500	0.081329100	3.83753e-03	2.60928e-03	1.47072e+00	7.14318e-01	0.4657520	0.4627480	-3.00468e-03	8.20800e-03	-3.66067e-01	3.203144e+00	-2072.5872	-2074.1887	999.00000	6.389580e-01	-2072.5872	-2072.9066	999.00000	0.000000e+00	-2074.1887	-2074.1887	1.00000	0.000000e+00	-2074.1887	-2074.1887	1.00000	0.000000e+00	-2074.1887	-2074.1887	1.00000	0.000000e+00	-2074.1887	-2074.1887	1.00000	6.457035e-01	1.000000e+00	4.240884e-01	1.000000e+00	2.015794e-01	1.000000e+00	1.000000e+00	1.000000e+00	5.707452e-01	1.000000e+00
3	ENSG00000163536	0.405	0.404	4.43373e-01	0.051652200	0.049281700	-2.37044e-03	3.09247e-03	-7.66520e-01	3.59003e-01	0.4075370	0.4137250	6.18825e-03	6.74632e-03	9.17279e-01	6.813180e-01	-2922.1674	-2922.5080	1.00000	0.000000e+00	-2922.1674	-2922.1674	1.00000	1.110956e+01	-2916.9533	-2922.5080	999.00000	2.312282e+00	-2916.9533	-2918.1094	999.00000	0.000000e+00	-2922.5080	-2922.5080	1.00000	0.000000e+00	-2922.5080	-2922.5080	1.00000	8.249232e-01	8.680400e-01	1.000000e+00	1.283555e-01	7.113014e-01	3.868927e-03	1.000000e+00	3.957728e-01	1.000000e+00	1.220613e-02
17	ENSG00000168256	0.579	0.579	1.00000e+00	0.002991150	0.002991150	0.00000e+00	0.00000e+00	0.00000e+00	1.00000e+00	0.3812730	0.3812730	0.00000e+00	0.00000e+00	0.00000e+00	NA	NA	NA	NA	NA	NA	NA	NA	NA	NA	NA	NA	NA	NA	NA	NA	NA	NA	NA	NA	NA	NA	NA	NA	1.000000e+00	1.000000e+00	NA	NA	NA	NA	NA	NA	NA	NA
4	ENSG00000174343	0.533	0.521	4.13768e-01	0.092868200	0.086770900	-6.09724e-03	7.46030e-03	-8.17291e-01	8.06525e-01	0.5033170	0.4989260	-4.39034e-03	1.79261e-02	-2.44914e-01	0.000000e+00	-910.8943	-910.8943	1.00000	0.000000e+00	-910.8943	-910.8943	1.00000	1.120634e+00	-910.3339	-910.8943	5.00760	1.764900e-01	-910.3339	-910.4222	5.00760	0.000000e+00	-910.8943	-910.8943	1.00000	0.000000e+00	-910.8943	-910.8943	1.00000	7.941263e-01	1.000000e+00	1.000000e+00	6.744072e-01	1.000000e+00	5.710280e-01	1.000000e+00	1.000000e+00	1.000000e+00	1.000000e+00
16	ENSG00000121274	0.453	0.453	1.00000e+00	0.145927000	0.145927000	0.00000e+00	0.00000e+00	0.00000e+00	1.00000e+00	0.3789170	0.3789170	0.00000e+00	0.00000e+00	0.00000e+00	NA	NA	NA	NA	NA	NA	NA	NA	NA	NA	NA	NA	NA	NA	NA	NA	NA	NA	NA	NA	NA	NA	NA	NA	1.000000e+00	1.000000e+00	NA	NA	NA	NA	NA	NA	NA	NA
6	ENSG00000118526	0.567	0.575	2.37342e-02	0.038270400	0.021153300	-1.71171e-02	7.56880e-03	-2.26153e+00	7.94133e-01	0.3052800	0.3080850	2.80443e-03	1.07470e-02	2.60949e-01	0.000000e+00	-746.7927	-746.7927	1.00000	0.000000e+00	-746.7927	-746.7927	1.00000	1.176907e+01	-740.9081	-746.7927	1.00000	0.000000e+00	-740.9081	-740.9081	1.00000	0.000000e+00	-746.7927	-746.7927	1.00000	0.000000e+00	-746.7927	-746.7927	1.00000	1.964995e-01	1.000000e+00	1.000000e+00	1.000000e+00	1.000000e+00	2.782142e-03	1.000000e+00	1.000000e+00	1.000000e+00	8.849345e-03
15	ENSG00000186073	0.451	0.448	3.15407e-01	0.006462350	0.010789700	4.32739e-03	4.31034e-03	1.00396e+00	4.24770e-01	0.2026230	0.2127910	1.01682e-02	1.27392e-02	7.98181e-01	1.858484e+00	-689.7194	-690.6487	1.00000	0.000000e+00	-689.7194	-689.7194	1.00000	5.000000e-05	-690.6487	-690.6487	1.00000	0.000000e+00	-690.6487	-690.6487	1.00000	5.000000e-05	-690.6487	-690.6487	1.00000	0.000000e+00	-690.6487	-690.6487	1.00000	6.915549e-01	9.038073e-01	1.000000e+00	1.000000e+00	3.948529e-01	9.999750e-01	1.000000e+00	1.000000e+00	9.519316e-01	1.000000e+00
2	ENSG00000153201	0.399	0.397	7.64113e-01	0.066903600	0.066629600	-2.73929e-04	9.12832e-04	-3.00087e-01	6.91685e-01	0.3125510	0.3113600	-1.19099e-03	3.00320e-03	-3.96572e-01	9.161352e+00	-15166.8360	-15171.4167	82.14111	4.443842e+00	-15166.8360	-15169.0580	82.14111	5.336600e+00	-15168.7484	-15171.4167	1.00000	0.000000e+00	-15168.7484	-15168.7484	1.00000	6.717090e+00	-15168.0582	-15171.4167	40.70544	6.543596e+00	-15168.0582	-15171.3300	40.70544	1.000000e+00	1.000000e+00	3.502734e-02	1.000000e+00	1.024797e-02	6.937005e-02	1.260927e-01	1.000000e+00	3.619010e-02	1.920834e-01
20	ENSG00000089177	0.465	0.464	9.52233e-01	0.060697100	0.060748900	5.17768e-05	8.64334e-04	5.99037e-02	5.07714e-01	0.4657990	0.4693710	3.57236e-03	5.39300e-03	6.62407e-01	0.000000e+00	-5710.2897	-5710.2897	1.00000	0.000000e+00	-5710.2897	-5710.2897	1.00000	0.000000e+00	-5710.2897	-5710.2897	1.00000	0.000000e+00	-5710.2897	-5710.2897	1.00000	0.000000e+00	-5710.2897	-5710.2897	1.00000	0.000000e+00	-5710.2897	-5710.2897	1.00000	1.000000e+00	9.432024e-01	1.000000e+00	1.000000e+00	1.000000e+00	1.000000e+00	1.000000e+00	1.000000e+00	1.000000e+00	1.000000e+00
11	ENSG00000173153	0.648	0.649	3.63634e-02	0.004956860	0.004957350	4.86344e-07	2.32375e-07	2.09292e+00	9.72755e-01	0.2859150	0.2856930	-2.22034e-04	6.50098e-03	-3.41539e-02	1.360000e-04	-2441.2700	-2441.2700	1.00000	0.000000e+00	-2441.2700	-2441.2700	1.00000	1.360000e-04	-2441.2700	-2441.2700	1.00000	0.000000e+00	-2441.2700	-2441.2700	1.00000	1.360000e-04	-2441.2700	-2441.2700	1.00000	0.000000e+00	-2441.2700	-2441.2700	1.00000	2.783572e-01	1.000000e+00	1.000000e+00	1.000000e+00	9.999320e-01	9.999320e-01	1.000000e+00	1.000000e+00	1.000000e+00	1.000000e+00
3	ENSG00000144867	0.540	0.535	3.00670e-01	0.058833500	0.062107200	3.27366e-03	3.16293e-03	1.03501e+00	7.60521e-02	0.5744750	0.5446800	-2.97949e-02	1.67942e-02	-1.77412e+00	2.691242e+00	-1015.0982	-1016.4438	999.00000	4.668900e-01	-1015.0982	-1015.3316	999.00000	8.600000e-05	-1016.4438	-1016.4438	1.00000	0.000000e+00	-1016.4438	-1016.4438	1.00000	8.600000e-05	-1016.4438	-1016.4438	1.00000	0.000000e+00	-1016.4438	-1016.4438	1.00000	6.915549e-01	6.585917e-01	4.944214e-01	1.000000e+00	2.603780e-01	9.999570e-01	1.000000e+00	1.000000e+00	6.972825e-01	1.000000e+00
3	ENSG00000163714	0.373	0.374	1.00000e+00	0.003354730	0.003354730	0.00000e+00	0.00000e+00	0.00000e+00	2.17102e-01	0.2537570	0.2492700	-4.48720e-03	3.63544e-03	-1.23429e+00	NA	NA	NA	NA	NA	NA	NA	NA	NA	NA	NA	NA	NA	NA	NA	NA	NA	NA	NA	NA	NA	NA	NA	NA	1.000000e+00	8.084267e-01	NA	NA	NA	NA	NA	NA	NA	NA
X	ENSG00000102104	0.554	0.557	4.89174e-01	0.024324900	0.024327500	2.55214e-06	3.69005e-06	6.91628e-01	3.35254e-01	0.4927500	0.5027870	1.00368e-02	1.04159e-02	9.63600e-01	NA	NA	NA	NA	NA	NA	NA	NA	NA	NA	NA	NA	NA	NA	NA	NA	NA	NA	NA	NA	NA	NA	NA	NA	8.659763e-01	8.500440e-01	NA	NA	NA	NA	NA	NA	NA	NA
20	ENSG00000131043	0.569	0.569	3.07071e-01	0.040578100	0.042001000	1.42292e-03	1.39311e-03	1.02140e+00	8.18131e-01	0.3748010	0.3733900	-1.41093e-03	6.13578e-03	-2.29952e-01	3.586260e-01	-2547.8899	-2548.0692	1.00000	0.000000e+00	-2547.8899	-2547.8899	1.00000	0.000000e+00	-2548.0692	-2548.0692	1.00000	0.000000e+00	-2548.0692	-2548.0692	1.00000	0.000000e+00	-2548.0692	-2548.0692	1.00000	0.000000e+00	-2548.0692	-2548.0692	1.00000	6.915549e-01	1.000000e+00	1.000000e+00	1.000000e+00	8.358442e-01	1.000000e+00	1.000000e+00	1.000000e+00	1.000000e+00	1.000000e+00
4	ENSG00000168421	0.583	0.586	3.09566e-01	0.022457600	0.018486300	-3.97129e-03	3.90818e-03	-1.01615e+00	7.13639e-07	0.3602740	0.3621600	1.88542e-03	3.72193e-04	5.06569e+00	NA	NA	NA	NA	NA	NA	NA	NA	NA	NA	NA	NA	NA	NA	NA	NA	NA	NA	NA	NA	NA	NA	NA	NA	6.915549e-01	1.569649e-05	NA	NA	NA	NA	NA	NA	NA	NA
14	ENSG00000100462	0.521	0.520	1.00000e+00	0.006465230	0.006465230	0.00000e+00	0.00000e+00	0.00000e+00	8.16004e-01	0.2795110	0.2803850	8.73619e-04	3.75445e-03	2.32689e-01	3.700000e-04	-3753.9674	-3753.9676	1.00000	0.000000e+00	-3753.9674	-3753.9674	1.00000	-1.329788e+00	-3754.6325	-3753.9676	38.17803	-1.330158e+00	-3754.6325	-3753.9674	38.17803	3.700000e-04	-3753.9674	-3753.9676	1.00000	0.000000e+00	-3753.9674	-3753.9674	1.00000	1.000000e+00	1.000000e+00	1.000000e+00	1.000000e+00	9.998150e-01	1.000000e+00	1.000000e+00	1.000000e+00	1.000000e+00	1.000000e+00
11	ENSG00000131620	0.562	0.562	1.14778e-01	0.027658700	0.030785400	3.12679e-03	1.98260e-03	1.57712e+00	4.27007e-01	0.5377700	0.5456190	7.84883e-03	9.88102e-03	7.94334e-01	2.380982e+00	-2091.8907	-2093.0812	1.00000	0.000000e+00	-2091.8907	-2091.8907	1.00000	0.000000e+00	-2093.0812	-2093.0812	1.00000	0.000000e+00	-2093.0812	-2093.0812	1.00000	3.816452e+00	-2091.1730	-2093.0812	1.00000	0.000000e+00	-2091.1730	-2091.1730	1.00000	5.979966e-01	9.056913e-01	1.000000e+00	1.000000e+00	3.040719e-01	1.000000e+00	1.000000e+00	1.000000e+00	7.848366e-01	1.000000e+00
20	ENSG00000186190	0.588	0.588	1.75787e-01	0.112875000	0.117394000	4.51921e-03	3.33801e-03	1.35387e+00	7.92731e-01	0.4207910	0.4226650	1.87330e-03	7.12908e-03	2.62769e-01	6.917764e+00	-3709.3505	-3712.8093	1.56261	1.791840e-01	-3709.3505	-3709.4401	1.56261	4.698940e-01	-3712.5744	-3712.8093	1.04149	1.400000e-05	-3712.5744	-3712.5744	1.04149	1.097995e+01	-3707.3194	-3712.8093	3.11407	1.990008e+00	-3707.3194	-3708.3144	3.11407	6.835183e-01	1.000000e+00	6.720754e-01	9.970146e-01	3.146492e-02	7.906128e-01	1.000000e+00	1.000000e+00	1.070489e-01	1.000000e+00
6	ENSG00000172461	0.407	0.408	1.00000e+00	0.003980840	0.003980840	0.00000e+00	0.00000e+00	0.00000e+00	8.76180e-01	0.3266620	0.3247770	-1.88488e-03	1.20970e-02	-1.55815e-01	2.640000e-04	-2099.3143	-2099.3144	1.00000	0.000000e+00	-2099.3143	-2099.3143	1.00000	2.640000e-04	-2099.3143	-2099.3144	1.00000	0.000000e+00	-2099.3143	-2099.3143	1.00000	2.640000e-04	-2099.3143	-2099.3144	1.00000	0.000000e+00	-2099.3143	-2099.3143	1.00000	1.000000e+00	1.000000e+00	1.000000e+00	1.000000e+00	9.998680e-01	9.998680e-01	1.000000e+00	1.000000e+00	1.000000e+00	1.000000e+00
1	ENSG00000177614	0.572	0.570	4.65093e-02	0.018626200	0.008190320	-1.04359e-02	5.24205e-03	-1.99080e+00	8.08042e-02	0.4552980	0.4163460	-3.89527e-02	2.23085e-02	-1.74609e+00	1.480000e-04	-1052.0281	-1052.0282	1.00000	0.000000e+00	-1052.0281	-1052.0281	1.00000	1.226278e+01	-1045.8968	-1052.0282	1.00000	0.000000e+00	-1045.8968	-1045.8968	1.00000	1.480000e-04	-1052.0281	-1052.0282	1.00000	0.000000e+00	-1052.0281	-1052.0281	1.00000	3.363196e-01	6.665961e-01	1.000000e+00	1.000000e+00	9.999260e-01	2.173562e-03	1.000000e+00	1.000000e+00	1.000000e+00	6.958879e-03
20	ENSG00000101049	0.555	0.557	9.99389e-01	0.030376400	0.030374600	-1.79489e-06	2.34442e-03	-7.65600e-04	2.84730e-01	0.3547440	0.3466630	-8.08116e-03	7.55410e-03	-1.06977e+00	2.503474e+00	-2383.5009	-2384.7527	78.72465	1.165320e-01	-2383.5009	-2383.5592	78.72465	0.000000e+00	-2384.7527	-2384.7527	1.00000	0.000000e+00	-2384.7527	-2384.7527	1.00000	0.000000e+00	-2384.7527	-2384.7527	1.00000	0.000000e+00	-2384.7527	-2384.7527	1.00000	1.000000e+00	8.174848e-01	7.328267e-01	1.000000e+00	2.860076e-01	1.000000e+00	1.000000e+00	1.000000e+00	7.493432e-01	1.000000e+00
22	ENSG00000100218	0.593	0.591	7.64254e-01	0.262248000	0.263280000	1.03182e-03	3.44052e-03	2.99902e-01	3.14505e-01	0.5610600	0.5560320	-5.02771e-03	4.99857e-03	-1.00583e+00	2.500812e+00	-2366.8074	-2368.0578	27.57345	8.853200e-02	-2366.8074	-2366.8517	27.57345	2.747760e+00	-2366.6839	-2368.0578	1.00000	-2.400000e-05	-2366.6839	-2366.6839	1.00000	2.211616e+01	-2356.9997	-2368.0578	7.04534	7.556082e+00	-2356.9997	-2360.7778	7.04534	1.000000e+00	8.371817e-01	7.660518e-01	1.000000e+00	2.863885e-01	2.531229e-01	1.000000e+00	1.000000e+00	7.500008e-01	5.902922e-01
4	ENSG00000163132	0.700	0.699	1.00000e+00	0.035373000	0.035373000	0.00000e+00	0.00000e+00	0.00000e+00	9.22848e-01	0.4352610	0.4360420	7.80597e-04	8.06011e-03	9.68469e-02	0.000000e+00	-1557.9971	-1557.9971	1.00000	0.000000e+00	-1557.9971	-1557.9971	1.00000	-1.000000e-05	-1557.9971	-1557.9971	1.00000	-1.000000e-05	-1557.9971	-1557.9971	1.00000	3.482000e-02	-1557.9797	-1557.9971	1.00000	0.000000e+00	-1557.9797	-1557.9797	1.00000	1.000000e+00	1.000000e+00	1.000000e+00	1.000000e+00	1.000000e+00	1.000000e+00	1.000000e+00	1.000000e+00	1.000000e+00	1.000000e+00
12	ENSG00000111364	0.495	0.493	1.47925e-01	0.068976000	0.066995400	-1.98061e-03	1.36884e-03	-1.44692e+00	3.23381e-01	0.4941270	0.4899940	-4.13263e-03	4.18475e-03	-9.87547e-01	0.000000e+00	-4252.9922	-4252.9922	1.00000	4.000000e-06	-4252.9922	-4252.9922	1.00000	2.699270e+00	-4251.6426	-4252.9922	1.00000	0.000000e+00	-4251.6426	-4251.6426	1.00000	1.573360e+00	-4252.2056	-4252.9922	1.00000	0.000000e+00	-4252.2056	-4252.2056	1.00000	6.470868e-01	8.416670e-01	9.984042e-01	1.000000e+00	1.000000e+00	2.593349e-01	1.000000e+00	1.000000e+00	1.000000e+00	6.020128e-01
2	ENSG00000124374	0.489	0.483	1.00000e+00	0.043449800	0.043449800	0.00000e+00	0.00000e+00	0.00000e+00	8.06895e-01	0.4307350	0.4096610	-2.10742e-02	8.62155e-02	-2.44436e-01	NA	NA	NA	NA	NA	NA	NA	NA	NA	NA	NA	NA	NA	NA	NA	NA	NA	NA	NA	NA	NA	NA	NA	NA	1.000000e+00	1.000000e+00	NA	NA	NA	NA	NA	NA	NA	NA
15	ENSG00000140403	0.500	0.496	2.22654e-01	0.022489000	0.024099800	1.61080e-03	1.32085e-03	1.21952e+00	7.12447e-01	0.3607040	0.3644230	3.71858e-03	1.00891e-02	3.68574e-01	2.118840e-01	-2467.7419	-2467.8478	1.00000	0.000000e+00	-2467.7419	-2467.7419	1.00000	0.000000e+00	-2467.8478	-2467.8478	1.00000	0.000000e+00	-2467.8478	-2467.8478	1.00000	4.097376e+00	-2465.7991	-2467.8478	998.99996	3.910932e+00	-2465.7991	-2467.7546	998.99996	6.915549e-01	1.000000e+00	1.000000e+00	1.000000e+00	8.994768e-01	1.000000e+00	1.000000e+00	1.000000e+00	1.000000e+00	1.000000e+00
17	ENSG00000180616	0.520	0.523	3.06243e-01	0.017563700	0.015273600	-2.29012e-03	2.23831e-03	-1.02315e+00	3.07245e-01	0.4123320	0.3864200	-2.59128e-02	2.53790e-02	-1.02103e+00	0.000000e+00	-1122.5185	-1122.5185	1.00000	0.000000e+00	-1122.5185	-1122.5185	1.00000	1.157646e+00	-1121.9397	-1122.5185	1.00000	0.000000e+00	-1121.9397	-1121.9397	1.00000	2.985784e+00	-1121.0256	-1122.5185	1.00000	0.000000e+00	-1121.0256	-1121.0256	1.00000	6.915549e-01	8.329071e-01	1.000000e+00	1.000000e+00	1.000000e+00	5.605578e-01	1.000000e+00	1.000000e+00	1.000000e+00	1.000000e+00
8	ENSG00000155087	0.500	0.494	4.05959e-01	0.023213100	0.027811000	4.59794e-03	5.53278e-03	8.31036e-01	5.65023e-01	0.6639540	0.6816910	1.77367e-02	3.08248e-02	5.75403e-01	1.523234e+01	-1678.7633	-1686.3795	1.00000	0.000000e+00	-1678.7633	-1678.7633	1.00000	3.494874e+00	-1684.6320	-1686.3795	1.00000	0.000000e+00	-1684.6320	-1684.6320	1.00000	0.000000e+00	-1686.3795	-1686.3795	1.00000	0.000000e+00	-1686.3795	-1686.3795	1.00000	7.867234e-01	9.634285e-01	1.000000e+00	1.000000e+00	4.924252e-04	1.742199e-01	1.000000e+00	1.000000e+00	1.798654e-03	4.353683e-01
11	ENSG00000066382	0.485	0.486	1.00000e+00	0.001304730	0.001304730	0.00000e+00	0.00000e+00	0.00000e+00	9.76481e-01	0.1389400	0.1390450	1.05315e-04	3.57226e-03	2.94814e-02	NA	NA	NA	NA	NA	NA	NA	NA	NA	NA	NA	NA	NA	NA	NA	NA	NA	NA	NA	NA	NA	NA	NA	NA	1.000000e+00	1.000000e+00	NA	NA	NA	NA	NA	NA	NA	NA
9	ENSG00000165695	0.545	0.551	3.75540e-01	0.125238000	0.127261000	2.02292e-03	2.28281e-03	8.86156e-01	1.57180e-01	0.5468980	0.5620410	1.51422e-02	1.07039e-02	1.41465e+00	1.455200e-02	-4015.0058	-4015.0131	1.00000	0.000000e+00	-4015.0058	-4015.0058	1.00000	4.049300e-01	-4014.8106	-4015.0131	1.00000	0.000000e+00	-4014.8106	-4014.8106	1.00000	0.000000e+00	-4015.0131	-4015.0131	1.00000	0.000000e+00	-4015.0131	-4015.0131	1.00000	7.500002e-01	7.877246e-01	1.000000e+00	1.000000e+00	9.927504e-01	8.167151e-01	1.000000e+00	1.000000e+00	1.000000e+00	1.000000e+00
12	ENSG00000135424	0.602	0.601	9.42971e-01	0.072544400	0.072663200	1.18780e-04	1.66040e-03	7.15371e-02	5.04042e-01	0.4043530	0.3995620	-4.79053e-03	7.16986e-03	-6.68149e-01	9.886460e-01	-3246.0409	-3246.5352	1.00000	0.000000e+00	-3246.0409	-3246.0409	1.00000	1.193680e-01	-3246.4755	-3246.5352	1.00000	0.000000e+00	-3246.4755	-3246.4755	1.00000	1.062009e+01	-3241.2252	-3246.5352	7.25134	5.310278e+00	-3241.2252	-3243.8803	7.25134	1.000000e+00	9.428756e-01	1.000000e+00	1.000000e+00	6.099837e-01	9.420622e-01	1.000000e+00	1.000000e+00	1.000000e+00	1.000000e+00
2	ENSG00000125611	0.619	0.615	1.00000e+00	0.069994600	0.069994600	0.00000e+00	0.00000e+00	0.00000e+00	4.08754e-01	0.4756130	0.4931360	1.75225e-02	2.12112e-02	8.26097e-01	NA	NA	NA	NA	NA	NA	NA	NA	NA	NA	NA	NA	NA	NA	NA	NA	NA	NA	NA	NA	NA	NA	NA	NA	1.000000e+00	8.941246e-01	NA	NA	NA	NA	NA	NA	NA	NA
1	ENSG00000158008	0.621	0.622	5.39050e-01	0.133298000	0.132180000	-1.11773e-03	1.81964e-03	-6.14257e-01	3.88158e-01	0.4539540	0.4485840	-5.37020e-03	6.22290e-03	-8.62974e-01	2.729402e+00	-5612.7290	-5614.0937	1.00000	0.000000e+00	-5612.7290	-5612.7290	1.00000	0.000000e+00	-5614.0937	-5614.0937	1.00000	0.000000e+00	-5614.0937	-5614.0937	1.00000	1.646878e+00	-5613.2702	-5614.0937	16.21923	1.363542e+00	-5613.2702	-5613.9520	16.21923	9.080729e-01	8.844039e-01	1.000000e+00	1.000000e+00	2.554570e-01	1.000000e+00	1.000000e+00	1.000000e+00	6.878732e-01	1.000000e+00
12	ENSG00000010278	0.516	0.517	2.64111e-01	0.102199000	0.100122000	-2.07718e-03	1.86003e-03	-1.11674e+00	3.44985e-01	0.5613650	0.5524530	-8.91151e-03	9.43641e-03	-9.44375e-01	0.000000e+00	-1805.0527	-1805.0527	1.00000	0.000000e+00	-1805.0527	-1805.0527	1.00000	0.000000e+00	-1805.0527	-1805.0527	1.00000	0.000000e+00	-1805.0527	-1805.0527	1.00000	0.000000e+00	-1805.0527	-1805.0527	1.00000	0.000000e+00	-1805.0527	-1805.0527	1.00000	6.915549e-01	8.586886e-01	1.000000e+00	1.000000e+00	1.000000e+00	1.000000e+00	1.000000e+00	1.000000e+00	1.000000e+00	1.000000e+00
20	ENSG00000132793	0.594	0.596	2.02693e-01	0.116639000	0.113884000	-2.75464e-03	2.16230e-03	-1.27394e+00	8.20945e-01	0.4669000	0.4650530	-1.84695e-03	8.16042e-03	-2.26331e-01	0.000000e+00	-3195.2726	-3195.2726	1.00000	0.000000e+00	-3195.2726	-3195.2726	1.00000	0.000000e+00	-3195.2726	-3195.2726	1.00000	0.000000e+00	-3195.2726	-3195.2726	1.00000	1.090317e+01	-3189.8210	-3195.2726	998.99876	8.749108e+00	-3189.8210	-3194.1956	998.99876	6.915549e-01	1.000000e+00	1.000000e+00	1.000000e+00	1.000000e+00	1.000000e+00	1.000000e+00	1.000000e+00	1.000000e+00	1.000000e+00
6	ENSG00000161904	0.536	0.539	NA	NA	NA	NA	NA	NA	3.80712e-01	0.5746060	0.5936540	1.90480e-02	2.17294e-02	8.76596e-01	2.200000e-05	-1464.5369	-1464.5369	1.00000	0.000000e+00	-1464.5369	-1464.5369	1.00000	2.200000e-05	-1464.5369	-1464.5369	1.00000	0.000000e+00	-1464.5369	-1464.5369	1.00000	2.200000e-05	-1464.5369	-1464.5369	1.00000	0.000000e+00	-1464.5369	-1464.5369	1.00000	NA	8.794427e-01	1.000000e+00	1.000000e+00	9.999890e-01	9.999890e-01	1.000000e+00	1.000000e+00	1.000000e+00	1.000000e+00
17	ENSG00000108392	0.572	0.556	1.00357e-02	0.027374500	0.001048770	-2.63258e-02	1.02243e-02	-2.57483e+00	9.23912e-03	0.4703700	0.3445790	-1.25791e-01	4.83189e-02	-2.60334e+00	0.000000e+00	-807.4720	-807.4720	1.00000	0.000000e+00	-807.4720	-807.4720	1.00000	2.857718e+01	-793.1834	-807.4720	999.00000	1.064617e+01	-793.1834	-798.5065	999.00000	0.000000e+00	-807.4720	-807.4720	1.00000	0.000000e+00	-807.4720	-807.4720	1.00000	9.590234e-02	1.449806e-01	1.000000e+00	1.102992e-03	1.000000e+00	6.230793e-07	1.000000e+00	3.731399e-03	1.000000e+00	2.181108e-06
12	ENSG00000135423	0.522	0.523	3.17424e-01	0.015941600	0.016922400	9.80857e-04	9.81073e-04	9.99779e-01	8.14216e-01	0.2939300	0.2953300	1.39917e-03	5.95408e-03	2.34993e-01	9.938800e-01	-3252.8995	-3253.3964	1.00000	0.000000e+00	-3252.8995	-3252.8995	1.00000	0.000000e+00	-3253.3964	-3253.3964	1.00000	0.000000e+00	-3253.3964	-3253.3964	1.00000	1.178462e+00	-3252.8072	-3253.3964	1.00000	0.000000e+00	-3252.8072	-3252.8072	1.00000	6.915549e-01	1.000000e+00	1.000000e+00	1.000000e+00	6.083895e-01	1.000000e+00	1.000000e+00	1.000000e+00	1.000000e+00	1.000000e+00
17	ENSG00000074356	0.483	0.485	4.02493e-01	0.060478900	0.059464900	-1.01395e-03	1.21114e-03	-8.37187e-01	7.21882e-02	0.3443120	0.3298960	-1.44160e-02	8.01788e-03	-1.79798e+00	0.000000e+00	-2389.8533	-2389.8533	1.00000	0.000000e+00	-2389.8533	-2389.8533	1.00000	0.000000e+00	-2389.8533	-2389.8533	1.00000	0.000000e+00	-2389.8533	-2389.8533	1.00000	1.657884e+00	-2389.0244	-2389.8533	13.12137	1.516876e+00	-2389.0244	-2389.7828	13.12137	7.828593e-01	6.479673e-01	1.000000e+00	1.000000e+00	1.000000e+00	1.000000e+00	1.000000e+00	1.000000e+00	1.000000e+00	1.000000e+00
10	ENSG00000148719	0.567	0.567	9.97468e-01	0.038761700	0.038774500	1.28259e-05	4.04131e-03	3.17369e-03	9.31048e-01	0.3737730	0.3729410	-8.31407e-04	9.60860e-03	-8.65273e-02	NA	NA	NA	NA	NA	NA	NA	NA	NA	NA	NA	NA	NA	NA	NA	NA	NA	NA	NA	NA	NA	NA	NA	NA	1.000000e+00	1.000000e+00	NA	NA	NA	NA	NA	NA	NA	NA
4	ENSG00000109193	0.379	0.374	2.82043e-01	0.124804000	0.126858000	2.05448e-03	1.90981e-03	1.07575e+00	9.53215e-01	0.5626650	0.5636990	1.03430e-03	1.76290e-02	5.86706e-02	3.484000e-03	-2465.7294	-2465.7312	1.00000	0.000000e+00	-2465.7294	-2465.7294	1.00000	0.000000e+00	-2465.7312	-2465.7312	1.00000	0.000000e+00	-2465.7312	-2465.7312	1.00000	2.819396e+00	-2464.3215	-2465.7312	4.75070	1.732222e+00	-2464.3215	-2465.1876	4.75070	6.915549e-01	1.000000e+00	1.000000e+00	1.000000e+00	9.982595e-01	1.000000e+00	1.000000e+00	1.000000e+00	1.000000e+00	1.000000e+00
14	ENSG00000100483	0.633	0.633	1.00000e+00	0.056081300	0.056081300	0.00000e+00	0.00000e+00	0.00000e+00	1.00000e+00	0.3588070	0.3588070	0.00000e+00	0.00000e+00	0.00000e+00	NA	NA	NA	NA	NA	NA	NA	NA	NA	NA	NA	NA	NA	NA	NA	NA	NA	NA	NA	NA	NA	NA	NA	NA	1.000000e+00	1.000000e+00	NA	NA	NA	NA	NA	NA	NA	NA
1	ENSG00000184389	0.571	0.571	1.00000e+00	0.170516000	0.170516000	0.00000e+00	0.00000e+00	0.00000e+00	1.00000e+00	0.3558580	0.3558580	0.00000e+00	0.00000e+00	0.00000e+00	NA	NA	NA	NA	NA	NA	NA	NA	NA	NA	NA	NA	NA	NA	NA	NA	NA	NA	NA	NA	NA	NA	NA	NA	1.000000e+00	1.000000e+00	NA	NA	NA	NA	NA	NA	NA	NA
11	ENSG00000197745	0.498	0.493	9.33414e-01	0.403529000	0.402799000	-7.30658e-04	8.74503e-03	-8.35512e-02	2.00790e-01	0.7500220	0.7574850	7.46269e-03	5.83329e-03	1.27933e+00	NA	NA	NA	NA	NA	NA	NA	NA	NA	NA	NA	NA	NA	NA	NA	NA	NA	NA	NA	NA	NA	NA	NA	NA	1.000000e+00	8.084267e-01	NA	NA	NA	NA	NA	NA	NA	NA
17	ENSG00000159640	0.575	0.571	8.67764e-01	0.073870200	0.074159900	2.89671e-04	1.73975e-03	1.66501e-01	6.33359e-01	0.4440960	0.4400900	-4.00644e-03	8.39909e-03	-4.77009e-01	5.317300e+00	-6024.5805	-6027.2391	398.47817	5.265166e+00	-6024.5805	-6027.2130	398.47817	1.174585e+01	-6021.3662	-6027.2391	324.91675	1.140624e+01	-6021.3662	-6027.0693	324.91675	5.801432e+00	-6024.3384	-6027.2391	1.45336	1.242800e-01	-6024.3384	-6024.4005	1.45336	1.000000e+00	9.825517e-01	2.175635e-02	7.319767e-04	7.004272e-02	2.814631e-03	7.864106e-02	2.492233e-03	2.269467e-01	8.948371e-03
19	ENSG00000130207	0.615	0.641	8.76151e-01	0.393215000	0.388796000	-4.41862e-03	2.83515e-02	-1.55851e-01	9.14304e-01	0.5622130	0.5689000	6.68663e-03	6.21363e-02	1.07612e-01	0.000000e+00	-410.4887	-410.4887	3.79614	0.000000e+00	-410.4887	-410.4887	3.79614	1.055580e-01	-410.4359	-410.4887	1.00000	0.000000e+00	-410.4359	-410.4359	1.00000	3.078132e+00	-408.9496	-410.4887	6.45811	1.633900e+00	-408.9496	-409.7665	6.45811	1.000000e+00	1.000000e+00	1.000000e+00	1.000000e+00	1.000000e+00	9.485896e-01	1.000000e+00	1.000000e+00	1.000000e+00	1.000000e+00
4	ENSG00000002549	0.499	0.501	4.10157e-01	0.044352900	0.044353100	1.65867e-07	2.01386e-07	8.23628e-01	4.32710e-01	0.4578300	0.4501950	-7.63513e-03	9.73160e-03	-7.84571e-01	0.000000e+00	-3575.4882	-3575.4882	1.00000	0.000000e+00	-3575.4882	-3575.4882	1.00000	0.000000e+00	-3575.4882	-3575.4882	1.00000	0.000000e+00	-3575.4882	-3575.4882	1.00000	1.230720e+00	-3574.8728	-3575.4882	1.00000	0.000000e+00	-3574.8728	-3574.8728	1.00000	7.908290e-01	9.097457e-01	1.000000e+00	1.000000e+00	1.000000e+00	1.000000e+00	1.000000e+00	1.000000e+00	1.000000e+00	1.000000e+00
1	ENSG00000158966	0.510	0.508	3.41301e-02	0.007322180	0.007322550	3.67663e-07	1.73539e-07	2.11862e+00	6.54386e-01	0.3894100	0.3862910	-3.11820e-03	6.96521e-03	-4.47682e-01	0.000000e+00	-4361.6437	-4361.6437	10.05106	0.000000e+00	-4361.6437	-4361.6437	10.05106	0.000000e+00	-4361.6437	-4361.6437	23.14597	0.000000e+00	-4361.6437	-4361.6437	23.14597	1.883500e-01	-4361.5495	-4361.6437	1.00000	0.000000e+00	-4361.5495	-4361.5495	1.00000	2.649500e-01	9.913623e-01	1.000000e+00	1.000000e+00	1.000000e+00	1.000000e+00	1.000000e+00	1.000000e+00	1.000000e+00	1.000000e+00
16	ENSG00000004779	0.611	0.608	2.33688e-01	0.135468000	0.129892000	-5.57644e-03	4.68241e-03	-1.19093e+00	7.48597e-01	0.4662820	0.4566980	-9.58386e-03	2.99035e-02	-3.20493e-01	0.000000e+00	-795.9055	-795.9055	1.00000	6.000000e-06	-795.9055	-795.9055	1.00000	3.969700e-01	-795.7071	-795.9055	1.00000	0.000000e+00	-795.7071	-795.7071	1.00000	0.000000e+00	-795.9055	-795.9055	1.00000	0.000000e+00	-795.9055	-795.9055	1.00000	6.915549e-01	1.000000e+00	9.980456e-01	1.000000e+00	1.000000e+00	8.199721e-01	1.000000e+00	1.000000e+00	1.000000e+00	1.000000e+00
16	ENSG00000005844	0.488	0.517	1.00000e-07	0.152232000	0.354888000	2.02656e-01	2.54708e-02	7.95640e+00	2.93006e-05	0.4696230	0.8650770	3.95454e-01	9.43576e-02	4.19101e+00	1.940441e+02	-2341.1469	-2438.1689	999.00000	1.622259e+02	-2341.1469	-2422.2598	999.00000	-2.000001e-06	-2438.1690	-2438.1689	1.00000	-2.000001e-06	-2438.1690	-2438.1689	1.00000	8.578348e+00	-2433.8798	-2438.1689	15.98670	8.004520e+00	-2433.8798	-2437.8820	15.98670	1.727356e-06	5.875409e-04	0.000000e+00	1.000000e+00	0.000000e+00	1.000000e+00	0.000000e+00	1.000000e+00	0.000000e+00	1.000000e+00
10	ENSG00000151631	0.458	0.453	6.14451e-01	0.224399000	0.230173000	5.77450e-03	1.14634e-02	5.03736e-01	NA	NA	NA	NA	NA	NA	8.004582e+00	-1370.2356	-1374.2379	999.00000	2.397708e+00	-1370.2356	-1371.4345	999.00000	1.137062e+01	-1368.5526	-1374.2379	999.00000	2.541930e+00	-1368.5526	-1369.8236	999.00000	1.676406e+00	-1373.3997	-1374.2379	1.00000	0.000000e+00	-1373.3997	-1373.3997	1.00000	9.583472e-01	NA	1.215132e-01	1.108592e-01	1.827373e-02	3.395474e-03	4.279715e-01	3.433487e-01	6.368058e-02	1.075098e-02
1	ENSG00000116171	0.444	0.443	3.51647e-01	0.378402000	0.376658000	-1.74440e-03	1.87285e-03	-9.31412e-01	NA	NA	NA	NA	NA	NA	0.000000e+00	-5717.4058	-5717.4058	1.00000	0.000000e+00	-5717.4058	-5717.4058	1.00000	3.425600e+00	-5715.6930	-5717.4058	1.00000	2.306000e-03	-5715.6930	-5715.6941	1.00000	3.850670e+00	-5715.4804	-5717.4058	8.69706	3.046468e+00	-5715.4804	-5717.0037	8.69706	7.200443e-01	NA	1.000000e+00	9.616996e-01	1.000000e+00	1.803601e-01	1.000000e+00	1.000000e+00	1.000000e+00	4.483353e-01
X	ENSG00000067445	0.502	0.499	2.53490e-01	0.136007000	0.138834000	2.82693e-03	2.47557e-03	1.14193e+00	1.18072e-01	0.6305110	0.6172190	-1.32919e-02	8.50436e-03	-1.56295e+00	NA	NA	NA	NA	NA	NA	NA	NA	NA	NA	NA	NA	NA	NA	NA	NA	NA	NA	NA	NA	NA	NA	NA	NA	6.915549e-01	7.356922e-01	NA	NA	NA	NA	NA	NA	NA	NA
17	ENSG00000070444	0.655	0.655	5.93509e-02	0.022991500	0.028160300	5.16880e-03	2.74112e-03	1.88565e+00	3.29422e-01	0.3152200	0.3219430	6.72244e-03	6.89274e-03	9.75293e-01	1.362280e+01	-3451.4272	-3458.2386	1.00000	0.000000e+00	-3451.4272	-3451.4272	1.00000	1.273570e+00	-3457.6018	-3458.2386	78.86734	1.735780e-01	-3457.6018	-3457.6886	78.86734	0.000000e+00	-3458.2386	-3458.2386	1.00000	0.000000e+00	-3458.2386	-3458.2386	1.00000	4.035373e-01	8.459762e-01	1.000000e+00	6.769513e-01	1.101148e-03	5.289904e-01	1.000000e+00	1.000000e+00	4.007681e-03	1.000000e+00
20	ENSG00000080845	0.659	0.657	3.19672e-01	0.053157400	0.052088700	-1.06873e-03	1.07394e-03	-9.95146e-01	8.13831e-01	0.3486790	0.3470340	-1.64526e-03	6.98656e-03	-2.35489e-01	0.000000e+00	-2676.1676	-2676.1676	1.00000	0.000000e+00	-2676.1676	-2676.1676	1.00000	1.358660e+00	-2675.4883	-2676.1676	1.00000	0.000000e+00	-2675.4883	-2675.4883	1.00000	2.420240e-01	-2676.0466	-2676.1676	1.00000	0.000000e+00	-2676.0466	-2676.0466	1.00000	6.915549e-01	1.000000e+00	1.000000e+00	1.000000e+00	1.000000e+00	5.069565e-01	1.000000e+00	1.000000e+00	1.000000e+00	1.000000e+00
10	ENSG00000107485	0.642	0.644	2.61607e-01	0.014747100	0.016071700	1.32466e-03	1.17998e-03	1.12262e+00	6.33217e-01	0.4051730	0.4092020	4.02839e-03	8.44154e-03	4.77209e-01	4.477640e-01	-2685.7163	-2685.9401	1.00000	0.000000e+00	-2685.7163	-2685.7163	1.00000	0.000000e+00	-2685.9401	-2685.9401	1.00000	0.000000e+00	-2685.9401	-2685.9401	1.00000	0.000000e+00	-2685.9401	-2685.9401	1.00000	0.000000e+00	-2685.9401	-2685.9401	1.00000	6.915549e-01	9.825517e-01	1.000000e+00	1.000000e+00	7.994095e-01	1.000000e+00	1.000000e+00	1.000000e+00	1.000000e+00	1.000000e+00
11	ENSG00000167283	0.498	0.498	1.00000e+00	0.081457100	0.081457100	0.00000e+00	0.00000e+00	0.00000e+00	1.00000e+00	0.2311310	0.2311310	0.00000e+00	0.00000e+00	0.00000e+00	NA	NA	NA	NA	NA	NA	NA	NA	NA	NA	NA	NA	NA	NA	NA	NA	NA	NA	NA	NA	NA	NA	NA	NA	1.000000e+00	1.000000e+00	NA	NA	NA	NA	NA	NA	NA	NA
10	ENSG00000076685	0.446	0.446	8.14850e-01	0.003230200	0.003230190	-1.10146e-08	4.70356e-08	-2.34176e-01	1.15427e-01	0.2952660	0.3035450	8.27905e-03	5.25889e-03	1.57430e+00	NA	NA	NA	NA	NA	NA	NA	NA	NA	NA	NA	NA	NA	NA	NA	NA	NA	NA	NA	NA	NA	NA	NA	NA	1.000000e+00	7.319991e-01	NA	NA	NA	NA	NA	NA	NA	NA
3	ENSG00000127249	0.490	0.490	9.17833e-01	0.071446900	0.071324200	-1.22710e-04	1.18947e-03	-1.03164e-01	7.49136e-01	0.3554840	0.3530090	-2.47524e-03	7.74043e-03	-3.19782e-01	0.000000e+00	-4429.5948	-4429.5948	1.00000	0.000000e+00	-4429.5948	-4429.5948	1.00000	0.000000e+00	-4429.5948	-4429.5948	1.00000	0.000000e+00	-4429.5948	-4429.5948	1.00000	1.931836e+00	-4428.6288	-4429.5948	1.00000	0.000000e+00	-4428.6288	-4428.6288	1.00000	1.000000e+00	1.000000e+00	1.000000e+00	1.000000e+00	1.000000e+00	1.000000e+00	1.000000e+00	1.000000e+00	1.000000e+00	1.000000e+00
11	ENSG00000197345	0.518	0.521	6.66748e-01	0.131258000	0.133267000	2.00955e-03	4.66665e-03	4.30619e-01	6.86483e-01	0.4308080	0.4256110	-5.19740e-03	1.28764e-02	-4.03636e-01	3.737642e+00	-1786.5435	-1788.4123	1.00000	0.000000e+00	-1786.5435	-1786.5435	1.00000	1.295170e+00	-1787.7647	-1788.4123	1.00000	0.000000e+00	-1787.7647	-1787.7647	1.00000	5.035878e+00	-1785.8943	-1788.4123	1.00000	0.000000e+00	-1785.8943	-1785.8943	1.00000	9.969492e-01	1.000000e+00	1.000000e+00	1.000000e+00	1.543055e-01	5.233080e-01	1.000000e+00	1.000000e+00	4.569949e-01	1.000000e+00
9	ENSG00000136861	0.500	0.496	8.86342e-01	0.164851000	0.164409000	-4.42512e-04	3.09588e-03	-1.42936e-01	9.65836e-01	0.4766860	0.4764460	-2.40324e-04	5.61090e-03	-4.28316e-02	1.042694e+00	-3955.4089	-3955.9302	1.00000	0.000000e+00	-3955.4089	-3955.4089	1.00000	6.768200e-02	-3955.8964	-3955.9302	14.04942	6.768200e-02	-3955.8964	-3955.9302	14.04942	1.849500e-01	-3955.8378	-3955.9302	2.89523	1.449040e-01	-3955.8378	-3955.9102	2.89523	1.000000e+00	1.000000e+00	1.000000e+00	7.947422e-01	5.937203e-01	9.667252e-01	1.000000e+00	1.000000e+00	1.000000e+00	1.000000e+00
7	ENSG00000105865	0.403	0.403	1.11166e-02	0.040894900	0.040899300	4.42967e-06	1.74450e-06	2.53922e+00	1.94112e-01	0.2785930	0.2912620	1.26690e-02	9.75641e-03	1.29853e+00	NA	NA	NA	NA	NA	NA	NA	NA	NA	NA	NA	NA	NA	NA	NA	NA	NA	NA	NA	NA	NA	NA	NA	NA	1.042216e-01	8.084267e-01	NA	NA	NA	NA	NA	NA	NA	NA
2	ENSG00000136542	0.439	0.439	8.64676e-01	0.049159200	0.048850700	-3.08514e-04	1.81026e-03	-1.70426e-01	7.43239e-01	0.3586950	0.3600950	1.40012e-03	4.27427e-03	3.27570e-01	3.573320e-01	-3634.7822	-3634.9609	15.72197	9.872800e-02	-3634.7822	-3634.8316	15.72197	3.441716e+00	-3633.2400	-3634.9609	1.00000	-6.380000e-04	-3633.2400	-3633.2397	1.00000	7.449398e+00	-3631.2362	-3634.9609	18.77731	6.960266e+00	-3631.2362	-3634.7163	18.77731	1.000000e+00	1.000000e+00	7.533615e-01	1.000000e+00	8.363852e-01	1.789126e-01	1.000000e+00	1.000000e+00	1.000000e+00	4.450724e-01
2	ENSG00000127824	0.569	0.569	1.00000e+00	0.000000000	0.000000000	0.00000e+00	0.00000e+00	0.00000e+00	7.25743e-01	0.3288710	0.3274370	-1.43330e-03	4.08583e-03	-3.50798e-01	NA	NA	NA	NA	NA	NA	NA	NA	NA	NA	NA	NA	NA	NA	NA	NA	NA	NA	NA	NA	NA	NA	NA	NA	1.000000e+00	1.000000e+00	NA	NA	NA	NA	NA	NA	NA	NA
4	ENSG00000047662	0.563	0.564	7.83091e-01	0.132162000	0.131482000	-6.80096e-04	2.47042e-03	-2.75296e-01	3.77712e-01	0.4958480	0.4881470	-7.70044e-03	8.72936e-03	-8.82132e-01	2.884192e+00	-5360.8908	-5362.3329	1.00000	0.000000e+00	-5360.8908	-5360.8908	1.00000	4.681420e-01	-5362.0988	-5362.3329	1.00000	0.000000e+00	-5362.0988	-5362.0988	1.00000	5.753000e-02	-5362.3041	-5362.3329	3.36931	5.008800e-02	-5362.3041	-5362.3292	3.36931	1.000000e+00	8.780636e-01	1.000000e+00	1.000000e+00	2.364317e-01	7.913056e-01	1.000000e+00	1.000000e+00	6.470736e-01	1.000000e+00
17	ENSG00000159217	0.548	0.549	1.60450e-01	0.003287680	0.001696040	-1.59164e-03	1.13398e-03	-1.40359e+00	1.57581e-01	0.4944270	0.4844040	-1.00235e-02	7.09233e-03	-1.41329e+00	6.180000e-04	-3548.6231	-3548.6234	14.16730	-2.000000e-06	-3548.6231	-3548.6231	14.16730	1.368682e+01	-3541.7800	-3548.6234	999.00000	4.621284e+00	-3541.7800	-3544.0906	999.00000	6.200000e-04	-3548.6231	-3548.6234	1.00000	0.000000e+00	-3548.6231	-3548.6231	1.00000	6.511885e-01	7.877246e-01	1.000000e+00	3.157759e-02	9.996910e-01	1.066462e-03	1.000000e+00	9.991117e-02	1.000000e+00	3.453765e-03
16	ENSG00000157312	0.591	0.593	2.99275e-01	0.048586400	0.049550400	9.63991e-04	9.28697e-04	1.03800e+00	3.86656e-01	0.4005430	0.3960730	-4.47022e-03	5.16365e-03	-8.65708e-01	9.280300e-01	-4175.1180	-4175.5820	1.00000	0.000000e+00	-4175.1180	-4175.1180	1.00000	0.000000e+00	-4175.5820	-4175.5820	1.00000	0.000000e+00	-4175.5820	-4175.5820	1.00000	2.279336e+01	-4164.1853	-4175.5820	998.99847	2.146323e+01	-4164.1853	-4174.9169	998.99847	6.915549e-01	8.837855e-01	1.000000e+00	1.000000e+00	6.287541e-01	1.000000e+00	1.000000e+00	1.000000e+00	1.000000e+00	1.000000e+00
1	ENSG00000118197	0.419	0.420	7.16103e-01	0.077205600	0.076431400	-7.74194e-04	2.12881e-03	-3.63675e-01	8.64667e-01	0.4944070	0.4929200	-1.48770e-03	8.72865e-03	-1.70439e-01	2.742000e-03	-4819.9706	-4819.9720	1.00000	0.000000e+00	-4819.9706	-4819.9706	1.00000	1.378702e+00	-4819.2826	-4819.9720	1.00000	0.000000e+00	-4819.2826	-4819.2826	1.00000	0.000000e+00	-4819.9720	-4819.9720	1.00000	0.000000e+00	-4819.9720	-4819.9720	1.00000	1.000000e+00	1.000000e+00	1.000000e+00	1.000000e+00	9.986299e-01	5.019017e-01	1.000000e+00	1.000000e+00	1.000000e+00	1.000000e+00
1	ENSG00000058085	0.530	0.529	7.49509e-01	0.084618500	0.084113300	-5.05247e-04	1.58241e-03	-3.19290e-01	7.33985e-01	0.4047810	0.4061760	1.39481e-03	4.10439e-03	3.39834e-01	5.432880e-01	-9108.7689	-9109.0406	4.40927	1.707060e-01	-9108.7689	-9108.8543	4.40927	4.288648e+00	-9106.8962	-9109.0406	3.37575	1.251480e-01	-9106.8962	-9106.9588	3.37575	1.213963e+01	-9102.9707	-9109.0406	1.00000	0.000000e+00	-9102.9707	-9102.9707	1.00000	1.000000e+00	1.000000e+00	6.794851e-01	7.235168e-01	7.621255e-01	1.171472e-01	1.000000e+00	1.000000e+00	1.000000e+00	3.083965e-01
3	ENSG00000075914	0.525	0.526	7.58788e-01	0.017922600	0.018824300	9.01621e-04	2.93616e-03	3.07075e-01	4.36849e-01	0.3659530	0.3539730	-1.19800e-02	1.54076e-02	-7.77536e-01	3.107258e+00	-1869.2447	-1870.7984	1.36716	1.212000e-03	-1869.2447	-1869.2453	1.36716	1.831100e-01	-1870.7068	-1870.7984	1.00000	-5.600000e-05	-1870.7068	-1870.7068	1.00000	0.000000e+00	-1870.7984	-1870.7984	1.00000	0.000000e+00	-1870.7984	-1870.7984	1.00000	1.000000e+00	9.130656e-01	9.722282e-01	1.000000e+00	2.114791e-01	9.125111e-01	1.000000e+00	1.000000e+00	5.928976e-01	1.000000e+00
14	ENSG00000140093	0.494	0.498	4.84770e-02	0.454205000	0.445626000	-8.57943e-03	4.34791e-03	-1.97323e+00	NA	NA	NA	NA	NA	NA	0.000000e+00	-4408.3980	-4408.3980	1.00000	0.000000e+00	-4408.3980	-4408.3980	1.00000	1.473296e+00	-4407.6614	-4408.3980	1.00000	0.000000e+00	-4407.6614	-4407.6614	1.00000	8.570208e+00	-4404.1129	-4408.3980	999.00000	7.980546e+00	-4404.1129	-4408.1032	999.00000	3.452515e-01	NA	1.000000e+00	1.000000e+00	1.000000e+00	4.787159e-01	1.000000e+00	1.000000e+00	1.000000e+00	9.750291e-01
13	ENSG00000165480	0.384	0.383	7.80379e-01	0.239711000	0.238380000	-1.33133e-03	4.77475e-03	-2.78827e-01	2.98033e-01	0.5029830	0.4967650	-6.21832e-03	5.97529e-03	-1.04067e+00	6.379620e-01	-2606.2021	-2606.5211	999.00000	3.821280e-01	-2606.2021	-2606.3932	999.00000	4.246520e-01	-2606.3088	-2606.5211	1.23378	2.494000e-03	-2606.3088	-2606.3100	1.23378	9.939516e+00	-2601.5513	-2606.5211	10.26925	9.189068e+00	-2601.5513	-2606.1459	10.26925	1.000000e+00	8.267449e-01	5.364666e-01	9.601702e-01	7.268894e-01	8.087010e-01	1.000000e+00	1.000000e+00	1.000000e+00	1.000000e+00
3	ENSG00000174579	0.455	0.453	5.95090e-01	0.003519560	0.003517940	-1.61621e-06	3.04097e-06	-5.31479e-01	9.78414e-01	0.1229650	0.1231480	1.82781e-04	6.75524e-03	2.70577e-02	NA	NA	NA	NA	NA	NA	NA	NA	NA	NA	NA	NA	NA	NA	NA	NA	NA	NA	NA	NA	NA	NA	NA	NA	9.483028e-01	1.000000e+00	NA	NA	NA	NA	NA	NA	NA	NA
2	ENSG00000144161	0.382	0.378	1.38234e-01	0.116426000	0.112827000	-3.59887e-03	2.42768e-03	-1.48243e+00	2.42155e-01	0.3536150	0.3634650	9.84964e-03	8.42115e-03	1.16963e+00	0.000000e+00	-2280.4560	-2280.4560	1.00000	0.000000e+00	-2280.4560	-2280.4560	1.00000	1.799356e+00	-2279.5563	-2280.4560	62.88608	3.197440e-01	-2279.5563	-2279.7162	62.88608	1.360486e+00	-2279.7758	-2280.4560	1.00000	-5.200000e-04	-2279.7758	-2279.7755	1.00000	6.443789e-01	8.084267e-01	1.000000e+00	5.717615e-01	1.000000e+00	4.067006e-01	1.000000e+00	1.000000e+00	1.000000e+00	8.591688e-01
19	ENSG00000130520	0.678	0.678	1.00000e+00	0.009435080	0.009435080	0.00000e+00	0.00000e+00	0.00000e+00	1.00000e+00	0.4282380	0.4282380	0.00000e+00	0.00000e+00	0.00000e+00	NA	NA	NA	NA	NA	NA	NA	NA	NA	NA	NA	NA	NA	NA	NA	NA	NA	NA	NA	NA	NA	NA	NA	NA	1.000000e+00	1.000000e+00	NA	NA	NA	NA	NA	NA	NA	NA
16	ENSG00000196678	0.379	0.381	5.21408e-01	0.177392000	0.179365000	1.97259e-03	3.07648e-03	6.41183e-01	5.98811e-01	0.3435170	0.3479160	4.39963e-03	8.36245e-03	5.26117e-01	0.000000e+00	-3433.9396	-3433.9396	1.00000	0.000000e+00	-3433.9396	-3433.9396	1.00000	6.838800e-02	-3433.9054	-3433.9396	1.00000	0.000000e+00	-3433.9054	-3433.9054	1.00000	5.915202e+00	-3430.9820	-3433.9396	24.35159	5.783634e+00	-3430.9820	-3433.8738	24.35159	8.938538e-01	9.749045e-01	1.000000e+00	1.000000e+00	1.000000e+00	9.663840e-01	1.000000e+00	1.000000e+00	1.000000e+00	1.000000e+00
17	ENSG00000069188	0.633	0.629	6.66669e-03	0.026383300	0.019857200	-6.52611e-03	2.40524e-03	-2.71329e+00	1.16554e-01	0.3941280	0.3809650	-1.31631e-02	8.38717e-03	-1.56944e+00	6.809292e+00	-4692.9789	-4696.3835	128.67485	3.131420e-01	-4692.9789	-4693.1354	128.67485	6.479577e+01	-4663.9856	-4696.3835	999.00000	4.416295e+01	-4663.9856	-4686.0671	999.00000	3.554746e+00	-4694.6061	-4696.3835	4.54002	8.184060e-01	-4694.6061	-4695.0153	4.54002	6.705816e-02	7.340526e-01	5.757585e-01	3.021472e-11	3.321858e-02	8.548717e-15	1.000000e+00	1.100894e-10	1.127535e-01	3.118226e-14
6	ENSG00000135341	0.453	0.453	1.01334e-02	0.002112880	0.002112850	-2.88764e-08	1.12294e-08	-2.57149e+00	3.23483e-01	0.2452290	0.2391600	-6.06952e-03	6.14734e-03	-9.87340e-01	3.240000e-04	-3408.7842	-3408.7844	1.00000	0.000000e+00	-3408.7842	-3408.7842	1.00000	3.240000e-04	-3408.7842	-3408.7844	1.00000	0.000000e+00	-3408.7842	-3408.7842	1.00000	3.240000e-04	-3408.7842	-3408.7844	1.00000	0.000000e+00	-3408.7842	-3408.7842	1.00000	9.669594e-02	8.416670e-01	1.000000e+00	1.000000e+00	9.998380e-01	9.998380e-01	1.000000e+00	1.000000e+00	1.000000e+00	1.000000e+00
1	ENSG00000131697	0.571	0.583	2.86539e-01	0.251408000	0.251346000	-6.21966e-05	5.83589e-05	-1.06576e+00	3.46456e-01	0.6830270	0.7340040	5.09766e-02	5.41442e-02	9.41497e-01	0.000000e+00	-740.9750	-740.9750	1.00000	0.000000e+00	-740.9750	-740.9750	1.00000	0.000000e+00	-740.9750	-740.9750	1.00000	8.200000e-05	-740.9750	-740.9751	1.00000	2.541983e+01	-728.2651	-740.9750	45.58833	8.592826e+00	-728.2651	-732.5615	45.58833	6.915549e-01	8.599347e-01	1.000000e+00	9.927749e-01	1.000000e+00	1.000000e+00	1.000000e+00	1.000000e+00	1.000000e+00	1.000000e+00
17	ENSG00000121067	0.466	0.464	1.00000e+00	0.000000000	0.000000000	0.00000e+00	0.00000e+00	0.00000e+00	9.04275e-01	0.2929960	0.2923360	-6.60036e-04	5.48826e-03	-1.20263e-01	NA	NA	NA	NA	NA	NA	NA	NA	NA	NA	NA	NA	NA	NA	NA	NA	NA	NA	NA	NA	NA	NA	NA	NA	1.000000e+00	1.000000e+00	NA	NA	NA	NA	NA	NA	NA	NA
18	ENSG00000141384	0.476	0.472	5.58428e-01	0.424423000	0.421609000	-2.81385e-03	4.80849e-03	-5.85183e-01	8.39032e-01	0.6733510	0.6750270	1.67580e-03	8.24976e-03	2.03133e-01	4.000000e-06	-2257.9515	-2257.9515	10.27164	0.000000e+00	-2257.9515	-2257.9515	10.27164	4.000000e-06	-2257.9515	-2257.9515	1.00000	0.000000e+00	-2257.9515	-2257.9515	1.00000	4.000000e-06	-2257.9515	-2257.9515	1.00000	0.000000e+00	-2257.9515	-2257.9515	1.00000	9.211968e-01	1.000000e+00	1.000000e+00	1.000000e+00	9.999980e-01	9.999980e-01	1.000000e+00	1.000000e+00	1.000000e+00	1.000000e+00
6	ENSG00000170734	0.479	0.479	2.75346e-01	0.095901800	0.096786100	8.84324e-04	8.10673e-04	1.09085e+00	5.94429e-01	0.3814640	0.3793380	-2.12585e-03	3.99271e-03	-5.32434e-01	0.000000e+00	-5468.9167	-5468.9167	1.00000	0.000000e+00	-5468.9167	-5468.9167	1.00000	0.000000e+00	-5468.9167	-5468.9167	1.00000	0.000000e+00	-5468.9167	-5468.9167	1.00000	0.000000e+00	-5468.9167	-5468.9167	1.00000	0.000000e+00	-5468.9167	-5468.9167	1.00000	6.915549e-01	9.736477e-01	1.000000e+00	1.000000e+00	1.000000e+00	1.000000e+00	1.000000e+00	1.000000e+00	1.000000e+00	1.000000e+00
4	ENSG00000005059	0.432	0.431	9.49991e-01	0.119606000	0.119419000	-1.87745e-04	2.99346e-03	-6.27185e-02	1.57029e-01	0.5148430	0.5306230	1.57794e-02	1.11502e-02	1.41516e+00	1.550000e-03	-1670.3927	-1670.3935	1.00000	0.000000e+00	-1670.3927	-1670.3927	1.00000	1.422000e-03	-1670.3928	-1670.3935	1.00000	-1.280000e-04	-1670.3928	-1670.3927	1.00000	2.961692e+00	-1668.9126	-1670.3935	1.00000	0.000000e+00	-1668.9126	-1668.9126	1.00000	1.000000e+00	7.877246e-01	1.000000e+00	1.000000e+00	9.992253e-01	9.992893e-01	1.000000e+00	1.000000e+00	1.000000e+00	1.000000e+00
10	ENSG00000122952	0.555	0.560	5.99797e-01	0.267821000	0.270452000	2.63058e-03	5.01351e-03	5.24698e-01	1.38642e-01	0.5647260	0.5809880	1.62624e-02	1.09815e-02	1.48090e+00	1.531548e+00	-2241.3842	-2242.1500	1.00000	0.000000e+00	-2241.3842	-2241.3842	1.00000	2.453166e+00	-2240.9234	-2242.1500	999.00000	8.164720e-01	-2240.9234	-2241.3316	999.00000	0.000000e+00	-2242.1500	-2242.1500	1.00000	0.000000e+00	-2242.1500	-2242.1500	1.00000	9.516135e-01	7.677617e-01	1.000000e+00	3.662137e-01	4.649739e-01	2.932930e-01	1.000000e+00	1.000000e+00	1.000000e+00	6.642506e-01
5	ENSG00000113300	0.431	0.433	1.00000e-07	0.020730700	0.020721000	-9.70224e-06	1.57948e-06	-6.14268e+00	5.06788e-01	0.2561320	0.2515860	-4.54526e-03	6.84677e-03	-6.63855e-01	0.000000e+00	-3308.8691	-3308.8691	1.00000	0.000000e+00	-3308.8691	-3308.8691	1.00000	0.000000e+00	-3308.8691	-3308.8691	1.00000	0.000000e+00	-3308.8691	-3308.8691	1.00000	0.000000e+00	-3308.8691	-3308.8691	1.00000	0.000000e+00	-3308.8691	-3308.8691	1.00000	1.727356e-06	9.432024e-01	1.000000e+00	1.000000e+00	1.000000e+00	1.000000e+00	1.000000e+00	1.000000e+00	1.000000e+00	1.000000e+00
14	ENSG00000070367	0.381	0.380	1.19351e-03	0.006206340	0.006205210	-1.13824e-06	3.51148e-07	-3.24147e+00	3.90444e-01	0.2736110	0.2787330	5.12265e-03	5.96472e-03	8.58824e-01	0.000000e+00	-3959.6593	-3959.6593	1.00000	0.000000e+00	-3959.6593	-3959.6593	1.00000	0.000000e+00	-3959.6593	-3959.6593	1.00000	0.000000e+00	-3959.6593	-3959.6593	1.00000	0.000000e+00	-3959.6593	-3959.6593	1.00000	0.000000e+00	-3959.6593	-3959.6593	1.00000	1.391409e-02	8.862473e-01	1.000000e+00	1.000000e+00	1.000000e+00	1.000000e+00	1.000000e+00	1.000000e+00	1.000000e+00	1.000000e+00
1	ENSG00000197780	0.387	0.387	1.00000e+00	0.000000000	0.000000000	0.00000e+00	0.00000e+00	0.00000e+00	1.00000e+00	0.3855810	0.3855810	0.00000e+00	0.00000e+00	0.00000e+00	NA	NA	NA	NA	NA	NA	NA	NA	NA	NA	NA	NA	NA	NA	NA	NA	NA	NA	NA	NA	NA	NA	NA	NA	1.000000e+00	1.000000e+00	NA	NA	NA	NA	NA	NA	NA	NA
14	ENSG00000125375	0.458	0.463	4.69968e-01	0.237283000	0.233045000	-4.23827e-03	5.86580e-03	-7.22539e-01	1.37125e-02	0.6721110	0.6388590	-3.32517e-02	1.34900e-02	-2.46491e+00	-4.400000e-04	-1682.5063	-1682.5061	2.37324	-4.400000e-04	-1682.5063	-1682.5061	2.37324	0.000000e+00	-1682.5061	-1682.5061	1.00000	4.200000e-04	-1682.5061	-1682.5063	1.00000	6.344555e+01	-1650.7833	-1682.5061	439.77666	6.186481e+01	-1650.7833	-1681.7157	439.77666	8.499613e-01	2.051744e-01	1.000000e+00	9.836494e-01	1.000000e+00	1.000000e+00	1.000000e+00	1.000000e+00	1.000000e+00	1.000000e+00
X	ENSG00000012211	0.614	0.613	6.86521e-01	0.016847600	0.015776400	-1.07115e-03	2.65410e-03	-4.03585e-01	7.71677e-01	0.4475170	0.4435190	-3.99827e-03	1.37784e-02	-2.90185e-01	1.392434e+00	-1828.4021	-1829.0983	1.00000	-2.000000e-06	-1828.4021	-1828.4021	1.00000	1.574230e+01	-1821.2272	-1829.0983	999.00000	8.214864e+00	-1821.2272	-1825.3346	999.00000	4.608000e-02	-1829.0753	-1829.0983	1.00000	0.000000e+00	-1829.0753	-1829.0753	1.00000	1.000000e+00	1.000000e+00	1.000000e+00	4.154863e-03	4.984674e-01	3.815953e-04	1.000000e+00	1.373540e-02	1.000000e+00	1.253962e-03
1	ENSG00000143079	0.502	0.505	8.60196e-01	0.056231800	0.056532600	3.00780e-04	1.70775e-03	1.76127e-01	6.77712e-02	0.4177240	0.4318520	1.41286e-02	7.73501e-03	1.82658e+00	5.986000e-03	-3789.4458	-3789.4488	1.00000	0.000000e+00	-3789.4458	-3789.4458	1.00000	0.000000e+00	-3789.4488	-3789.4488	1.00000	0.000000e+00	-3789.4488	-3789.4488	1.00000	0.000000e+00	-3789.4488	-3789.4488	1.00000	1.000000e-05	-3789.4488	-3789.4488	1.00000	1.000000e+00	6.307310e-01	1.000000e+00	1.000000e+00	9.970115e-01	1.000000e+00	1.000000e+00	1.000000e+00	1.000000e+00	1.000000e+00
9	ENSG00000171843	0.442	0.442	1.00000e-07	0.124938000	0.123765000	-1.17314e-03	1.04720e-04	-1.12026e+01	2.68140e-01	0.4166480	0.4314800	1.48320e-02	1.33939e-02	1.10737e+00	NA	NA	NA	NA	NA	NA	NA	NA	NA	NA	NA	NA	NA	NA	NA	NA	NA	NA	NA	NA	NA	NA	NA	NA	1.727356e-06	8.085485e-01	NA	NA	NA	NA	NA	NA	NA	NA
2	ENSG00000144229	0.492	0.493	7.33698e-02	0.045180400	0.048811800	3.63138e-03	2.02805e-03	1.79058e+00	6.87033e-01	0.3244290	0.3268600	2.43168e-03	6.03563e-03	4.02888e-01	6.382980e+00	-3836.5033	-3839.6948	1.00000	0.000000e+00	-3836.5033	-3836.5033	1.00000	0.000000e+00	-3839.6948	-3839.6948	1.00000	0.000000e+00	-3839.6948	-3839.6948	1.00000	0.000000e+00	-3839.6948	-3839.6948	1.00000	0.000000e+00	-3839.6948	-3839.6948	1.00000	4.628400e-01	1.000000e+00	1.000000e+00	1.000000e+00	4.111057e-02	1.000000e+00	1.000000e+00	1.000000e+00	1.378045e-01	1.000000e+00
8	ENSG00000174226	0.460	0.457	4.23985e-01	0.118812000	0.121918000	3.10615e-03	3.88493e-03	7.99536e-01	1.72384e-01	0.4223800	0.3975810	-2.47995e-02	1.81734e-02	-1.36461e+00	3.173034e+00	-1914.3840	-1915.9705	999.00000	4.917200e-01	-1914.3840	-1914.6298	999.00000	0.000000e+00	-1915.9705	-1915.9705	1.00000	0.000000e+00	-1915.9705	-1915.9705	1.00000	0.000000e+00	-1915.9705	-1915.9705	1.00000	0.000000e+00	-1915.9705	-1915.9705	1.00000	8.060112e-01	8.003974e-01	4.831611e-01	1.000000e+00	2.046371e-01	1.000000e+00	1.000000e+00	1.000000e+00	5.776190e-01	1.000000e+00
1	ENSG00000160856	0.576	0.575	3.09051e-01	0.424914000	0.428275000	3.36144e-03	3.30452e-03	1.01723e+00	8.93955e-01	0.9460910	0.9446190	-1.47144e-03	1.10384e-02	-1.33302e-01	1.839574e+00	-3102.1673	-3103.0871	1.00000	0.000000e+00	-3102.1673	-3102.1673	1.00000	0.000000e+00	-3103.0871	-3103.0871	1.00000	0.000000e+00	-3103.0871	-3103.0871	1.00000	1.800504e+01	-3094.0846	-3103.0871	841.43801	1.392685e+01	-3094.0846	-3101.0480	841.43801	6.915549e-01	1.000000e+00	1.000000e+00	1.000000e+00	3.986039e-01	1.000000e+00	1.000000e+00	1.000000e+00	9.590476e-01	1.000000e+00
1	ENSG00000094975	0.385	0.384	9.27174e-01	0.062005300	0.061880400	-1.24989e-04	1.36747e-03	-9.14011e-02	1.53196e-02	0.2674180	0.2675700	1.52787e-04	6.30071e-05	2.42491e+00	1.960610e+00	-5573.0954	-5574.0757	252.82502	1.182204e+00	-5573.0954	-5573.6865	252.82502	4.600402e+00	-5571.7755	-5574.0757	999.00000	1.349904e+00	-5571.7755	-5572.4504	999.00000	2.315000e-02	-5574.0641	-5574.0757	1.00000	0.000000e+00	-5574.0641	-5574.0641	1.00000	1.000000e+00	2.248863e-01	2.769078e-01	2.452949e-01	3.751966e-01	1.002387e-01	9.225831e-01	7.266345e-01	9.174016e-01	2.686535e-01
7	ENSG00000106477	0.492	0.491	6.04740e-01	0.065577200	0.064808200	-7.68968e-04	1.48564e-03	-5.17601e-01	1.41090e-01	0.3897510	0.3765920	-1.31586e-02	8.94062e-03	-1.47177e+00	-2.320000e-04	-2692.6030	-2692.6029	1.19688	-2.320000e-04	-2692.6030	-2692.6029	1.19688	0.000000e+00	-2692.6029	-2692.6029	1.00000	0.000000e+00	-2692.6029	-2692.6029	1.00000	0.000000e+00	-2692.6029	-2692.6029	1.00000	0.000000e+00	-2692.6029	-2692.6029	1.00000	9.547925e-01	7.682621e-01	1.000000e+00	1.000000e+00	1.000000e+00	1.000000e+00	1.000000e+00	1.000000e+00	1.000000e+00	1.000000e+00
6	ENSG00000096238	0.526	0.524	1.29090e-02	0.007954300	0.007952060	-2.24125e-06	9.01376e-07	-2.48648e+00	3.99174e-01	0.3892030	0.4024550	1.32518e-02	1.57178e-02	8.43107e-01	2.280000e-04	-1491.6094	-1491.6095	1.00000	0.000000e+00	-1491.6094	-1491.6094	1.00000	2.280000e-04	-1491.6094	-1491.6095	1.00000	0.000000e+00	-1491.6094	-1491.6094	1.00000	2.280000e-04	-1491.6094	-1491.6095	1.00000	0.000000e+00	-1491.6094	-1491.6094	1.00000	1.185526e-01	8.893095e-01	1.000000e+00	1.000000e+00	9.998860e-01	9.998860e-01	1.000000e+00	1.000000e+00	1.000000e+00	1.000000e+00
1	ENSG00000198929	0.614	0.614	1.36102e-01	0.072972100	0.066534200	-6.43791e-03	4.31930e-03	-1.49050e+00	5.46937e-02	0.5464760	0.5011470	-4.53289e-02	2.35920e-02	-1.92137e+00	-2.140000e-04	-1399.4735	-1399.4734	1.00000	-2.080000e-04	-1399.4735	-1399.4734	1.00000	9.054356e+00	-1394.9462	-1399.4734	35.74485	4.516908e+00	-1394.9462	-1397.2047	35.74485	3.069452e+00	-1397.9387	-1399.4734	1.00000	0.000000e+00	-1397.9387	-1397.9387	1.00000	6.432232e-01	5.684540e-01	1.000000e+00	3.356143e-02	1.000000e+00	1.081114e-02	1.000000e+00	1.060355e-01	1.000000e+00	3.298836e-02
16	ENSG00000127586	0.664	0.663	9.28874e-02	0.157071000	0.170738000	1.36675e-02	8.13343e-03	1.68040e+00	9.26936e-01	0.6100860	0.6115000	1.41424e-03	1.54223e-02	9.17010e-02	3.507927e+01	-2382.6211	-2400.1607	999.00000	1.205701e+01	-2382.6211	-2388.6496	999.00000	9.528022e+00	-2395.3967	-2400.1607	91.92937	1.177626e+00	-2395.3967	-2395.9855	91.92937	0.000000e+00	-2400.1607	-2400.1607	1.00000	0.000000e+00	-2400.1607	-2400.1607	1.00000	5.252078e-01	1.000000e+00	5.159809e-04	2.778398e-01	2.413425e-08	8.531322e-03	1.900475e-03	8.115653e-01	8.929062e-08	2.632402e-02
11	ENSG00000168959	0.471	0.470	2.06890e-01	0.007562070	0.007562030	-4.24883e-08	3.36625e-08	-1.26219e+00	2.58623e-01	0.2978730	0.3002980	2.42574e-03	2.14730e-03	1.12967e+00	NA	NA	NA	NA	NA	NA	NA	NA	NA	NA	NA	NA	NA	NA	NA	NA	NA	NA	NA	NA	NA	NA	NA	NA	6.915549e-01	8.084267e-01	NA	NA	NA	NA	NA	NA	NA	NA
20	ENSG00000088320	0.602	0.605	2.97485e-01	0.051769600	0.049008300	-2.76128e-03	2.65034e-03	-1.04186e+00	8.88452e-01	0.4079100	0.4088450	9.34987e-04	6.66590e-03	1.40264e-01	NA	NA	NA	NA	NA	NA	NA	NA	NA	NA	NA	NA	NA	NA	NA	NA	NA	NA	NA	NA	NA	NA	NA	NA	6.915549e-01	1.000000e+00	NA	NA	NA	NA	NA	NA	NA	NA
7	ENSG00000153814	0.512	0.509	1.58649e-01	0.001676190	0.010579800	8.90363e-03	6.31615e-03	1.40966e+00	2.72227e-01	0.2121570	0.2235650	1.14081e-02	1.03902e-02	1.09797e+00	NA	NA	NA	NA	NA	NA	NA	NA	NA	NA	NA	NA	NA	NA	NA	NA	NA	NA	NA	NA	NA	NA	NA	NA	6.486107e-01	8.085928e-01	NA	NA	NA	NA	NA	NA	NA	NA
17	ENSG00000065559	0.405	0.405	1.00000e+00	0.003785850	0.003785850	0.00000e+00	0.00000e+00	0.00000e+00	1.00000e+00	0.1822950	0.1822950	0.00000e+00	0.00000e+00	0.00000e+00	NA	NA	NA	NA	NA	NA	NA	NA	NA	NA	NA	NA	NA	NA	NA	NA	NA	NA	NA	NA	NA	NA	NA	NA	1.000000e+00	1.000000e+00	NA	NA	NA	NA	NA	NA	NA	NA
10	ENSG00000166171	0.556	0.552	2.90327e-01	0.075860100	0.069348600	-6.51149e-03	6.15793e-03	-1.05742e+00	1.00000e+00	0.3771770	0.3771770	0.00000e+00	0.00000e+00	0.00000e+00	NA	NA	NA	NA	NA	NA	NA	NA	NA	NA	NA	NA	NA	NA	NA	NA	NA	NA	NA	NA	NA	NA	NA	NA	6.915549e-01	1.000000e+00	NA	NA	NA	NA	NA	NA	NA	NA
2	ENSG00000119203	0.410	0.409	3.16433e-01	0.002580210	0.003623660	1.04345e-03	1.04155e-03	1.00183e+00	6.69382e-01	0.4286170	0.4243520	-4.26524e-03	9.98884e-03	-4.27001e-01	3.529314e+00	-2906.1686	-2907.9332	1.00000	0.000000e+00	-2906.1686	-2906.1686	1.00000	4.340000e-04	-2907.9330	-2907.9332	1.00000	0.000000e+00	-2907.9330	-2907.9330	1.00000	4.340000e-04	-2907.9330	-2907.9332	1.00000	0.000000e+00	-2907.9330	-2907.9330	1.00000	6.915549e-01	9.998681e-01	1.000000e+00	1.000000e+00	1.712455e-01	9.997830e-01	1.000000e+00	1.000000e+00	5.002052e-01	1.000000e+00
11	ENSG00000151348	0.496	0.498	8.70255e-01	0.036272200	0.036078700	-1.93521e-04	1.18481e-03	-1.63335e-01	7.01936e-01	0.4367470	0.4386610	1.91403e-03	5.00123e-03	3.82712e-01	3.987420e-01	-4800.8779	-4801.0773	1.00000	0.000000e+00	-4800.8779	-4800.8779	1.00000	1.448572e+00	-4800.3530	-4801.0773	1.99590	4.700000e-03	-4800.3530	-4800.3554	1.99590	5.988198e+01	-4771.1363	-4801.0773	27.57233	3.933073e+01	-4771.1363	-4790.8017	27.57233	1.000000e+00	1.000000e+00	1.000000e+00	9.453426e-01	8.192459e-01	4.846705e-01	1.000000e+00	1.000000e+00	1.000000e+00	9.828206e-01
10	ENSG00000170312	0.388	0.386	3.13942e-01	0.010835000	0.012628900	1.79391e-03	1.78144e-03	1.00700e+00	6.96919e-01	0.4841420	0.4860890	1.94671e-03	4.99814e-03	3.89487e-01	NA	NA	NA	NA	NA	NA	NA	NA	NA	NA	NA	NA	NA	NA	NA	NA	NA	NA	NA	NA	NA	NA	NA	NA	6.915549e-01	1.000000e+00	NA	NA	NA	NA	NA	NA	NA	NA
13	ENSG00000125304	0.426	0.426	1.23111e-02	0.017099500	0.017100800	1.27345e-06	5.08707e-07	2.50331e+00	9.63481e-02	0.3004680	0.3083950	7.92627e-03	4.76665e-03	1.66286e+00	0.000000e+00	-4121.4773	-4121.4773	1.00000	0.000000e+00	-4121.4773	-4121.4773	1.00000	0.000000e+00	-4121.4773	-4121.4773	1.00000	0.000000e+00	-4121.4773	-4121.4773	1.00000	2.767254e+00	-4120.0937	-4121.4773	6.21957	1.308936e+00	-4120.0937	-4120.7482	6.21957	1.138540e-01	7.034490e-01	1.000000e+00	1.000000e+00	1.000000e+00	1.000000e+00	1.000000e+00	1.000000e+00	1.000000e+00	1.000000e+00
8	ENSG00000077782	0.572	0.573	NA	NA	NA	NA	NA	NA	8.68778e-01	0.3616620	0.3610800	-5.82383e-04	3.52507e-03	-1.65212e-01	-2.400000e-05	-4906.7146	-4906.7146	1.00000	-2.400000e-05	-4906.7146	-4906.7146	1.00000	0.000000e+00	-4906.7146	-4906.7146	1.00000	6.000000e-05	-4906.7146	-4906.7146	1.00000	0.000000e+00	-4906.7146	-4906.7146	1.00000	0.000000e+00	-4906.7146	-4906.7146	1.00000	NA	1.000000e+00	1.000000e+00	9.938197e-01	1.000000e+00	1.000000e+00	1.000000e+00	1.000000e+00	1.000000e+00	1.000000e+00
8	ENSG00000175073	0.457	0.457	1.63409e-01	0.018982500	0.018212900	-7.69531e-04	5.52140e-04	-1.39372e+00	1.85529e-01	0.2239290	0.2194950	-4.43422e-03	3.34925e-03	-1.32394e+00	0.000000e+00	-7003.9575	-7003.9575	1.00000	0.000000e+00	-7003.9575	-7003.9575	1.00000	1.892206e+00	-7003.0114	-7003.9575	1.00000	0.000000e+00	-7003.0114	-7003.0114	1.00000	1.201850e+01	-6997.9482	-7003.9575	1.87627	2.521580e-01	-6997.9482	-6998.0743	1.87627	6.558724e-01	8.084267e-01	1.000000e+00	1.000000e+00	1.000000e+00	3.882511e-01	1.000000e+00	1.000000e+00	1.000000e+00	8.281477e-01
12	ENSG00000176422	0.578	0.581	3.13738e-01	0.068978300	0.071722600	2.74432e-03	2.72410e-03	1.00742e+00	8.16673e-01	0.2794690	0.2809100	1.44048e-03	6.21357e-03	2.31828e-01	NA	NA	NA	NA	NA	NA	NA	NA	NA	NA	NA	NA	NA	NA	NA	NA	NA	NA	NA	NA	NA	NA	NA	NA	6.915549e-01	1.000000e+00	NA	NA	NA	NA	NA	NA	NA	NA
19	ENSG00000167460	0.448	0.448	1.00000e+00	0.006110340	0.006110340	0.00000e+00	0.00000e+00	0.00000e+00	1.00000e+00	0.3453100	0.3453100	0.00000e+00	0.00000e+00	0.00000e+00	NA	NA	NA	NA	NA	NA	NA	NA	NA	NA	NA	NA	NA	NA	NA	NA	NA	NA	NA	NA	NA	NA	NA	NA	1.000000e+00	1.000000e+00	NA	NA	NA	NA	NA	NA	NA	NA
1	ENSG00000122224	0.531	0.533	5.28437e-01	0.310016000	0.312614000	2.59754e-03	4.12046e-03	6.30400e-01	4.97549e-02	0.4484750	0.4667870	1.83124e-02	9.33289e-03	1.96214e+00	2.517600e-02	-6506.5945	-6506.6071	1.00000	0.000000e+00	-6506.5945	-6506.5945	1.00000	1.947586e+00	-6505.6333	-6506.6071	253.12174	6.358040e-01	-6505.6333	-6505.9512	253.12174	0.000000e+00	-6506.6071	-6506.6071	1.00000	0.000000e+00	-6506.6071	-6506.6071	1.00000	8.991469e-01	5.351389e-01	1.000000e+00	4.252343e-01	9.874909e-01	3.776479e-01	1.000000e+00	1.000000e+00	1.000000e+00	8.107726e-01
4	ENSG00000084093	0.444	0.444	8.69988e-01	0.140521000	0.140245000	-2.75361e-04	1.68237e-03	-1.63674e-01	4.00959e-01	0.4934080	0.4878470	-5.56024e-03	6.61996e-03	-8.39920e-01	9.723360e-01	-8377.3325	-8377.8187	2.98288	9.254000e-02	-8377.3325	-8377.3788	2.98288	0.000000e+00	-8377.8187	-8377.8187	1.00000	0.000000e+00	-8377.8187	-8377.8187	1.00000	2.415302e+00	-8376.6111	-8377.8187	6.35025	2.180942e+00	-8376.6111	-8377.7015	6.35025	1.000000e+00	8.895000e-01	7.609726e-01	1.000000e+00	6.149785e-01	1.000000e+00	1.000000e+00	1.000000e+00	1.000000e+00	1.000000e+00
19	ENSG00000079805	0.557	0.560	1.00000e-07	0.024788600	0.024782200	-6.39209e-06	8.06311e-07	-7.92757e+00	5.75139e-01	0.4544880	0.4610960	6.60825e-03	1.17898e-02	5.60505e-01	0.000000e+00	-2827.1473	-2827.1473	1.00000	0.000000e+00	-2827.1473	-2827.1473	1.00000	-3.057260e+00	-2828.6760	-2827.1473	9.66977	-3.057260e+00	-2828.6760	-2827.1473	9.66977	0.000000e+00	-2827.1473	-2827.1473	1.00000	0.000000e+00	-2827.1473	-2827.1473	1.00000	1.727356e-06	9.672626e-01	1.000000e+00	1.000000e+00	1.000000e+00	1.000000e+00	1.000000e+00	1.000000e+00	1.000000e+00	1.000000e+00
18	ENSG00000197046	0.721	0.722	5.29516e-01	0.085048500	0.087576200	2.52771e-03	4.02019e-03	6.28753e-01	6.98724e-01	0.3148050	0.3186770	3.87121e-03	1.00019e-02	3.87048e-01	4.945152e+00	-1612.1863	-1614.6589	1.00000	0.000000e+00	-1612.1863	-1612.1863	1.00000	0.000000e+00	-1614.6589	-1614.6589	1.00000	0.000000e+00	-1614.6589	-1614.6589	1.00000	1.437388e+01	-1607.4720	-1614.6589	42.78974	1.145999e+01	-1607.4720	-1613.2020	42.78974	9.001704e-01	1.000000e+00	1.000000e+00	1.000000e+00	8.436725e-02	1.000000e+00	1.000000e+00	1.000000e+00	2.687411e-01	1.000000e+00
2	ENSG00000172954	0.438	0.436	2.61847e-01	0.066658000	0.062910700	-3.74737e-03	3.33975e-03	-1.12205e+00	1.84681e-01	0.4465960	0.4476900	1.09371e-03	8.24507e-04	1.32651e+00	NA	NA	NA	NA	NA	NA	NA	NA	NA	NA	NA	NA	NA	NA	NA	NA	NA	NA	NA	NA	NA	NA	NA	NA	6.915549e-01	8.084267e-01	NA	NA	NA	NA	NA	NA	NA	NA
6	ENSG00000010704	0.583	0.583	1.19250e-02	0.180486000	0.135982000	-4.45040e-02	1.76984e-02	-2.51457e+00	1.08426e-02	0.6405380	0.4606180	-1.79921e-01	7.06141e-02	-2.54794e+00	0.000000e+00	-1120.3546	-1120.3546	1.00000	0.000000e+00	-1120.3546	-1120.3546	1.00000	5.693918e+01	-1091.8851	-1120.3546	999.00000	5.394474e+01	-1091.8851	-1118.8574	999.00000	0.000000e+00	-1120.3546	-1120.3546	1.00000	0.000000e+00	-1120.3546	-1120.3546	1.00000	1.108269e-01	1.667713e-01	1.000000e+00	2.061684e-13	1.000000e+00	4.323208e-13	1.000000e+00	7.551498e-13	1.000000e+00	1.572152e-12
11	ENSG00000173456	0.607	0.608	2.39613e-01	0.059159100	0.057560800	-1.59826e-03	1.35910e-03	-1.17597e+00	4.23925e-01	0.3659590	0.3716690	5.70997e-03	7.14067e-03	7.99641e-01	0.000000e+00	-3142.4357	-3142.4357	1.00000	0.000000e+00	-3142.4357	-3142.4357	1.00000	9.687200e-01	-3141.9514	-3142.4357	1.00000	0.000000e+00	-3141.9514	-3141.9514	1.00000	0.000000e+00	-3142.4357	-3142.4357	1.00000	0.000000e+00	-3142.4357	-3142.4357	1.00000	6.915549e-01	9.038026e-01	1.000000e+00	1.000000e+00	1.000000e+00	6.160914e-01	1.000000e+00	1.000000e+00	1.000000e+00	1.000000e+00
2	ENSG00000163586	0.475	0.472	8.46650e-01	0.071168200	0.071168200	-6.36802e-11	3.29272e-10	-1.93397e-01	4.75712e-01	0.3332000	0.3522410	1.90411e-02	2.66973e-02	7.13225e-01	NA	NA	NA	NA	NA	NA	NA	NA	NA	NA	NA	NA	NA	NA	NA	NA	NA	NA	NA	NA	NA	NA	NA	NA	1.000000e+00	9.289872e-01	NA	NA	NA	NA	NA	NA	NA	NA
15	ENSG00000166887	0.490	0.490	9.96867e-01	0.012004400	0.012007800	3.37449e-06	8.59267e-04	3.92717e-03	8.02042e-02	0.3313830	0.3408100	9.42656e-03	5.38799e-03	1.74955e+00	6.895740e-01	-5323.1609	-5323.5057	1.00000	0.000000e+00	-5323.1609	-5323.1609	1.00000	2.086506e+00	-5322.4625	-5323.5057	1.00000	0.000000e+00	-5322.4625	-5322.4625	1.00000	0.000000e+00	-5323.5057	-5323.5057	1.00000	0.000000e+00	-5323.5057	-5323.5057	1.00000	1.000000e+00	6.665961e-01	1.000000e+00	1.000000e+00	7.083712e-01	3.523068e-01	1.000000e+00	1.000000e+00	1.000000e+00	7.688302e-01
11	ENSG00000129158	0.515	0.515	6.50462e-01	0.124334000	0.122882000	-1.45133e-03	3.20294e-03	-4.53126e-01	3.52283e-01	0.3310850	0.3351520	4.06709e-03	4.37236e-03	9.30182e-01	0.000000e+00	-3445.2591	-3445.2591	1.00000	0.000000e+00	-3445.2591	-3445.2591	1.00000	1.452696e+00	-3444.5327	-3445.2591	416.83055	1.345130e+00	-3444.5327	-3445.2053	416.83055	1.033933e+01	-3440.0894	-3445.2591	998.99959	8.495842e+00	-3440.0894	-3444.3373	998.99959	9.836483e-01	8.642616e-01	1.000000e+00	2.461313e-01	1.000000e+00	4.836721e-01	1.000000e+00	7.286351e-01	1.000000e+00	9.815502e-01
3	ENSG00000118017	0.508	0.507	9.41001e-01	0.136754000	0.136548000	-2.06169e-04	2.78559e-03	-7.40127e-02	5.96560e-01	0.4958120	0.5048150	9.00279e-03	1.70069e-02	5.29360e-01	0.000000e+00	-3005.6537	-3005.6537	1.00000	0.000000e+00	-3005.6537	-3005.6537	1.00000	0.000000e+00	-3005.6537	-3005.6537	1.00000	0.000000e+00	-3005.6537	-3005.6537	1.00000	4.110874e+00	-3003.5983	-3005.6537	3.25132	1.069920e+00	-3003.5983	-3004.1332	3.25132	1.000000e+00	9.748265e-01	1.000000e+00	1.000000e+00	1.000000e+00	1.000000e+00	1.000000e+00	1.000000e+00	1.000000e+00	1.000000e+00
3	ENSG00000144857	0.616	0.616	1.00000e+00	0.173953000	0.173953000	0.00000e+00	0.00000e+00	0.00000e+00	1.00000e+00	0.4880270	0.4880270	0.00000e+00	0.00000e+00	0.00000e+00	NA	NA	NA	NA	NA	NA	NA	NA	NA	NA	NA	NA	NA	NA	NA	NA	NA	NA	NA	NA	NA	NA	NA	NA	1.000000e+00	1.000000e+00	NA	NA	NA	NA	NA	NA	NA	NA
12	ENSG00000111011	0.455	0.455	6.38272e-01	0.015831700	0.016761300	9.29655e-04	1.97748e-03	4.70122e-01	1.00000e+00	0.3054730	0.3054730	0.00000e+00	0.00000e+00	0.00000e+00	NA	NA	NA	NA	NA	NA	NA	NA	NA	NA	NA	NA	NA	NA	NA	NA	NA	NA	NA	NA	NA	NA	NA	NA	9.730017e-01	1.000000e+00	NA	NA	NA	NA	NA	NA	NA	NA
16	ENSG00000167513	0.662	0.666	6.10376e-01	0.117946000	0.119397000	1.45095e-03	2.84756e-03	5.09540e-01	3.32304e-01	0.5969850	0.6087930	1.18081e-02	1.21796e-02	9.69494e-01	1.399960e-01	-3525.5331	-3525.6031	1.00000	0.000000e+00	-3525.5331	-3525.5331	1.00000	1.407414e+00	-3524.8994	-3525.6031	1.00000	0.000000e+00	-3524.8994	-3524.8994	1.00000	2.289164e+00	-3524.4585	-3525.6031	3.19700	1.079506e+00	-3524.4585	-3524.9983	3.19700	9.570702e-01	8.477510e-01	1.000000e+00	1.000000e+00	9.323957e-01	4.947479e-01	1.000000e+00	1.000000e+00	1.000000e+00	9.965183e-01
1	ENSG00000163531	0.575	0.577	2.38709e-01	0.212166000	0.213438000	1.27122e-03	1.07892e-03	1.17824e+00	6.98607e-01	0.6892960	0.6868850	-2.41112e-03	6.22697e-03	-3.87206e-01	-5.285421e+01	-5262.1205	-5235.6934	1.00000	-5.285221e+01	-5262.1205	-5235.6944	1.00000	-5.285421e+01	-5262.1205	-5235.6934	1.00000	0.000000e+00	-5262.1205	-5262.1205	1.00000	-4.504710e+01	-5258.2169	-5235.6934	1.00000	0.000000e+00	-5258.2169	-5258.2169	1.00000	6.915549e-01	1.000000e+00	1.000000e+00	1.000000e+00	1.000000e+00	1.000000e+00	1.000000e+00	1.000000e+00	1.000000e+00	1.000000e+00
6	ENSG00000170915	0.578	0.580	1.56737e-01	0.020173100	0.020171700	-1.40076e-06	9.89136e-07	-1.41615e+00	9.64812e-01	0.5615400	0.5620240	4.84530e-04	1.09831e-02	4.41159e-02	0.000000e+00	-2307.0418	-2307.0418	1.00000	0.000000e+00	-2307.0418	-2307.0418	1.00000	0.000000e+00	-2307.0418	-2307.0418	1.00000	0.000000e+00	-2307.0418	-2307.0418	1.00000	0.000000e+00	-2307.0418	-2307.0418	1.00000	0.000000e+00	-2307.0418	-2307.0418	1.00000	6.475725e-01	1.000000e+00	1.000000e+00	1.000000e+00	1.000000e+00	1.000000e+00	1.000000e+00	1.000000e+00	1.000000e+00	1.000000e+00
19	ENSG00000087076	0.636	0.632	4.81626e-01	0.110326000	0.116854000	6.52794e-03	9.27662e-03	7.03699e-01	1.39923e-01	0.4542580	0.4798520	2.55939e-02	1.73387e-02	1.47611e+00	3.576400e-02	-896.1986	-896.2165	1.84352	1.703000e-02	-896.1986	-896.2072	1.84352	6.164480e-01	-895.9083	-896.2165	999.00000	3.591340e-01	-895.9083	-896.0879	999.00000	0.000000e+00	-896.2165	-896.2165	1.00000	0.000000e+00	-896.2165	-896.2165	1.00000	8.597041e-01	7.682621e-01	8.961716e-01	5.489876e-01	9.822769e-01	7.347507e-01	1.000000e+00	1.000000e+00	1.000000e+00	1.000000e+00
1	ENSG00000116954	0.406	0.408	8.27314e-02	0.007082210	0.003656840	-3.42537e-03	1.97417e-03	-1.73510e+00	3.04377e-01	0.2201770	0.2130500	-7.12684e-03	6.93876e-03	-1.02711e+00	0.000000e+00	-1852.4538	-1852.4538	1.00000	0.000000e+00	-1852.4538	-1852.4538	1.00000	1.768838e+01	-1843.6096	-1852.4538	145.60564	8.786564e+00	-1843.6096	-1848.0029	145.60564	2.946440e-01	-1852.3065	-1852.4538	4.47687	8.174000e-03	-1852.3065	-1852.3106	4.47687	4.902588e-01	8.313946e-01	1.000000e+00	3.034573e-03	1.000000e+00	1.442175e-04	1.000000e+00	1.009510e-02	1.000000e+00	4.811017e-04
8	ENSG00000197217	0.481	0.480	3.05503e-01	0.029881000	0.028976300	-9.04738e-04	8.82916e-04	-1.02472e+00	1.57393e-01	0.5013240	0.4939260	-7.39867e-03	5.23272e-03	-1.41392e+00	0.000000e+00	-4142.2046	-4142.2046	1.00000	2.000001e-06	-4142.2046	-4142.2046	1.00000	1.777700e-01	-4142.1157	-4142.2046	1.00000	0.000000e+00	-4142.1157	-4142.1157	1.00000	3.337800e-02	-4142.1879	-4142.2046	1.00000	0.000000e+00	-4142.1879	-4142.1879	1.00000	6.915549e-01	7.877246e-01	9.988716e-01	1.000000e+00	1.000000e+00	9.149508e-01	1.000000e+00	1.000000e+00	1.000000e+00	1.000000e+00
1	ENSG00000162894	0.582	0.579	2.10791e-01	0.286214000	0.288391000	2.17715e-03	1.73975e-03	1.25142e+00	3.12728e-01	0.5394320	0.5279890	-1.14430e-02	1.13350e-02	-1.00953e+00	0.000000e+00	-4023.6267	-4023.6267	1.00000	0.000000e+00	-4023.6267	-4023.6267	1.00000	0.000000e+00	-4023.6267	-4023.6267	1.00000	0.000000e+00	-4023.6267	-4023.6267	1.00000	7.036696e+00	-4020.1084	-4023.6267	1.00000	0.000000e+00	-4020.1084	-4020.1084	1.00000	6.915549e-01	8.368487e-01	1.000000e+00	1.000000e+00	1.000000e+00	1.000000e+00	1.000000e+00	1.000000e+00	1.000000e+00	1.000000e+00
1	ENSG00000162430	0.621	0.632	NA	NA	NA	NA	NA	NA	NA	NA	NA	NA	NA	NA	2.682444e+01	-1645.6522	-1659.0644	695.02132	1.437525e+01	-1645.6522	-1652.8398	695.02132	0.000000e+00	-1659.0644	-1659.0644	1.00000	9.253600e-02	-1659.0644	-1659.1107	1.00000	-3.266240e-01	-1659.2277	-1659.0644	1.05469	0.000000e+00	-1659.2277	-1659.2277	1.05469	NA	NA	1.497575e-04	7.609776e-01	1.496742e-06	1.000000e+00	5.522073e-04	1.000000e+00	5.531364e-06	1.000000e+00
17	ENSG00000167107	0.548	0.550	6.74237e-01	0.096813200	0.097744900	9.31667e-04	2.21643e-03	4.20345e-01	7.00048e-01	0.3588940	0.3617970	2.90277e-03	7.53459e-03	3.85259e-01	0.000000e+00	-3060.0359	-3060.0359	1.00000	0.000000e+00	-3060.0359	-3060.0359	1.00000	0.000000e+00	-3060.0359	-3060.0359	1.00000	0.000000e+00	-3060.0359	-3060.0359	1.00000	1.032949e+01	-3054.8711	-3060.0359	2.45882	8.838180e-01	-3054.8711	-3055.3130	2.45882	1.000000e+00	1.000000e+00	1.000000e+00	1.000000e+00	1.000000e+00	1.000000e+00	1.000000e+00	1.000000e+00	1.000000e+00	1.000000e+00
3	ENSG00000033867	0.412	0.412	4.48585e-01	0.026961100	0.027842900	8.81736e-04	1.16357e-03	7.57785e-01	4.10768e-01	0.3266540	0.3226930	-3.96041e-03	4.81477e-03	-8.22553e-01	1.198942e+01	-5841.3230	-5847.3178	590.97881	8.382910e+00	-5841.3230	-5845.5145	590.97881	7.862420e-01	-5846.9246	-5847.3178	2.96457	2.989000e-02	-5846.9246	-5846.9396	2.96457	1.173894e+01	-5841.4483	-5847.3178	9.84866	6.882194e+00	-5841.4483	-5844.8894	9.84866	8.288961e-01	8.953719e-01	3.787655e-03	8.627401e-01	2.491905e-03	6.749471e-01	1.386950e-02	1.000000e+00	9.032042e-03	1.000000e+00
8	ENSG00000137547	0.471	0.470	NA	NA	NA	NA	NA	NA	1.88612e-01	0.4169440	0.4041470	-1.27974e-02	9.73395e-03	-1.31472e+00	NA	NA	NA	NA	NA	NA	NA	NA	NA	NA	NA	NA	NA	NA	NA	NA	NA	NA	NA	NA	NA	NA	NA	NA	NA	8.084267e-01	NA	NA	NA	NA	NA	NA	NA	NA
9	ENSG00000172724	0.592	0.592	1.00000e+00	0.112269000	0.112269000	0.00000e+00	0.00000e+00	0.00000e+00	3.02297e-01	0.3460850	0.3175620	-2.85227e-02	2.76508e-02	-1.03154e+00	NA	NA	NA	NA	NA	NA	NA	NA	NA	NA	NA	NA	NA	NA	NA	NA	NA	NA	NA	NA	NA	NA	NA	NA	1.000000e+00	8.302630e-01	NA	NA	NA	NA	NA	NA	NA	NA
16	ENSG00000176615	0.507	0.510	9.97962e-01	0.098830600	0.098825500	-5.13027e-06	2.00846e-03	-2.55433e-03	7.81949e-01	0.4736170	0.4701940	-3.42237e-03	1.23648e-02	-2.76783e-01	3.156880e-01	-3278.9282	-3279.0861	1.00000	0.000000e+00	-3278.9282	-3278.9282	1.00000	2.765000e-02	-3279.0722	-3279.0861	1.00000	0.000000e+00	-3279.0722	-3279.0722	1.00000	2.025180e+00	-3278.0735	-3279.0861	1.00000	0.000000e+00	-3278.0735	-3278.0735	1.00000	1.000000e+00	1.000000e+00	1.000000e+00	1.000000e+00	8.539830e-01	9.862701e-01	1.000000e+00	1.000000e+00	1.000000e+00	1.000000e+00
4	ENSG00000164105	0.367	0.367	1.00000e+00	0.027227900	0.027227900	0.00000e+00	0.00000e+00	0.00000e+00	1.00000e+00	0.1115950	0.1115950	0.00000e+00	0.00000e+00	0.00000e+00	NA	NA	NA	NA	NA	NA	NA	NA	NA	NA	NA	NA	NA	NA	NA	NA	NA	NA	NA	NA	NA	NA	NA	NA	1.000000e+00	1.000000e+00	NA	NA	NA	NA	NA	NA	NA	NA
19	ENSG00000186994	0.712	0.710	3.99464e-01	0.151619000	0.149611000	-2.00770e-03	2.38278e-03	-8.42586e-01	8.90724e-01	0.5314140	0.5323760	9.62618e-04	7.00650e-03	1.37389e-01	0.000000e+00	-5568.8344	-5568.8344	1.00000	0.000000e+00	-5568.8344	-5568.8344	1.00000	5.289524e+00	-5566.1896	-5568.8344	1.00000	0.000000e+00	-5566.1896	-5566.1896	1.00000	7.195130e+00	-5565.2368	-5568.8344	1.00000	0.000000e+00	-5565.2368	-5565.2368	1.00000	7.792648e-01	1.000000e+00	1.000000e+00	1.000000e+00	1.000000e+00	7.102226e-02	1.000000e+00	1.000000e+00	1.000000e+00	1.964126e-01
2	ENSG00000115602	0.438	0.441	9.96741e-01	0.211707000	0.211695000	-1.20005e-05	2.93781e-03	-4.08484e-03	1.36577e-01	0.4689130	0.4842030	1.52896e-02	1.02705e-02	1.48869e+00	7.196000e-03	-4101.7639	-4101.7675	1.00000	0.000000e+00	-4101.7639	-4101.7639	1.00000	1.706554e+00	-4100.9142	-4101.7675	122.69602	6.406160e-01	-4100.9142	-4101.2345	122.69602	7.389042e+00	-4098.0729	-4101.7675	2.95057	1.866152e+00	-4098.0729	-4099.0060	2.95057	1.000000e+00	7.638043e-01	1.000000e+00	4.234878e-01	9.964085e-01	4.260166e-01	1.000000e+00	1.000000e+00	1.000000e+00	8.894385e-01
5	ENSG00000155324	0.432	0.433	2.94033e-01	0.076801200	0.078203700	1.40252e-03	1.33659e-03	1.04933e+00	8.92957e-02	0.3966600	0.4042370	7.57775e-03	4.45968e-03	1.69917e+00	4.672000e-01	-3145.3707	-3145.6043	1.00000	0.000000e+00	-3145.3707	-3145.3707	1.00000	0.000000e+00	-3145.6043	-3145.6043	1.00000	0.000000e+00	-3145.6043	-3145.6043	1.00000	6.675992e+00	-3142.2663	-3145.6043	2.15423	1.925120e-01	-3142.2663	-3142.3625	2.15423	6.915549e-01	6.867339e-01	1.000000e+00	1.000000e+00	7.916784e-01	1.000000e+00	1.000000e+00	1.000000e+00	1.000000e+00	1.000000e+00
19	ENSG00000130312	0.690	0.686	1.00000e+00	0.096059500	0.096059500	0.00000e+00	0.00000e+00	0.00000e+00	4.27261e-01	0.4631010	0.4493130	-1.37878e-02	1.73673e-02	-7.93897e-01	NA	NA	NA	NA	NA	NA	NA	NA	NA	NA	NA	NA	NA	NA	NA	NA	NA	NA	NA	NA	NA	NA	NA	NA	1.000000e+00	9.060077e-01	NA	NA	NA	NA	NA	NA	NA	NA
11	ENSG00000167792	0.605	0.607	3.13056e-01	0.016846500	0.017745400	8.98822e-04	8.90941e-04	1.00885e+00	8.03319e-01	0.3707390	0.3691120	-1.62688e-03	6.53218e-03	-2.49057e-01	1.359688e+00	-2964.2490	-2964.9288	1.00000	0.000000e+00	-2964.2490	-2964.2490	1.00000	0.000000e+00	-2964.9288	-2964.9288	1.00000	0.000000e+00	-2964.9288	-2964.9288	1.00000	0.000000e+00	-2964.9288	-2964.9288	1.00000	0.000000e+00	-2964.9288	-2964.9288	1.00000	6.915549e-01	1.000000e+00	1.000000e+00	1.000000e+00	5.066960e-01	1.000000e+00	1.000000e+00	1.000000e+00	1.000000e+00	1.000000e+00
1	ENSG00000196878	0.613	0.612	8.64763e-01	0.091706700	0.092112100	4.05364e-04	2.38008e-03	1.70316e-01	9.02056e-01	0.4879340	0.4888570	9.22404e-04	7.49520e-03	1.23066e-01	5.481976e+00	-6691.4804	-6694.2214	1.00000	0.000000e+00	-6691.4804	-6691.4804	1.00000	3.586844e+00	-6692.4280	-6694.2214	1.00000	0.000000e+00	-6692.4280	-6692.4280	1.00000	1.535794e+00	-6693.4535	-6694.2214	2.34264	1.555480e-01	-6693.4535	-6693.5313	2.34264	1.000000e+00	1.000000e+00	1.000000e+00	1.000000e+00	6.450658e-02	1.663898e-01	1.000000e+00	1.000000e+00	2.102997e-01	4.188149e-01
12	ENSG00000060237	0.487	0.487	8.55426e-01	0.066716500	0.066934200	2.17794e-04	1.19535e-03	1.82202e-01	2.97513e-01	0.2701420	0.2738700	3.72808e-03	3.57851e-03	1.04180e+00	1.361164e+00	-13737.2912	-13737.9717	1.13448	1.586000e-03	-13737.2912	-13737.2920	1.13448	2.029724e+01	-13727.8231	-13737.9717	999.00000	1.923875e+01	-13727.8231	-13737.4425	999.00000	4.730914e+00	-13735.6063	-13737.9717	999.00000	4.715896e+00	-13735.6063	-13737.9642	999.00000	1.000000e+00	8.265041e-01	9.682330e-01	1.153479e-05	5.063222e-01	3.913008e-05	1.000000e+00	4.056077e-05	1.000000e+00	1.323762e-04
5	ENSG00000183258	0.581	0.582	2.61936e-04	0.007594910	0.007595500	5.93987e-07	1.62577e-07	3.65358e+00	4.72010e-01	0.4311160	0.4377460	6.62984e-03	9.21811e-03	7.19219e-01	0.000000e+00	-3887.0667	-3887.0667	1.00000	0.000000e+00	-3887.0667	-3887.0667	1.00000	0.000000e+00	-3887.0667	-3887.0667	1.00000	0.000000e+00	-3887.0667	-3887.0667	1.00000	0.000000e+00	-3887.0667	-3887.0667	1.00000	0.000000e+00	-3887.0667	-3887.0667	1.00000	3.339874e-03	9.276420e-01	1.000000e+00	1.000000e+00	1.000000e+00	1.000000e+00	1.000000e+00	1.000000e+00	1.000000e+00	1.000000e+00
17	ENSG00000141068	0.612	0.611	3.07169e-01	0.035665300	0.033577200	-2.08807e-03	2.04473e-03	-1.02120e+00	4.04170e-01	0.4422280	0.4327220	-9.50661e-03	1.13961e-02	-8.34202e-01	0.000000e+00	-1814.5790	-1814.5790	1.00000	0.000000e+00	-1814.5790	-1814.5790	1.00000	1.564024e+00	-1813.7969	-1814.5790	1.00000	0.000000e+00	-1813.7969	-1813.7969	1.00000	9.760000e-04	-1814.5785	-1814.5790	1.00000	2.940000e-04	-1814.5785	-1814.5786	1.00000	6.915549e-01	8.929204e-01	1.000000e+00	1.000000e+00	1.000000e+00	4.574846e-01	1.000000e+00	1.000000e+00	1.000000e+00	9.429056e-01
5	ENSG00000051596	0.605	0.605	4.35408e-01	0.012024300	0.012023500	-7.85263e-07	1.00677e-06	-7.79979e-01	2.41608e-01	0.4470350	0.4637410	1.67068e-02	1.42672e-02	1.17099e+00	NA	NA	NA	NA	NA	NA	NA	NA	NA	NA	NA	NA	NA	NA	NA	NA	NA	NA	NA	NA	NA	NA	NA	NA	8.176751e-01	8.084267e-01	NA	NA	NA	NA	NA	NA	NA	NA
13	ENSG00000180660	0.555	0.555	1.00000e+00	0.000343989	0.000343989	0.00000e+00	0.00000e+00	0.00000e+00	1.00000e+00	0.3303700	0.3303700	0.00000e+00	0.00000e+00	0.00000e+00	NA	NA	NA	NA	NA	NA	NA	NA	NA	NA	NA	NA	NA	NA	NA	NA	NA	NA	NA	NA	NA	NA	NA	NA	1.000000e+00	1.000000e+00	NA	NA	NA	NA	NA	NA	NA	NA
1	ENSG00000174021	0.525	0.525	1.00000e+00	0.014375800	0.014375800	0.00000e+00	0.00000e+00	0.00000e+00	1.00000e+00	0.2890200	0.2890200	0.00000e+00	0.00000e+00	0.00000e+00	NA	NA	NA	NA	NA	NA	NA	NA	NA	NA	NA	NA	NA	NA	NA	NA	NA	NA	NA	NA	NA	NA	NA	NA	1.000000e+00	1.000000e+00	NA	NA	NA	NA	NA	NA	NA	NA
16	ENSG00000172137	0.476	0.469	2.56454e-01	0.005793120	0.005796530	3.40914e-06	3.00409e-06	1.13483e+00	3.47806e-01	0.2662570	0.2495610	-1.66962e-02	1.77834e-02	-9.38863e-01	NA	NA	NA	NA	NA	NA	NA	NA	NA	NA	NA	NA	NA	NA	NA	NA	NA	NA	NA	NA	NA	NA	NA	NA	6.915549e-01	8.605166e-01	NA	NA	NA	NA	NA	NA	NA	NA
5	ENSG00000113739	0.577	0.577	9.62129e-02	0.030389800	0.030384600	-5.27979e-06	3.17384e-06	-1.66353e+00	4.90315e-01	0.3767570	0.3692570	-7.50059e-03	1.08733e-02	-6.89815e-01	NA	NA	NA	NA	NA	NA	NA	NA	NA	NA	NA	NA	NA	NA	NA	NA	NA	NA	NA	NA	NA	NA	NA	NA	5.382457e-01	9.366947e-01	NA	NA	NA	NA	NA	NA	NA	NA
15	ENSG00000169410	0.497	0.497	4.81674e-01	0.015447200	0.015446900	-2.28209e-07	3.24335e-07	-7.03621e-01	2.61264e-01	0.2591940	0.2614690	2.27513e-03	2.02517e-03	1.12343e+00	NA	NA	NA	NA	NA	NA	NA	NA	NA	NA	NA	NA	NA	NA	NA	NA	NA	NA	NA	NA	NA	NA	NA	NA	8.597041e-01	8.084267e-01	NA	NA	NA	NA	NA	NA	NA	NA
9	ENSG00000107140	0.591	0.588	3.07087e-01	0.022241600	0.025059000	2.81741e-03	2.75847e-03	1.02137e+00	2.24079e-01	0.3510990	0.3638670	1.27681e-02	1.05021e-02	1.21577e+00	3.500900e-01	-1305.0033	-1305.1783	1.00000	0.000000e+00	-1305.0033	-1305.0033	1.00000	0.000000e+00	-1305.1783	-1305.1783	1.00000	0.000000e+00	-1305.1783	-1305.1783	1.00000	0.000000e+00	-1305.1783	-1305.1783	1.00000	0.000000e+00	-1305.1783	-1305.1783	1.00000	6.915549e-01	8.084267e-01	1.000000e+00	1.000000e+00	8.394192e-01	1.000000e+00	1.000000e+00	1.000000e+00	1.000000e+00	1.000000e+00
17	ENSG00000166685	0.515	0.515	2.94615e-01	0.070672400	0.071218600	5.46245e-04	5.21193e-04	1.04807e+00	6.90649e-01	0.4461730	0.4473610	1.18814e-03	2.98546e-03	3.97977e-01	3.766040e-01	-5991.9820	-5992.1703	1.00000	0.000000e+00	-5991.9820	-5991.9820	1.00000	0.000000e+00	-5992.1703	-5992.1703	1.00000	0.000000e+00	-5992.1703	-5992.1703	1.00000	2.017142e+00	-5991.1618	-5992.1703	40.36240	1.591060e+00	-5991.1618	-5991.9573	40.36240	6.915549e-01	1.000000e+00	1.000000e+00	1.000000e+00	8.283645e-01	1.000000e+00	1.000000e+00	1.000000e+00	1.000000e+00	1.000000e+00
3	ENSG00000197548	0.483	0.485	6.13142e-01	0.027722100	0.028763500	1.04138e-03	2.05970e-03	5.05599e-01	5.72684e-01	0.4031490	0.4051760	2.02736e-03	3.59390e-03	5.64110e-01	7.516886e+00	-3799.4604	-3803.2188	3.19006	1.883580e-01	-3799.4604	-3799.5546	3.19006	3.488828e+00	-3801.4744	-3803.2188	999.00000	4.624380e-01	-3801.4744	-3801.7056	999.00000	1.723696e+00	-3802.3570	-3803.2188	7.15310	1.360434e+00	-3802.3570	-3803.0372	7.15310	9.579300e-01	9.661122e-01	6.642868e-01	4.964868e-01	2.332002e-02	1.747474e-01	1.000000e+00	1.000000e+00	8.043762e-02	4.363559e-01
8	ENSG00000104756	0.425	0.426	8.09484e-01	0.006984140	0.006584140	-3.99995e-04	1.65909e-03	-2.41093e-01	1.00000e-07	0.2625330	0.2637430	1.21000e-03	1.31734e-04	9.18514e+00	NA	NA	NA	NA	NA	NA	NA	NA	NA	NA	NA	NA	NA	NA	NA	NA	NA	NA	NA	NA	NA	NA	NA	NA	1.000000e+00	2.283218e-06	NA	NA	NA	NA	NA	NA	NA	NA
15	ENSG00000188467	0.413	0.412	3.95222e-01	0.069277400	0.070771200	1.49379e-03	1.75699e-03	8.50196e-01	4.39823e-01	0.3900120	0.3947460	4.73489e-03	6.12929e-03	7.72501e-01	1.344764e+00	-3781.1951	-3781.8675	1.00000	-6.656000e-03	-3781.1951	-3781.1918	1.00000	1.657244e+00	-3781.0389	-3781.8675	2.91606	3.875400e-02	-3781.0389	-3781.0582	2.91606	4.120960e-01	-3781.6614	-3781.8675	1.00000	0.000000e+00	-3781.6614	-3781.6614	1.00000	7.746539e-01	9.146683e-01	1.000000e+00	8.439368e-01	5.104911e-01	4.366506e-01	1.000000e+00	1.000000e+00	1.000000e+00	9.080488e-01
1	ENSG00000162392	0.467	0.465	9.45672e-01	0.074456700	0.074235900	-2.20819e-04	3.24052e-03	-6.81431e-02	7.90496e-01	0.3600000	0.3615220	1.52208e-03	5.72923e-03	2.65669e-01	0.000000e+00	-2606.7177	-2606.7177	1.00000	0.000000e+00	-2606.7177	-2606.7177	1.00000	2.661280e-01	-2606.5846	-2606.7177	7.62431	9.035000e-02	-2606.5846	-2606.6298	7.62431	8.182572e+00	-2602.6264	-2606.7177	253.87222	7.842274e+00	-2602.6264	-2606.5475	253.87222	1.000000e+00	1.000000e+00	1.000000e+00	7.637327e-01	1.000000e+00	8.754091e-01	1.000000e+00	1.000000e+00	1.000000e+00	1.000000e+00
10	ENSG00000107929	0.513	0.510	3.50900e-01	0.079569800	0.078025100	-1.54467e-03	1.65585e-03	-9.32859e-01	6.23624e-01	0.4762980	0.4739960	-2.30150e-03	4.69000e-03	-4.90725e-01	1.046572e+00	-5447.4348	-5447.9581	1.45304	2.654000e-03	-5447.4348	-5447.4362	1.45304	2.629418e+00	-5446.6434	-5447.9581	1.00000	0.000000e+00	-5446.6434	-5446.6434	1.00000	4.423220e+00	-5445.7465	-5447.9581	1.00000	0.000000e+00	-5445.7465	-5445.7465	1.00000	7.190593e-01	9.815009e-01	9.589136e-01	1.000000e+00	5.925702e-01	2.685525e-01	1.000000e+00	1.000000e+00	1.000000e+00	6.199207e-01
20	ENSG00000125885	0.417	0.420	2.63951e-01	0.051041500	0.049011500	-2.02994e-03	1.81712e-03	-1.11712e+00	6.57548e-02	0.3241880	0.3382280	1.40398e-02	7.62976e-03	1.84014e+00	0.000000e+00	-4475.9675	-4475.9675	1.00000	0.000000e+00	-4475.9675	-4475.9675	1.00000	2.812646e+00	-4474.5612	-4475.9675	2.25186	1.449800e-02	-4474.5612	-4474.5685	2.25186	0.000000e+00	-4475.9675	-4475.9675	1.00000	0.000000e+00	-4475.9675	-4475.9675	1.00000	6.915549e-01	6.251917e-01	1.000000e+00	9.041602e-01	1.000000e+00	2.450427e-01	1.000000e+00	1.000000e+00	1.000000e+00	5.760292e-01
6	ENSG00000057657	0.524	0.523	3.91459e-02	0.074307000	0.067988300	-6.31872e-03	3.06327e-03	-2.06273e+00	2.82212e-02	0.4728360	0.4521300	-2.07067e-02	9.43657e-03	-2.19431e+00	3.083104e+00	-5246.3657	-5247.9073	95.80797	8.864660e-01	-5246.3657	-5246.8090	95.80797	5.531262e+01	-5220.2510	-5247.9073	676.86382	4.632031e+01	-5220.2510	-5243.4111	676.86382	8.831920e-01	-5247.4657	-5247.9073	1.00000	-2.000000e-05	-5247.4657	-5247.4657	1.00000	2.958334e-01	3.687477e-01	3.464368e-01	1.004175e-11	2.140486e-01	9.749979e-13	1.000000e+00	3.662822e-11	5.986014e-01	3.542689e-12
7	ENSG00000196584	0.405	0.405	3.82827e-01	0.106927000	0.109157000	2.22980e-03	2.55503e-03	8.72708e-01	9.85034e-01	0.5518300	0.5517350	-9.52809e-05	5.07937e-03	-1.87584e-02	9.400280e-01	-2279.9005	-2280.3705	156.12993	4.497320e-01	-2279.9005	-2280.1254	156.12993	0.000000e+00	-2280.3705	-2280.3705	1.00000	0.000000e+00	-2280.3705	-2280.3705	1.00000	4.960886e+00	-2277.8901	-2280.3705	5.69320	2.788474e+00	-2277.8901	-2279.2843	5.69320	7.601818e-01	1.000000e+00	5.024623e-01	1.000000e+00	6.249935e-01	1.000000e+00	1.000000e+00	1.000000e+00	1.000000e+00	1.000000e+00
2	ENSG00000168899	0.558	0.554	2.72655e-01	0.148439000	0.148433000	-6.14635e-06	5.60295e-06	-1.09698e+00	2.47700e-01	0.4471440	0.4312390	-1.59044e-02	1.37584e-02	-1.15597e+00	NA	NA	NA	NA	NA	NA	NA	NA	NA	NA	NA	NA	NA	NA	NA	NA	NA	NA	NA	NA	NA	NA	NA	NA	6.915549e-01	8.084267e-01	NA	NA	NA	NA	NA	NA	NA	NA
4	ENSG00000109576	0.410	0.410	8.09714e-01	0.133570000	0.134072000	5.02393e-04	2.08637e-03	2.40798e-01	7.89928e-01	0.4516070	0.4543540	2.74617e-03	1.03082e-02	2.66406e-01	1.820000e-02	-3392.9781	-3392.9872	1.00000	0.000000e+00	-3392.9781	-3392.9781	1.00000	0.000000e+00	-3392.9872	-3392.9872	1.00000	0.000000e+00	-3392.9872	-3392.9872	1.00000	4.874342e+00	-3390.5501	-3392.9872	5.73667	3.336274e+00	-3390.5501	-3392.2182	5.73667	1.000000e+00	1.000000e+00	1.000000e+00	1.000000e+00	9.909413e-01	1.000000e+00	1.000000e+00	1.000000e+00	1.000000e+00	1.000000e+00
5	ENSG00000181965	0.703	0.703	1.00000e+00	0.233595000	0.233595000	0.00000e+00	0.00000e+00	0.00000e+00	1.00000e+00	0.5132650	0.5132650	0.00000e+00	0.00000e+00	0.00000e+00	NA	NA	NA	NA	NA	NA	NA	NA	NA	NA	NA	NA	NA	NA	NA	NA	NA	NA	NA	NA	NA	NA	NA	NA	1.000000e+00	1.000000e+00	NA	NA	NA	NA	NA	NA	NA	NA
16	ENSG00000103091	0.528	0.530	5.50852e-01	0.042320600	0.041782000	-5.38614e-04	9.02972e-04	-5.96490e-01	8.67544e-01	0.4996300	0.4982170	-1.41316e-03	8.47321e-03	-1.66780e-01	0.000000e+00	-5486.4375	-5486.4375	1.00000	0.000000e+00	-5486.4375	-5486.4375	1.00000	0.000000e+00	-5486.4375	-5486.4375	1.00000	0.000000e+00	-5486.4375	-5486.4375	1.00000	4.933832e+01	-5461.7683	-5486.4375	998.99711	3.955292e+01	-5461.7683	-5481.5448	998.99711	9.154507e-01	1.000000e+00	1.000000e+00	1.000000e+00	1.000000e+00	1.000000e+00	1.000000e+00	1.000000e+00	1.000000e+00	1.000000e+00
19	ENSG00000039650	0.647	0.644	2.91688e-01	0.080439900	0.077159900	-3.27997e-03	3.11062e-03	-1.05444e+00	2.68987e-02	0.6406350	0.5933000	-4.73354e-02	2.13887e-02	-2.21310e+00	0.000000e+00	-2165.0487	-2165.0487	1.00000	0.000000e+00	-2165.0487	-2165.0487	1.00000	3.396520e-01	-2164.8789	-2165.0487	1.00000	0.000000e+00	-2164.8789	-2164.8789	1.00000	0.000000e+00	-2165.0487	-2165.0487	1.00000	0.000000e+00	-2165.0487	-2165.0487	1.00000	6.915549e-01	3.567660e-01	1.000000e+00	1.000000e+00	1.000000e+00	8.438116e-01	1.000000e+00	1.000000e+00	1.000000e+00	1.000000e+00
17	ENSG00000072134	0.593	0.594	2.14874e-01	0.049248300	0.051251000	2.00273e-03	1.61472e-03	1.24030e+00	6.76773e-01	0.4440420	0.4400020	-4.04048e-03	9.69230e-03	-4.16876e-01	0.000000e+00	-4138.9746	-4138.9746	1.00000	0.000000e+00	-4138.9746	-4138.9746	1.00000	0.000000e+00	-4138.9746	-4138.9746	1.00000	0.000000e+00	-4138.9746	-4138.9746	1.00000	4.740060e-01	-4138.7376	-4138.9746	1.00000	0.000000e+00	-4138.7376	-4138.7376	1.00000	6.915549e-01	1.000000e+00	1.000000e+00	1.000000e+00	1.000000e+00	1.000000e+00	1.000000e+00	1.000000e+00	1.000000e+00	1.000000e+00
12	ENSG00000139722	0.646	0.642	2.73669e-01	0.096815700	0.093018800	-3.79689e-03	3.46853e-03	-1.09467e+00	3.67245e-01	0.5029930	0.5246890	2.16964e-02	2.40628e-02	9.01658e-01	0.000000e+00	-1297.9555	-1297.9555	1.00000	0.000000e+00	-1297.9555	-1297.9555	1.00000	0.000000e+00	-1297.9555	-1297.9555	1.00000	0.000000e+00	-1297.9555	-1297.9555	1.00000	2.261400e-01	-1297.8424	-1297.9555	1.00000	0.000000e+00	-1297.8424	-1297.8424	1.00000	6.915549e-01	8.719147e-01	1.000000e+00	1.000000e+00	1.000000e+00	1.000000e+00	1.000000e+00	1.000000e+00	1.000000e+00	1.000000e+00
16	ENSG00000140836	0.548	0.547	2.73839e-01	0.017350900	0.016774800	-5.76088e-04	5.26453e-04	-1.09428e+00	6.21429e-01	0.3162680	0.3177490	1.48099e-03	2.99900e-03	4.93828e-01	5.554380e-01	-16493.7770	-16494.0547	1.54335	9.440000e-04	-16493.7770	-16493.7775	1.54335	4.718940e+00	-16491.6952	-16494.0547	2.32295	2.541000e-02	-16491.6952	-16491.7080	2.32295	1.084586e+00	-16493.5124	-16494.0547	1.00000	-9.880000e-04	-16493.5124	-16493.5119	1.00000	6.915549e-01	9.807645e-01	9.754892e-01	8.733497e-01	7.575097e-01	9.447028e-02	1.000000e+00	1.000000e+00	1.000000e+00	2.552671e-01
17	ENSG00000171431	0.496	0.497	1.03774e-01	0.159409000	0.163652000	4.24341e-03	2.60833e-03	1.62687e+00	5.04904e-01	0.4823850	0.4873810	4.99639e-03	7.49308e-03	6.66801e-01	0.000000e+00	-3654.0807	-3654.0807	1.00000	0.000000e+00	-3654.0807	-3654.0807	1.00000	0.000000e+00	-3654.0807	-3654.0807	1.00000	0.000000e+00	-3654.0807	-3654.0807	1.00000	4.462606e+00	-3651.8494	-3654.0807	45.12942	4.457736e+00	-3651.8494	-3654.0783	45.12942	5.656254e-01	9.429878e-01	1.000000e+00	1.000000e+00	1.000000e+00	1.000000e+00	1.000000e+00	1.000000e+00	1.000000e+00	1.000000e+00
12	ENSG00000151952	0.574	0.574	4.16593e-01	0.117283000	0.115086000	-2.19739e-03	2.70495e-03	-8.12357e-01	8.68737e-01	0.6972440	0.6994550	2.21154e-03	1.33819e-02	1.65264e-01	0.000000e+00	-3677.9197	-3677.9197	1.00000	0.000000e+00	-3677.9197	-3677.9197	1.00000	8.738960e-01	-3677.4827	-3677.9197	1.00000	0.000000e+00	-3677.4827	-3677.4827	1.00000	0.000000e+00	-3677.9197	-3677.9197	1.00000	0.000000e+00	-3677.9197	-3677.9197	1.00000	7.965734e-01	1.000000e+00	1.000000e+00	1.000000e+00	1.000000e+00	6.460050e-01	1.000000e+00	1.000000e+00	1.000000e+00	1.000000e+00
14	ENSG00000125952	0.563	0.563	1.00000e+00	0.003842220	0.003842220	0.00000e+00	0.00000e+00	0.00000e+00	1.00000e+00	0.1375850	0.1375850	0.00000e+00	0.00000e+00	0.00000e+00	NA	NA	NA	NA	NA	NA	NA	NA	NA	NA	NA	NA	NA	NA	NA	NA	NA	NA	NA	NA	NA	NA	NA	NA	1.000000e+00	1.000000e+00	NA	NA	NA	NA	NA	NA	NA	NA
14	ENSG00000100949	0.593	0.592	4.26158e-01	0.040419500	0.041524700	1.10521e-03	1.38881e-03	7.95792e-01	4.64865e-01	0.4147700	0.4108580	-3.91163e-03	5.35203e-03	-7.30868e-01	6.789900e-01	-3982.6071	-3982.9466	1.14656	3.580000e-04	-3982.6071	-3982.6073	1.14656	0.000000e+00	-3982.9466	-3982.9466	1.00000	0.000000e+00	-3982.9466	-3982.9466	1.00000	0.000000e+00	-3982.9466	-3982.9466	1.00000	0.000000e+00	-3982.9466	-3982.9466	1.00000	8.089111e-01	9.238397e-01	9.849042e-01	1.000000e+00	7.121299e-01	1.000000e+00	1.000000e+00	1.000000e+00	1.000000e+00	1.000000e+00
4	ENSG00000109501	0.630	0.624	3.54477e-03	0.120244000	0.120180000	-6.36122e-05	2.18107e-05	-2.91655e+00	8.68148e-01	0.6165870	0.6113410	-5.24665e-03	3.16038e-02	-1.66013e-01	0.000000e+00	-1421.0384	-1421.0384	1.00000	0.000000e+00	-1421.0384	-1421.0384	1.00000	0.000000e+00	-1421.0384	-1421.0384	1.00000	0.000000e+00	-1421.0384	-1421.0384	1.00000	0.000000e+00	-1421.0384	-1421.0384	1.00000	0.000000e+00	-1421.0384	-1421.0384	1.00000	3.790951e-02	1.000000e+00	1.000000e+00	1.000000e+00	1.000000e+00	1.000000e+00	1.000000e+00	1.000000e+00	1.000000e+00	1.000000e+00
10	ENSG00000123240	0.475	0.477	9.20020e-01	0.101847000	0.101659000	-1.87955e-04	1.87190e-03	-1.00409e-01	7.11183e-01	0.5370110	0.5407120	3.70082e-03	9.99489e-03	3.70271e-01	1.327236e+00	-4613.6991	-4614.3627	1.00000	-1.040000e-04	-4613.6991	-4613.6990	1.00000	3.403156e+00	-4612.6611	-4614.3627	1.00000	0.000000e+00	-4612.6611	-4612.6611	1.00000	9.339860e+00	-4609.6928	-4614.3627	5.13196	4.295354e+00	-4609.6928	-4611.8404	5.13196	1.000000e+00	1.000000e+00	1.000000e+00	1.000000e+00	5.149847e-01	1.823955e-01	1.000000e+00	1.000000e+00	1.000000e+00	4.526162e-01
5	ENSG00000113360	0.454	0.454	2.84199e-01	0.002260630	0.002260640	2.04483e-09	1.90935e-09	1.07095e+00	8.93665e-01	0.3625970	0.3631470	5.50127e-04	4.11561e-03	1.33668e-01	9.300000e-04	-5864.8068	-5864.8073	1.00000	0.000000e+00	-5864.8068	-5864.8068	1.00000	9.300000e-04	-5864.8068	-5864.8073	1.00000	0.000000e+00	-5864.8068	-5864.8068	1.00000	9.300000e-04	-5864.8068	-5864.8073	1.00000	0.000000e+00	-5864.8068	-5864.8068	1.00000	6.915549e-01	1.000000e+00	1.000000e+00	1.000000e+00	9.995351e-01	9.995351e-01	1.000000e+00	1.000000e+00	1.000000e+00	1.000000e+00
11	ENSG00000110696	0.429	0.429	1.00000e+00	0.022636200	0.022636200	0.00000e+00	0.00000e+00	0.00000e+00	1.00000e+00	0.3806800	0.3806800	0.00000e+00	0.00000e+00	0.00000e+00	NA	NA	NA	NA	NA	NA	NA	NA	NA	NA	NA	NA	NA	NA	NA	NA	NA	NA	NA	NA	NA	NA	NA	NA	1.000000e+00	1.000000e+00	NA	NA	NA	NA	NA	NA	NA	NA
3	ENSG00000185219	0.449	0.451	1.66782e-02	0.210806000	0.205147000	-5.65996e-03	2.36433e-03	-2.39390e+00	7.05196e-01	0.3836730	0.3801630	-3.50982e-03	9.27738e-03	-3.78320e-01	0.000000e+00	-5371.7154	-5371.7154	1.00000	0.000000e+00	-5371.7154	-5371.7154	1.00000	1.445502e+00	-5370.9926	-5371.7154	1.00000	0.000000e+00	-5370.9926	-5370.9926	1.00000	0.000000e+00	-5371.7154	-5371.7154	1.00000	0.000000e+00	-5371.7154	-5371.7154	1.00000	1.470289e-01	1.000000e+00	1.000000e+00	1.000000e+00	1.000000e+00	4.854150e-01	1.000000e+00	1.000000e+00	1.000000e+00	9.838769e-01
16	ENSG00000103226	0.471	0.471	3.15246e-01	0.018582000	0.011723300	-6.85873e-03	6.82944e-03	-1.00429e+00	3.96940e-01	0.4500770	0.4811690	3.10923e-02	3.67040e-02	8.47111e-01	0.000000e+00	-481.8918	-481.8918	1.00000	0.000000e+00	-481.8918	-481.8918	1.00000	4.948636e+00	-479.4175	-481.8918	999.00000	2.949840e-01	-479.4175	-479.5650	999.00000	0.000000e+00	-481.8918	-481.8918	1.00000	0.000000e+00	-481.8918	-481.8918	1.00000	6.915549e-01	8.891897e-01	1.000000e+00	5.870442e-01	1.000000e+00	8.422041e-02	1.000000e+00	1.000000e+00	1.000000e+00	2.297822e-01
4	ENSG00000138823	0.448	0.448	5.89366e-01	0.071148400	0.070205600	-9.42774e-04	1.74665e-03	-5.39761e-01	7.92722e-01	0.3935020	0.3920890	-1.41374e-03	5.37996e-03	-2.62779e-01	0.000000e+00	-6651.7749	-6651.7749	1.00000	0.000000e+00	-6651.7749	-6651.7749	1.00000	1.326556e+00	-6651.1117	-6651.7749	3.15216	1.441540e-01	-6651.1117	-6651.1837	3.15216	1.549945e+01	-6644.0252	-6651.7749	2.69591	1.910150e+00	-6644.0252	-6644.9803	2.69591	9.449475e-01	1.000000e+00	1.000000e+00	7.041858e-01	1.000000e+00	5.151599e-01	1.000000e+00	1.000000e+00	1.000000e+00	1.000000e+00
4	ENSG00000120519	0.438	0.438	1.00000e+00	0.012519800	0.012519800	0.00000e+00	0.00000e+00	0.00000e+00	1.00000e+00	0.4390930	0.4390930	0.00000e+00	0.00000e+00	0.00000e+00	NA	NA	NA	NA	NA	NA	NA	NA	NA	NA	NA	NA	NA	NA	NA	NA	NA	NA	NA	NA	NA	NA	NA	NA	1.000000e+00	1.000000e+00	NA	NA	NA	NA	NA	NA	NA	NA
X	ENSG00000001497	0.488	0.488	1.00000e+00	0.136815000	0.136815000	0.00000e+00	0.00000e+00	0.00000e+00	1.00000e+00	0.3509830	0.3509830	0.00000e+00	0.00000e+00	0.00000e+00	NA	NA	NA	NA	NA	NA	NA	NA	NA	NA	NA	NA	NA	NA	NA	NA	NA	NA	NA	NA	NA	NA	NA	NA	1.000000e+00	1.000000e+00	NA	NA	NA	NA	NA	NA	NA	NA
6	ENSG00000137168	0.515	0.515	1.00000e+00	0.004754780	0.004754780	0.00000e+00	0.00000e+00	0.00000e+00	1.00000e+00	0.4931780	0.4931780	0.00000e+00	0.00000e+00	0.00000e+00	NA	NA	NA	NA	NA	NA	NA	NA	NA	NA	NA	NA	NA	NA	NA	NA	NA	NA	NA	NA	NA	NA	NA	NA	1.000000e+00	1.000000e+00	NA	NA	NA	NA	NA	NA	NA	NA
5	ENSG00000164309	0.429	0.429	7.64843e-01	0.145173000	0.144498000	-6.74962e-04	2.25643e-03	-2.99128e-01	7.60717e-01	0.4091150	0.4075270	-1.58834e-03	5.21550e-03	-3.04543e-01	2.058822e+00	-4533.1560	-4534.1854	1.00000	0.000000e+00	-4533.1560	-4533.1560	1.00000	1.415780e+00	-4533.4775	-4534.1854	1.00000	0.000000e+00	-4533.4775	-4533.4775	1.00000	0.000000e+00	-4534.1854	-4534.1854	1.00000	0.000000e+00	-4534.1854	-4534.1854	1.00000	1.000000e+00	1.000000e+00	1.000000e+00	1.000000e+00	3.572173e-01	4.926827e-01	1.000000e+00	1.000000e+00	8.846306e-01	9.938754e-01
5	ENSG00000164300	0.478	0.475	2.90019e-01	0.066312700	0.068046800	1.73401e-03	1.63880e-03	1.05810e+00	5.83204e-01	0.4497390	0.4552650	5.52577e-03	1.00703e-02	5.48717e-01	0.000000e+00	-2577.5631	-2577.5631	1.00000	0.000000e+00	-2577.5631	-2577.5631	1.00000	0.000000e+00	-2577.5631	-2577.5631	1.00000	0.000000e+00	-2577.5631	-2577.5631	1.00000	8.888040e+00	-2573.1190	-2577.5631	636.76786	8.225976e+00	-2573.1190	-2577.2320	636.76786	6.915549e-01	9.695897e-01	1.000000e+00	1.000000e+00	1.000000e+00	1.000000e+00	1.000000e+00	1.000000e+00	1.000000e+00	1.000000e+00
1	ENSG00000016490	0.456	0.457	8.46867e-02	0.131345000	0.127273000	-4.07200e-03	2.36172e-03	-1.72417e+00	2.68552e-01	0.4837920	0.4913630	7.57102e-03	6.84280e-03	1.10642e+00	9.978700e-01	-6419.4501	-6419.9491	1.00000	0.000000e+00	-6419.4501	-6419.4501	1.00000	7.028846e+00	-6416.4347	-6419.9491	50.17188	5.079082e+00	-6416.4347	-6418.9742	50.17188	1.086589e+01	-6414.5161	-6419.9491	4.31675	3.288204e+00	-6414.5161	-6416.1602	4.31675	4.964951e-01	8.085485e-01	1.000000e+00	2.421619e-02	6.071770e-01	2.976497e-02	1.000000e+00	7.711898e-02	1.000000e+00	8.686606e-02
12	ENSG00000183735	0.373	0.370	4.55460e-02	0.026025400	0.022964700	-3.06073e-03	1.53064e-03	-1.99965e+00	4.95764e-01	0.3767590	0.3731360	-3.62285e-03	5.31851e-03	-6.81177e-01	0.000000e+00	-4250.6691	-4250.6691	1.00000	0.000000e+00	-4250.6691	-4250.6691	1.00000	6.791610e+00	-4247.2733	-4250.6691	1.69447	1.510200e-02	-4247.2733	-4247.2808	1.69447	1.409694e+00	-4249.9642	-4250.6691	1.00000	0.000000e+00	-4249.9642	-4249.9642	1.00000	3.315124e-01	9.379933e-01	1.000000e+00	9.021941e-01	1.000000e+00	3.351356e-02	1.000000e+00	1.000000e+00	1.000000e+00	9.722544e-02
X	ENSG00000102034	0.556	0.555	7.23389e-02	0.098243600	0.089587900	-8.65570e-03	4.81669e-03	-1.79702e+00	3.73449e-01	0.3854580	0.3783580	-7.10073e-03	7.97796e-03	-8.90043e-01	0.000000e+00	-1687.9849	-1687.9849	1.00000	0.000000e+00	-1687.9849	-1687.9849	1.00000	9.004596e+00	-1683.4826	-1687.9849	69.15252	5.213904e+00	-1683.4826	-1686.0896	69.15252	2.743418e+00	-1686.6132	-1687.9849	2.20400	2.427840e-01	-1686.6132	-1686.7346	2.20400	4.588326e-01	8.742960e-01	1.000000e+00	2.240697e-02	1.000000e+00	1.108350e-02	1.000000e+00	7.149534e-02	1.000000e+00	3.378035e-02
8	ENSG00000131203	0.461	0.456	2.69321e-01	0.239549000	0.235915000	-3.63405e-03	3.28979e-03	-1.10464e+00	6.76817e-01	0.5261370	0.5222530	-3.88427e-03	9.31893e-03	-4.16814e-01	0.000000e+00	-3746.7854	-3746.7854	1.00000	0.000000e+00	-3746.7854	-3746.7854	1.00000	5.503908e+00	-3744.0335	-3746.7854	105.27215	5.442318e+00	-3744.0335	-3746.7547	105.27215	3.045622e+00	-3745.2626	-3746.7854	2.77091	9.678460e-01	-3745.2626	-3745.7466	2.77091	6.915549e-01	1.000000e+00	1.000000e+00	1.965457e-02	1.000000e+00	6.380307e-02	1.000000e+00	6.278900e-02	1.000000e+00	1.776016e-01
8	ENSG00000160949	0.656	0.658	2.02443e-01	0.161397000	0.158957000	-2.43974e-03	1.91405e-03	-1.27464e+00	1.14134e-01	0.5592960	0.5502210	-9.07547e-03	5.74427e-03	-1.57992e+00	5.467400e-02	-10201.5725	-10201.5999	1.00000	0.000000e+00	-10201.5725	-10201.5725	1.00000	3.522088e+00	-10199.8388	-10201.5999	1.00000	0.000000e+00	-10199.8388	-10199.8388	1.00000	0.000000e+00	-10201.5999	-10201.5999	1.00000	0.000000e+00	-10201.5999	-10201.5999	1.00000	6.915549e-01	7.318610e-01	1.000000e+00	1.000000e+00	9.730333e-01	1.718653e-01	1.000000e+00	1.000000e+00	1.000000e+00	4.300544e-01
2	ENSG00000115317	0.566	0.566	1.88251e-01	0.029788200	0.025252300	-4.53590e-03	3.44727e-03	-1.31579e+00	3.08836e-01	0.3148360	0.3048000	-1.00360e-02	9.86164e-03	-1.01768e+00	0.000000e+00	-2278.6079	-2278.6079	1.00000	0.000000e+00	-2278.6079	-2278.6079	1.00000	2.006360e+01	-2268.5761	-2278.6079	999.00000	1.717946e+01	-2268.5761	-2277.1659	999.00000	8.505246e+00	-2274.3553	-2278.6079	999.00000	7.975350e+00	-2274.3553	-2278.3430	999.00000	6.915549e-01	8.334783e-01	1.000000e+00	3.400934e-05	1.000000e+00	4.397884e-05	1.000000e+00	1.187986e-04	1.000000e+00	1.485890e-04
19	ENSG00000167608	0.631	0.625	7.79525e-01	0.172572000	0.174350000	1.77769e-03	6.35025e-03	2.79941e-01	1.33918e-01	0.6194650	0.6515130	3.20480e-02	2.13816e-02	1.49886e+00	3.003800e-02	-1520.7841	-1520.7991	1.51703	4.922000e-03	-1520.7841	-1520.7866	1.51703	0.000000e+00	-1520.7991	-1520.7991	1.00000	0.000000e+00	-1520.7991	-1520.7991	1.00000	0.000000e+00	-1520.7991	-1520.7991	1.00000	0.000000e+00	-1520.7991	-1520.7991	1.00000	1.000000e+00	7.578324e-01	9.440687e-01	1.000000e+00	9.850932e-01	1.000000e+00	1.000000e+00	1.000000e+00	1.000000e+00	1.000000e+00
8	ENSG00000104427	0.426	0.426	1.00000e+00	0.060375300	0.060375300	0.00000e+00	0.00000e+00	0.00000e+00	1.00000e+00	0.3603710	0.3603710	0.00000e+00	0.00000e+00	0.00000e+00	NA	NA	NA	NA	NA	NA	NA	NA	NA	NA	NA	NA	NA	NA	NA	NA	NA	NA	NA	NA	NA	NA	NA	NA	1.000000e+00	1.000000e+00	NA	NA	NA	NA	NA	NA	NA	NA
1	ENSG00000137965	0.411	0.413	7.73323e-01	0.323955000	0.325276000	1.32106e-03	4.58646e-03	2.88034e-01	4.48899e-02	0.4909360	0.5075880	1.66522e-02	8.30220e-03	2.00576e+00	0.000000e+00	-4405.9789	-4405.9789	1.00000	0.000000e+00	-4405.9789	-4405.9789	1.00000	0.000000e+00	-4405.9789	-4405.9789	14.36627	0.000000e+00	-4405.9789	-4405.9789	14.36627	1.170138e+01	-4400.1282	-4405.9789	7.55851	9.008514e+00	-4400.1282	-4404.6325	7.55851	1.000000e+00	5.046099e-01	1.000000e+00	1.000000e+00	1.000000e+00	1.000000e+00	1.000000e+00	1.000000e+00	1.000000e+00	1.000000e+00
19	ENSG00000105409	0.596	0.595	1.00000e+00	0.009917430	0.009917430	0.00000e+00	0.00000e+00	0.00000e+00	2.19129e-01	0.3806880	0.3896730	8.98563e-03	7.31211e-03	1.22887e+00	0.000000e+00	-4678.0329	-4678.0329	1.00000	0.000000e+00	-4678.0329	-4678.0329	1.00000	0.000000e+00	-4678.0329	-4678.0329	1.00000	0.000000e+00	-4678.0329	-4678.0329	1.00000	0.000000e+00	-4678.0329	-4678.0329	1.00000	0.000000e+00	-4678.0329	-4678.0329	1.00000	1.000000e+00	8.084267e-01	1.000000e+00	1.000000e+00	1.000000e+00	1.000000e+00	1.000000e+00	1.000000e+00	1.000000e+00	1.000000e+00
2	ENSG00000081479	0.460	0.461	7.87261e-01	0.131434000	0.131829000	3.95125e-04	1.46413e-03	2.69871e-01	5.17477e-01	0.4306180	0.4336670	3.04942e-03	4.71139e-03	6.47244e-01	5.812520e-01	-8813.1807	-8813.4713	1.04251	6.400000e-05	-8813.1807	-8813.1807	1.04251	4.759436e+00	-8811.0916	-8813.4713	1.00000	0.000000e+00	-8811.0916	-8811.0916	1.00000	1.261108e+01	-8807.1657	-8813.4713	3.16004	2.514662e+00	-8807.1657	-8808.4231	3.16004	1.000000e+00	9.459958e-01	9.936170e-01	1.000000e+00	7.477953e-01	9.257668e-02	1.000000e+00	1.000000e+00	1.000000e+00	2.505094e-01
17	ENSG00000005379	0.636	0.638	6.24204e-01	0.109066000	0.109838000	7.72429e-04	1.57669e-03	4.89905e-01	7.67997e-01	0.4286080	0.4272340	-1.37415e-03	4.65816e-03	-2.94998e-01	1.344512e+00	-9583.4065	-9584.0788	42.85805	3.601440e-01	-9583.4065	-9583.5866	42.85805	0.000000e+00	-9584.0788	-9584.0788	1.00000	0.000000e+00	-9584.0788	-9584.0788	1.00000	0.000000e+00	-9584.0788	-9584.0788	1.00000	0.000000e+00	-9584.0788	-9584.0788	1.00000	9.633193e-01	1.000000e+00	5.484263e-01	1.000000e+00	5.105555e-01	1.000000e+00	1.000000e+00	1.000000e+00	1.000000e+00	1.000000e+00
8	ENSG00000120896	0.630	0.628	4.03729e-01	0.115146000	0.117302000	2.15575e-03	2.58177e-03	8.34991e-01	3.35757e-01	0.4218350	0.4282430	6.40850e-03	6.65753e-03	9.62594e-01	7.058980e-01	-5253.4970	-5253.8499	1.00000	0.000000e+00	-5253.4970	-5253.4970	1.00000	1.603932e+00	-5253.0480	-5253.8499	1.00000	0.000000e+00	-5253.0480	-5253.0480	1.00000	3.167076e+00	-5252.2664	-5253.8499	12.21253	3.152650e+00	-5252.2664	-5253.8427	12.21253	7.838769e-01	8.505682e-01	1.000000e+00	1.000000e+00	7.026130e-01	4.484465e-01	1.000000e+00	1.000000e+00	1.000000e+00	9.274640e-01
19	ENSG00000197573	0.528	0.526	4.77391e-01	0.140208000	0.143333000	3.12497e-03	4.39819e-03	7.10512e-01	9.17837e-01	0.5889010	0.5859570	-2.94411e-03	2.85393e-02	-1.03160e-01	3.240840e-01	-1439.3509	-1439.5129	1.00000	0.000000e+00	-1439.3509	-1439.3509	1.00000	0.000000e+00	-1439.5129	-1439.5129	1.00000	0.000000e+00	-1439.5129	-1439.5129	1.00000	4.184048e+00	-1437.4209	-1439.5129	2.21905	2.792120e-01	-1437.4209	-1437.5605	2.21905	8.567373e-01	1.000000e+00	1.000000e+00	1.000000e+00	8.504055e-01	1.000000e+00	1.000000e+00	1.000000e+00	1.000000e+00	1.000000e+00
9	ENSG00000106689	0.629	0.629	1.00000e+00	0.026863700	0.026863700	0.00000e+00	0.00000e+00	0.00000e+00	3.02403e-01	0.4109240	0.4060760	-4.84825e-03	4.70107e-03	-1.03131e+00	NA	NA	NA	NA	NA	NA	NA	NA	NA	NA	NA	NA	NA	NA	NA	NA	NA	NA	NA	NA	NA	NA	NA	NA	1.000000e+00	8.303813e-01	NA	NA	NA	NA	NA	NA	NA	NA
14	ENSG00000119718	0.536	0.538	6.55981e-01	0.026182100	0.027132300	9.50157e-04	2.13292e-03	4.45472e-01	6.57297e-02	0.3184360	0.3286930	1.02570e-02	5.57346e-03	1.84032e+00	9.699000e-02	-2274.5605	-2274.6090	1.84874	1.531000e-02	-2274.5605	-2274.5681	1.84874	1.679220e-01	-2274.5250	-2274.6090	264.11416	1.670980e-01	-2274.5250	-2274.6086	264.11416	0.000000e+00	-2274.6090	-2274.6090	1.00000	0.000000e+00	-2274.6090	-2274.6090	1.00000	9.892141e-01	6.251917e-01	9.015262e-01	6.827039e-01	9.526621e-01	9.194671e-01	1.000000e+00	1.000000e+00	1.000000e+00	1.000000e+00
5	ENSG00000081059	0.615	0.604	8.77368e-01	0.047528200	0.046544100	-9.84092e-04	6.37748e-03	-1.54307e-01	7.32387e-02	0.3618080	0.3971020	3.52945e-02	1.97023e-02	1.79140e+00	0.000000e+00	-1971.3831	-1971.3831	1.00000	0.000000e+00	-1971.3831	-1971.3831	1.00000	2.290442e+01	-1959.9309	-1971.3831	999.00000	2.218060e+01	-1959.9309	-1971.0212	999.00000	0.000000e+00	-1971.3831	-1971.3831	1.00000	0.000000e+00	-1971.3831	-1971.3831	1.00000	1.000000e+00	6.495282e-01	1.000000e+00	2.481683e-06	1.000000e+00	1.062595e-05	1.000000e+00	8.792152e-06	1.000000e+00	3.651842e-05
3	ENSG00000114779	0.630	0.628	8.30468e-01	0.070402000	0.071350200	9.48177e-04	4.42860e-03	2.14103e-01	4.62969e-01	0.3293720	0.3202310	-9.14156e-03	1.24548e-02	-7.33976e-01	2.108978e+00	-1561.6524	-1562.7069	205.00370	9.359740e-01	-1561.6524	-1562.1204	205.00370	7.887238e+00	-1558.7633	-1562.7069	999.00000	6.697826e+00	-1558.7633	-1562.1122	999.00000	5.870778e+00	-1559.7715	-1562.7069	62.19115	5.834310e+00	-1559.7715	-1562.6886	62.19115	1.000000e+00	9.233492e-01	3.333154e-01	9.653054e-03	3.483704e-01	1.937796e-02	1.000000e+00	3.139265e-02	8.682614e-01	5.789697e-02
15	ENSG00000035664	0.538	0.540	7.30647e-03	0.025064600	0.025072000	7.39274e-06	2.75559e-06	2.68281e+00	2.62459e-01	0.3142510	0.3075890	-6.66224e-03	5.94515e-03	-1.12062e+00	0.000000e+00	-2302.9571	-2302.9571	1.00000	1.000000e-05	-2302.9571	-2302.9571	1.00000	0.000000e+00	-2302.9571	-2302.9571	1.00000	0.000000e+00	-2302.9571	-2302.9571	1.00000	1.279560e-01	-2302.8931	-2302.9571	1.00000	0.000000e+00	-2302.8931	-2302.8931	1.00000	7.277244e-02	8.084267e-01	9.974769e-01	1.000000e+00	1.000000e+00	1.000000e+00	1.000000e+00	1.000000e+00	1.000000e+00	1.000000e+00
16	ENSG00000153048	0.612	0.621	3.08683e-01	0.019434900	0.019427300	-7.56038e-06	7.42668e-06	-1.01800e+00	1.94507e-01	0.4477710	0.4731680	2.53966e-02	1.95752e-02	1.29738e+00	0.000000e+00	-981.5769	-981.5769	1.00000	0.000000e+00	-981.5769	-981.5769	1.00000	0.000000e+00	-981.5769	-981.5769	1.00000	0.000000e+00	-981.5769	-981.5769	1.00000	1.826248e+00	-980.6638	-981.5769	1.00000	0.000000e+00	-980.6638	-980.6638	1.00000	6.915549e-01	8.084267e-01	1.000000e+00	1.000000e+00	1.000000e+00	1.000000e+00	1.000000e+00	1.000000e+00	1.000000e+00	1.000000e+00
10	ENSG00000138185	0.466	0.464	9.50335e-01	0.165386000	0.165284000	-1.02328e-04	1.64285e-03	-6.22869e-02	8.17458e-01	0.4597160	0.4614470	1.73045e-03	7.49703e-03	2.30818e-01	1.920114e+00	-4644.8804	-4645.8405	1.00000	0.000000e+00	-4644.8804	-4644.8804	1.00000	7.778160e-01	-4645.4516	-4645.8405	1.00000	0.000000e+00	-4645.4516	-4645.4516	1.00000	2.319972e+00	-4644.6805	-4645.8405	998.99868	2.021358e+00	-4644.6805	-4645.6912	998.99868	1.000000e+00	1.000000e+00	1.000000e+00	1.000000e+00	3.828711e-01	6.777966e-01	1.000000e+00	1.000000e+00	9.296687e-01	1.000000e+00
4	ENSG00000138641	0.431	0.431	NA	NA	NA	NA	NA	NA	7.72937e-01	0.3064600	0.3049140	-1.54512e-03	5.35501e-03	-2.88538e-01	0.000000e+00	-4269.3169	-4269.3169	1.00000	0.000000e+00	-4269.3169	-4269.3169	1.00000	0.000000e+00	-4269.3169	-4269.3169	1.00000	0.000000e+00	-4269.3169	-4269.3169	1.00000	0.000000e+00	-4269.3169	-4269.3169	1.00000	0.000000e+00	-4269.3169	-4269.3169	1.00000	NA	1.000000e+00	1.000000e+00	1.000000e+00	1.000000e+00	1.000000e+00	1.000000e+00	1.000000e+00	1.000000e+00	1.000000e+00
1	ENSG00000175756	0.654	0.656	6.30996e-01	0.173755000	0.176115000	2.35943e-03	4.91210e-03	4.80329e-01	9.54573e-01	0.6154970	0.6159290	4.31349e-04	7.57215e-03	5.69652e-02	0.000000e+00	-1575.0963	-1575.0963	1.00000	0.000000e+00	-1575.0963	-1575.0963	1.00000	0.000000e+00	-1575.0963	-1575.0963	1.00000	0.000000e+00	-1575.0963	-1575.0963	1.00000	5.849140e-01	-1574.8038	-1575.0963	1.00000	0.000000e+00	-1574.8038	-1574.8038	1.00000	9.676103e-01	1.000000e+00	1.000000e+00	1.000000e+00	1.000000e+00	1.000000e+00	1.000000e+00	1.000000e+00	1.000000e+00	1.000000e+00
3	ENSG00000121531	0.529	0.529	2.93375e-01	0.093841500	0.097901500	4.06001e-03	3.86387e-03	1.05076e+00	4.82892e-01	0.9655210	0.9763960	1.08749e-02	1.54987e-02	7.01665e-01	NA	NA	NA	NA	NA	NA	NA	NA	NA	NA	NA	NA	NA	NA	NA	NA	NA	NA	NA	NA	NA	NA	NA	NA	6.915549e-01	9.338539e-01	NA	NA	NA	NA	NA	NA	NA	NA
7	ENSG00000136295	0.673	0.670	5.71153e-01	0.071438300	0.072627200	1.18892e-03	2.09923e-03	5.66360e-01	6.89024e-02	0.4232270	0.4437690	2.05416e-02	1.12921e-02	1.81912e+00	3.674800e-01	-3191.8729	-3192.0566	1.00000	0.000000e+00	-3191.8729	-3191.8729	1.00000	0.000000e+00	-3192.0566	-3192.0566	1.00000	0.000000e+00	-3192.0566	-3192.0566	1.00000	2.137280e-01	-3191.9498	-3192.0566	1.00000	0.000000e+00	-3191.9498	-3191.9498	1.00000	9.301003e-01	6.367502e-01	1.000000e+00	1.000000e+00	8.321521e-01	1.000000e+00	1.000000e+00	1.000000e+00	1.000000e+00	1.000000e+00
4	ENSG00000179010	0.640	0.637	1.29935e-04	0.064100700	0.064439300	3.38596e-04	8.83873e-05	3.83082e+00	9.78951e-01	0.6345920	0.6348420	2.50280e-04	9.48598e-03	2.63842e-02	NA	NA	NA	NA	NA	NA	NA	NA	NA	NA	NA	NA	NA	NA	NA	NA	NA	NA	NA	NA	NA	NA	NA	NA	1.707921e-03	1.000000e+00	NA	NA	NA	NA	NA	NA	NA	NA
13	ENSG00000169062	0.409	0.411	3.15239e-01	0.046109900	0.043429000	-2.68096e-03	2.66947e-03	-1.00431e+00	NA	NA	NA	NA	NA	NA	NA	NA	NA	NA	NA	NA	NA	NA	NA	NA	NA	NA	NA	NA	NA	NA	NA	NA	NA	NA	NA	NA	NA	NA	6.915549e-01	NA	NA	NA	NA	NA	NA	NA	NA	NA
3	ENSG00000177646	0.535	0.536	NA	NA	NA	NA	NA	NA	7.93825e-01	0.4830930	0.4847090	1.61579e-03	6.18247e-03	2.61350e-01	0.000000e+00	-4638.6886	-4638.6886	1.00000	0.000000e+00	-4638.6886	-4638.6886	1.00000	0.000000e+00	-4638.6886	-4638.6886	1.00000	0.000000e+00	-4638.6886	-4638.6886	1.00000	5.204838e+00	-4636.0862	-4638.6886	2.64363	1.141128e+00	-4636.0862	-4636.6567	2.64363	NA	1.000000e+00	1.000000e+00	1.000000e+00	1.000000e+00	1.000000e+00	1.000000e+00	1.000000e+00	1.000000e+00	1.000000e+00
X	ENSG00000175553	0.474	0.474	3.42658e-01	0.487002000	0.489323000	2.32045e-03	2.44531e-03	9.48938e-01	6.97349e-01	0.6784340	0.6807760	2.34203e-03	6.02212e-03	3.88905e-01	8.931200e-01	-12055.2846	-12055.7312	1.00000	0.000000e+00	-12055.2846	-12055.2846	1.00000	0.000000e+00	-12055.7312	-12055.7312	1.00000	0.000000e+00	-12055.7312	-12055.7312	1.00000	5.074998e+00	-12053.1937	-12055.7312	1.00000	0.000000e+00	-12053.1937	-12053.1937	1.00000	7.109036e-01	1.000000e+00	1.000000e+00	1.000000e+00	6.398254e-01	1.000000e+00	1.000000e+00	1.000000e+00	1.000000e+00	1.000000e+00
2	ENSG00000115053	0.465	0.463	7.24568e-03	0.086959400	0.081292200	-5.66722e-03	2.11018e-03	-2.68566e+00	1.02954e-01	0.3750680	0.3647380	-1.03295e-02	6.33422e-03	-1.63074e+00	-2.400000e-05	-4835.6665	-4835.6665	1.00000	-1.000000e-05	-4835.6665	-4835.6665	1.00000	1.071221e+01	-4830.3104	-4835.6665	1.46656	5.467800e-02	-4830.3104	-4830.3378	1.46656	0.000000e+00	-4835.6665	-4835.6665	1.00000	0.000000e+00	-4835.6665	-4835.6665	1.00000	7.227607e-02	7.147206e-01	1.000000e+00	8.151144e-01	1.000000e+00	4.719242e-03	1.000000e+00	1.000000e+00	1.000000e+00	1.479683e-02
11	ENSG00000149289	0.490	0.488	7.29921e-03	0.033193100	0.033194200	1.08596e-06	4.04728e-07	2.68318e+00	8.57973e-01	0.5727110	0.5746630	1.95160e-03	1.09054e-02	1.78956e-01	0.000000e+00	-3205.2942	-3205.2942	1.00000	0.000000e+00	-3205.2942	-3205.2942	1.00000	0.000000e+00	-3205.2942	-3205.2942	1.00000	0.000000e+00	-3205.2942	-3205.2942	1.00000	0.000000e+00	-3205.2942	-3205.2942	1.00000	0.000000e+00	-3205.2942	-3205.2942	1.00000	7.275504e-02	1.000000e+00	1.000000e+00	1.000000e+00	1.000000e+00	1.000000e+00	1.000000e+00	1.000000e+00	1.000000e+00	1.000000e+00
19	ENSG00000105290	0.703	0.703	1.00000e+00	0.470735000	0.470735000	0.00000e+00	0.00000e+00	0.00000e+00	NA	NA	NA	NA	NA	NA	NA	NA	NA	NA	NA	NA	NA	NA	NA	NA	NA	NA	NA	NA	NA	NA	NA	NA	NA	NA	NA	NA	NA	NA	1.000000e+00	NA	NA	NA	NA	NA	NA	NA	NA	NA
13	ENSG00000180332	0.404	0.407	3.67914e-03	0.009366350	0.009364530	-1.81321e-06	6.24198e-07	-2.90486e+00	8.08481e-01	0.1901570	0.1887440	-1.41289e-03	5.82902e-03	-2.42389e-01	NA	NA	NA	NA	NA	NA	NA	NA	NA	NA	NA	NA	NA	NA	NA	NA	NA	NA	NA	NA	NA	NA	NA	NA	3.915614e-02	1.000000e+00	NA	NA	NA	NA	NA	NA	NA	NA
1	ENSG00000163435	0.589	0.587	2.80734e-01	0.066527200	0.068141300	1.61410e-03	1.49635e-03	1.07869e+00	8.36201e-01	0.4798740	0.4819290	2.05483e-03	9.93837e-03	2.06757e-01	1.703940e-01	-2693.9351	-2694.0203	1.00000	0.000000e+00	-2693.9351	-2693.9351	1.00000	0.000000e+00	-2694.0203	-2694.0203	1.00000	0.000000e+00	-2694.0203	-2694.0203	1.00000	0.000000e+00	-2694.0203	-2694.0203	1.00000	0.000000e+00	-2694.0203	-2694.0203	1.00000	6.915549e-01	1.000000e+00	1.000000e+00	1.000000e+00	9.183314e-01	1.000000e+00	1.000000e+00	1.000000e+00	1.000000e+00	1.000000e+00
17	ENSG00000108984	0.456	0.455	4.36129e-01	0.012218200	0.012217800	-4.04892e-07	5.19922e-07	-7.78756e-01	6.07677e-01	0.3823740	0.3842780	1.90485e-03	3.71028e-03	5.13398e-01	NA	NA	NA	NA	NA	NA	NA	NA	NA	NA	NA	NA	NA	NA	NA	NA	NA	NA	NA	NA	NA	NA	NA	NA	8.180790e-01	9.765253e-01	NA	NA	NA	NA	NA	NA	NA	NA
17	ENSG00000132518	0.650	0.649	1.59153e-01	0.079055900	0.077117000	-1.93889e-03	1.37710e-03	-1.40795e+00	7.10115e-01	0.4649130	0.4634520	-1.46047e-03	3.92910e-03	-3.71705e-01	1.363060e-01	-7939.5258	-7939.5939	357.48435	1.151440e-01	-7939.5258	-7939.5833	357.48435	9.566790e+00	-7934.8105	-7939.5939	43.43476	4.127360e+00	-7934.8105	-7936.8742	43.43476	2.674457e+01	-7926.2216	-7939.5939	2.80307	2.703540e+00	-7926.2216	-7927.5734	2.80307	6.491203e-01	1.000000e+00	7.343621e-01	4.219513e-02	9.341175e-01	8.367543e-03	1.000000e+00	1.328045e-01	1.000000e+00	2.583680e-02
5	ENSG00000169862	0.552	0.553	1.00000e+00	0.004043560	0.004043560	0.00000e+00	0.00000e+00	0.00000e+00	9.07012e-01	0.3027750	0.3036500	8.75054e-04	7.49131e-03	1.16809e-01	0.000000e+00	-1481.7382	-1481.7382	1.00000	0.000000e+00	-1481.7382	-1481.7382	1.00000	0.000000e+00	-1481.7382	-1481.7382	1.00000	0.000000e+00	-1481.7382	-1481.7382	1.00000	0.000000e+00	-1481.7382	-1481.7382	1.00000	0.000000e+00	-1481.7382	-1481.7382	1.00000	1.000000e+00	1.000000e+00	1.000000e+00	1.000000e+00	1.000000e+00	1.000000e+00	1.000000e+00	1.000000e+00	1.000000e+00	1.000000e+00
3	ENSG00000196220	0.559	0.561	3.13513e-01	0.005118820	0.004760910	-3.57916e-04	3.55113e-04	-1.00789e+00	2.11772e-01	0.2763190	0.2819960	5.67670e-03	4.54598e-03	1.24873e+00	7.360000e-04	-6184.4693	-6184.4696	1.00000	0.000000e+00	-6184.4693	-6184.4693	1.00000	1.258660e+00	-6183.8403	-6184.4696	1.00000	0.000000e+00	-6183.8403	-6183.8403	1.00000	3.231040e-01	-6184.3081	-6184.4696	1.00000	0.000000e+00	-6184.3081	-6184.3081	1.00000	6.915549e-01	8.084267e-01	1.000000e+00	1.000000e+00	9.996321e-01	5.329488e-01	1.000000e+00	1.000000e+00	1.000000e+00	1.000000e+00
15	ENSG00000137834	0.709	0.705	3.17133e-01	0.064888300	0.063706500	-1.18182e-03	1.18137e-03	-1.00038e+00	5.07126e-01	0.2822180	0.2882840	6.06600e-03	9.14482e-03	6.63326e-01	0.000000e+00	-2455.5650	-2455.5650	1.00000	0.000000e+00	-2455.5650	-2455.5650	1.00000	1.477410e+00	-2454.8263	-2455.5650	1.00000	0.000000e+00	-2454.8263	-2454.8263	1.00000	0.000000e+00	-2455.5650	-2455.5650	1.00000	0.000000e+00	-2455.5650	-2455.5650	1.00000	6.915549e-01	9.432024e-01	1.000000e+00	1.000000e+00	1.000000e+00	4.777322e-01	1.000000e+00	1.000000e+00	1.000000e+00	9.735642e-01
15	ENSG00000140463	0.501	0.504	1.08251e-01	0.061208800	0.061202000	-6.81308e-06	4.24188e-06	-1.60614e+00	2.47852e-01	0.3421420	0.3494240	7.28210e-03	6.30157e-03	1.15560e+00	NA	NA	NA	NA	NA	NA	NA	NA	NA	NA	NA	NA	NA	NA	NA	NA	NA	NA	NA	NA	NA	NA	NA	NA	5.807270e-01	8.084267e-01	NA	NA	NA	NA	NA	NA	NA	NA
16	ENSG00000172236	0.654	0.653	1.77014e-02	0.170697000	0.149178000	-2.15182e-02	9.07189e-03	-2.37196e+00	5.27186e-01	0.6119370	0.6326720	2.07352e-02	3.27927e-02	6.32312e-01	0.000000e+00	-2546.9726	-2546.9726	1.00000	0.000000e+00	-2546.9726	-2546.9726	1.00000	1.651958e+00	-2546.1466	-2546.9726	1.00000	0.000000e+00	-2546.1466	-2546.1466	1.00000	9.921960e-01	-2546.4765	-2546.9726	3.07733	4.318700e-01	-2546.4765	-2546.6924	3.07733	1.549107e-01	9.507729e-01	1.000000e+00	1.000000e+00	1.000000e+00	4.378062e-01	1.000000e+00	1.000000e+00	1.000000e+00	9.100217e-01
2	ENSG00000138030	0.598	0.596	2.64684e-01	0.093937100	0.096040300	2.10321e-03	1.88560e-03	1.11541e+00	4.15855e-01	0.3967120	0.4030360	6.32391e-03	7.77234e-03	8.13642e-01	6.138560e-01	-2300.8918	-2301.1987	1.00000	3.428280e-01	-2300.8918	-2301.0632	1.00000	9.312400e-02	-2301.1522	-2301.1987	1.00000	4.460000e-04	-2301.1522	-2301.1524	1.00000	1.060840e-01	-2301.1457	-2301.1987	1.00000	0.000000e+00	-2301.1457	-2301.1457	1.00000	6.915549e-01	8.983536e-01	5.582014e-01	9.831510e-01	7.357036e-01	9.545054e-01	1.000000e+00	1.000000e+00	1.000000e+00	1.000000e+00
3	ENSG00000136068	0.559	0.559	2.58129e-01	0.021835200	0.022618300	7.83110e-04	6.92502e-04	1.13084e+00	9.69068e-02	0.4619620	0.4701830	8.22105e-03	4.95219e-03	1.66008e+00	3.351532e+00	-14596.6414	-14598.3172	1.00000	0.000000e+00	-14596.6414	-14596.6414	1.00000	1.036358e+00	-14597.7990	-14598.3172	1.00000	0.000000e+00	-14597.7990	-14597.7990	1.00000	0.000000e+00	-14598.3172	-14598.3172	1.00000	0.000000e+00	-14598.3172	-14598.3172	1.00000	6.915549e-01	7.057831e-01	1.000000e+00	1.000000e+00	1.871648e-01	5.956042e-01	1.000000e+00	1.000000e+00	5.376607e-01	1.000000e+00
8	ENSG00000104765	0.509	0.508	3.19862e-03	0.036180900	0.036196600	1.57411e-05	5.33861e-06	2.94855e+00	2.48386e-01	0.3776260	0.3707790	-6.84661e-03	5.93142e-03	-1.15429e+00	NA	NA	NA	NA	NA	NA	NA	NA	NA	NA	NA	NA	NA	NA	NA	NA	NA	NA	NA	NA	NA	NA	NA	NA	3.451528e-02	8.084267e-01	NA	NA	NA	NA	NA	NA	NA	NA
17	ENSG00000185862	0.393	0.392	4.61645e-01	0.209962000	0.207183000	-2.77884e-03	3.77483e-03	-7.36150e-01	8.63527e-01	0.3405770	0.3411770	6.00435e-04	3.49321e-03	1.71886e-01	6.012700e-01	-3688.3586	-3688.6592	999.00000	6.012700e-01	-3688.3586	-3688.6592	999.00000	7.225760e-01	-3688.2979	-3688.6592	5.69680	5.459840e-01	-3688.2979	-3688.5709	5.69680	5.334680e-01	-3688.3925	-3688.6592	1.00000	0.000000e+00	-3688.3925	-3688.3925	1.00000	8.419471e-01	1.000000e+00	4.380939e-01	4.599633e-01	7.403480e-01	6.967783e-01	1.000000e+00	1.000000e+00	1.000000e+00	1.000000e+00
2	ENSG00000125633	0.455	0.457	2.08342e-01	0.032692000	0.033877700	1.18570e-03	9.42409e-04	1.25816e+00	9.81520e-01	0.4376100	0.4374670	-1.43443e-04	6.19282e-03	-2.31628e-02	3.169800e-01	-3828.6418	-3828.8003	1.00000	0.000000e+00	-3828.6418	-3828.6418	1.00000	0.000000e+00	-3828.8003	-3828.8003	1.00000	0.000000e+00	-3828.8003	-3828.8003	1.00000	1.325846e+00	-3828.1373	-3828.8003	4.02144	5.243320e-01	-3828.1373	-3828.3995	4.02144	6.915549e-01	1.000000e+00	1.000000e+00	1.000000e+00	8.534315e-01	1.000000e+00	1.000000e+00	1.000000e+00	1.000000e+00	1.000000e+00
11	ENSG00000180860	0.577	0.579	5.06058e-01	0.229984000	0.234438000	4.45382e-03	6.69752e-03	6.64996e-01	9.13202e-02	0.9316250	0.9735320	4.19068e-02	2.48186e-02	1.68852e+00	4.508690e+00	-1363.0836	-1365.3379	999.00000	5.672440e-01	-1363.0836	-1363.3672	999.00000	0.000000e+00	-1365.3379	-1365.3379	1.00000	0.000000e+00	-1365.3379	-1365.3379	1.00000	1.054611e+01	-1360.0649	-1365.3379	522.45562	7.311014e+00	-1360.0649	-1363.7204	522.45562	8.812162e-01	6.920660e-01	4.513562e-01	1.000000e+00	1.049423e-01	1.000000e+00	1.000000e+00	1.000000e+00	3.274050e-01	1.000000e+00
4	ENSG00000145283	0.500	0.500	4.14022e-01	0.123564000	0.121559000	-2.00580e-03	2.45554e-03	-8.16847e-01	6.95358e-01	0.4220980	0.4193470	-2.75112e-03	7.02536e-03	-3.91599e-01	0.000000e+00	-3070.3047	-3070.3047	1.00000	0.000000e+00	-3070.3047	-3070.3047	1.00000	4.239092e+00	-3068.1852	-3070.3047	999.00000	9.125940e-01	-3068.1852	-3068.6415	999.00000	0.000000e+00	-3070.3047	-3070.3047	1.00000	0.000000e+00	-3070.3047	-3070.3047	1.00000	7.941640e-01	1.000000e+00	1.000000e+00	3.394271e-01	1.000000e+00	1.200861e-01	1.000000e+00	9.649762e-01	1.000000e+00	3.154412e-01
3	ENSG00000168273	0.571	0.571	2.84736e-01	0.116708000	0.109638000	-7.06962e-03	6.60863e-03	-1.06976e+00	1.00000e+00	0.3089880	0.3089880	0.00000e+00	0.00000e+00	0.00000e+00	NA	NA	NA	NA	NA	NA	NA	NA	NA	NA	NA	NA	NA	NA	NA	NA	NA	NA	NA	NA	NA	NA	NA	NA	6.915549e-01	1.000000e+00	NA	NA	NA	NA	NA	NA	NA	NA
5	ENSG00000062194	0.406	0.405	3.06880e-01	0.023193000	0.022010800	-1.18221e-03	1.15698e-03	-1.02180e+00	8.09423e-02	0.2036390	0.2110150	7.37591e-03	4.22617e-03	1.74530e+00	0.000000e+00	-2530.7653	-2530.7653	1.00000	0.000000e+00	-2530.7653	-2530.7653	1.00000	3.198800e+00	-2529.1659	-2530.7653	90.58715	3.738440e-01	-2529.1659	-2529.3528	90.58715	1.768167e+01	-2521.9245	-2530.7653	59.96467	1.574633e+01	-2521.9245	-2529.7976	59.96467	6.915549e-01	6.665961e-01	1.000000e+00	5.409164e-01	1.000000e+00	2.020177e-01	1.000000e+00	1.000000e+00	1.000000e+00	4.930406e-01
1	ENSG00000117425	0.612	0.612	6.17788e-02	0.040430200	0.038777500	-1.65272e-03	8.84779e-04	-1.86794e+00	8.74806e-02	0.3365760	0.3289030	-7.67291e-03	4.49002e-03	-1.70888e+00	0.000000e+00	-5754.6362	-5754.6362	1.00000	0.000000e+00	-5754.6362	-5754.6362	1.00000	1.299692e+00	-5753.9864	-5754.6362	1.00000	0.000000e+00	-5753.9864	-5753.9864	1.00000	0.000000e+00	-5754.6362	-5754.6362	1.00000	0.000000e+00	-5754.6362	-5754.6362	1.00000	4.154157e-01	6.819156e-01	1.000000e+00	1.000000e+00	1.000000e+00	5.221262e-01	1.000000e+00	1.000000e+00	1.000000e+00	1.000000e+00
17	ENSG00000167914	0.557	0.555	3.38194e-01	0.092024800	0.093637400	1.61257e-03	1.68370e-03	9.57750e-01	5.58723e-01	0.4365140	0.4306620	-5.85171e-03	1.00073e-02	-5.84745e-01	7.454380e-01	-3432.3347	-3432.7074	1.00000	0.000000e+00	-3432.3347	-3432.3347	1.00000	0.000000e+00	-3432.7074	-3432.7074	1.00000	0.000000e+00	-3432.7074	-3432.7074	1.00000	6.133478e+00	-3429.6406	-3432.7074	1.00000	0.000000e+00	-3429.6406	-3429.6406	1.00000	7.067290e-01	9.623943e-01	1.000000e+00	1.000000e+00	6.888588e-01	1.000000e+00	1.000000e+00	1.000000e+00	1.000000e+00	1.000000e+00
1	ENSG00000188822	0.560	0.566	3.09791e-01	0.099243400	0.100935000	1.69112e-03	1.66502e-03	1.01568e+00	2.40343e-03	0.4332430	0.4685690	3.53255e-02	1.16360e-02	3.03589e+00	0.000000e+00	-2785.5647	-2785.5647	1.00000	0.000000e+00	-2785.5647	-2785.5647	1.00000	0.000000e+00	-2785.5647	-2785.5647	1.00000	0.000000e+00	-2785.5647	-2785.5647	1.00000	5.424200e-01	-2785.2935	-2785.5647	1.00000	0.000000e+00	-2785.2935	-2785.2935	1.00000	6.915549e-01	4.129956e-02	1.000000e+00	1.000000e+00	1.000000e+00	1.000000e+00	1.000000e+00	1.000000e+00	1.000000e+00	1.000000e+00
7	ENSG00000172354	0.611	0.609	1.00000e+00	0.000000000	0.000000000	0.00000e+00	0.00000e+00	0.00000e+00	6.49099e-01	0.2837720	0.2878720	4.09959e-03	9.00972e-03	4.55018e-01	5.060000e-04	-1834.4559	-1834.4561	1.00000	0.000000e+00	-1834.4559	-1834.4559	1.00000	5.060000e-04	-1834.4559	-1834.4561	1.00000	0.000000e+00	-1834.4559	-1834.4559	1.00000	5.060000e-04	-1834.4559	-1834.4561	1.00000	0.000000e+00	-1834.4559	-1834.4559	1.00000	1.000000e+00	9.892782e-01	1.000000e+00	1.000000e+00	9.997470e-01	9.997470e-01	1.000000e+00	1.000000e+00	1.000000e+00	1.000000e+00
17	ENSG00000161649	0.600	0.596	3.59738e-01	0.235157000	0.230061000	-5.09610e-03	5.56419e-03	-9.15874e-01	6.96649e-01	0.4511830	0.4471710	-4.01247e-03	1.02923e-02	-3.89852e-01	0.000000e+00	-2321.8420	-2321.8420	1.00000	0.000000e+00	-2321.8420	-2321.8420	1.00000	2.154620e-01	-2321.7343	-2321.8420	1.16985	1.350000e-03	-2321.7343	-2321.7349	1.16985	4.933980e+00	-2319.3750	-2321.8420	1.00000	0.000000e+00	-2319.3750	-2319.3750	1.00000	7.315870e-01	1.000000e+00	1.000000e+00	9.706904e-01	1.000000e+00	8.978691e-01	1.000000e+00	1.000000e+00	1.000000e+00	1.000000e+00
6	ENSG00000112514	0.571	0.576	1.46724e-01	0.043431900	0.036934600	-6.49729e-03	4.47709e-03	-1.45123e+00	1.63094e-01	0.3980360	0.4111010	1.30651e-02	9.36724e-03	1.39477e+00	0.000000e+00	-1061.1821	-1061.1821	1.00000	0.000000e+00	-1061.1821	-1061.1821	1.00000	7.694338e+00	-1057.3349	-1061.1821	999.00000	1.134382e+00	-1057.3349	-1057.9021	999.00000	1.965298e+00	-1060.1995	-1061.1821	1.00000	0.000000e+00	-1060.1995	-1060.1995	1.00000	6.470868e-01	7.931392e-01	1.000000e+00	2.868426e-01	1.000000e+00	2.134006e-02	1.000000e+00	8.358272e-01	1.000000e+00	6.344331e-02
20	ENSG00000089006	0.432	0.432	1.00000e+00	0.020075900	0.020075900	0.00000e+00	0.00000e+00	0.00000e+00	1.00000e+00	0.3449640	0.3449640	0.00000e+00	0.00000e+00	0.00000e+00	NA	NA	NA	NA	NA	NA	NA	NA	NA	NA	NA	NA	NA	NA	NA	NA	NA	NA	NA	NA	NA	NA	NA	NA	1.000000e+00	1.000000e+00	NA	NA	NA	NA	NA	NA	NA	NA
3	ENSG00000172340	0.460	0.457	9.94317e-01	0.033717800	0.033727100	9.34501e-06	1.31212e-03	7.12205e-03	4.15619e-01	0.3431790	0.3495540	6.37497e-03	7.83113e-03	8.14055e-01	0.000000e+00	-2746.2269	-2746.2269	1.00000	0.000000e+00	-2746.2269	-2746.2269	1.00000	0.000000e+00	-2746.2269	-2746.2269	1.00000	0.000000e+00	-2746.2269	-2746.2269	1.00000	0.000000e+00	-2746.2269	-2746.2269	1.00000	0.000000e+00	-2746.2269	-2746.2269	1.00000	1.000000e+00	8.983536e-01	1.000000e+00	1.000000e+00	1.000000e+00	1.000000e+00	1.000000e+00	1.000000e+00	1.000000e+00	1.000000e+00
X	ENSG00000186810	0.640	0.638	NA	NA	NA	NA	NA	NA	4.47796e-01	0.5894130	0.5803350	-9.07804e-03	1.19589e-02	-7.59103e-01	NA	NA	NA	NA	NA	NA	NA	NA	NA	NA	NA	NA	NA	NA	NA	NA	NA	NA	NA	NA	NA	NA	NA	NA	NA	9.170564e-01	NA	NA	NA	NA	NA	NA	NA	NA
6	ENSG00000197594	0.404	0.402	2.51246e-01	0.137709000	0.141192000	3.48262e-03	3.03537e-03	1.14735e+00	5.62324e-01	0.5386080	0.5355340	-3.07426e-03	5.30594e-03	-5.79399e-01	2.119242e+00	-2434.1994	-2435.2590	215.40229	7.603000e-01	-2434.1994	-2434.5795	215.40229	0.000000e+00	-2435.2590	-2435.2590	1.00000	0.000000e+00	-2435.2590	-2435.2590	1.00000	0.000000e+00	-2435.2590	-2435.2590	1.00000	0.000000e+00	-2435.2590	-2435.2590	1.00000	6.915549e-01	9.633981e-01	3.832347e-01	1.000000e+00	3.465871e-01	1.000000e+00	1.000000e+00	1.000000e+00	8.647968e-01	1.000000e+00
10	ENSG00000122375	0.618	0.615	9.91503e-01	0.126431000	0.126445000	1.33097e-05	1.24976e-03	1.06498e-02	5.46817e-01	0.3949940	0.3919720	-3.02147e-03	5.01453e-03	-6.02543e-01	0.000000e+00	-3672.5123	-3672.5123	1.00000	6.000000e-06	-3672.5123	-3672.5123	1.00000	0.000000e+00	-3672.5123	-3672.5123	1.00000	0.000000e+00	-3672.5123	-3672.5123	1.00000	7.860408e+00	-3668.5821	-3672.5123	3.49331	9.366500e-01	-3668.5821	-3669.0504	3.49331	1.000000e+00	9.565673e-01	9.980456e-01	1.000000e+00	1.000000e+00	1.000000e+00	1.000000e+00	1.000000e+00	1.000000e+00	1.000000e+00
3	ENSG00000163885	0.574	0.574	3.36578e-01	0.182887000	0.179898000	-2.98898e-03	3.11041e-03	-9.60962e-01	8.47803e-01	0.5605860	0.5625810	1.99516e-03	1.03956e-02	1.91923e-01	0.000000e+00	-3941.0858	-3941.0858	1.00000	0.000000e+00	-3941.0858	-3941.0858	1.00000	2.076418e+00	-3940.0476	-3941.0858	1.00000	0.000000e+00	-3940.0476	-3940.0476	1.00000	1.392526e+01	-3934.1232	-3941.0858	28.99576	1.229240e+01	-3934.1232	-3940.2694	28.99576	7.050508e-01	1.000000e+00	1.000000e+00	1.000000e+00	1.000000e+00	3.540883e-01	1.000000e+00	1.000000e+00	1.000000e+00	7.718704e-01
7	ENSG00000136213	0.656	0.655	2.98441e-01	0.104827000	0.103356000	-1.47111e-03	1.41480e-03	-1.03980e+00	2.81663e-01	0.6004030	0.5845190	-1.58844e-02	1.47542e-02	-1.07660e+00	-1.200000e-05	-2944.1042	-2944.1042	1.00000	-1.000000e-05	-2944.1042	-2944.1042	1.00000	0.000000e+00	-2944.1042	-2944.1042	1.00000	0.000000e+00	-2944.1042	-2944.1042	1.00000	4.679328e+00	-2941.7645	-2944.1042	998.94874	2.697052e+00	-2941.7645	-2943.1130	998.94874	6.915549e-01	8.156064e-01	1.000000e+00	1.000000e+00	1.000000e+00	1.000000e+00	1.000000e+00	1.000000e+00	1.000000e+00	1.000000e+00
17	ENSG00000011028	0.631	0.632	2.08421e-01	0.039128300	0.040368600	1.24030e-03	9.85974e-04	1.25794e+00	5.97135e-01	0.3609780	0.3640950	3.11763e-03	5.89868e-03	5.28530e-01	9.446180e+00	-6974.6978	-6979.4209	88.54393	6.455496e+00	-6974.6978	-6977.9255	88.54393	0.000000e+00	-6979.4209	-6979.4209	1.00000	0.000000e+00	-6979.4209	-6979.4209	1.00000	6.588588e+00	-6976.1266	-6979.4209	5.60229	2.578404e+00	-6976.1266	-6977.4158	5.60229	6.915549e-01	9.749045e-01	1.106097e-02	1.000000e+00	8.887673e-03	1.000000e+00	4.020148e-02	1.000000e+00	3.153822e-02	1.000000e+00
7	ENSG00000154415	0.376	0.377	9.85450e-01	0.178401000	0.178371000	-2.94337e-05	1.61401e-03	-1.82364e-02	8.89234e-01	0.2884360	0.2880670	-3.69722e-04	2.65462e-03	-1.39275e-01	1.658422e+00	-9241.7330	-9242.5622	1.00000	0.000000e+00	-9241.7330	-9241.7330	1.00000	1.998080e-01	-9242.4623	-9242.5622	1.00000	0.000000e+00	-9242.4623	-9242.4623	1.00000	6.218050e+00	-9239.4532	-9242.5622	2.39694	7.359160e-01	-9239.4532	-9239.8212	2.39694	1.000000e+00	1.000000e+00	1.000000e+00	1.000000e+00	4.363935e-01	9.049243e-01	1.000000e+00	1.000000e+00	1.000000e+00	1.000000e+00
3	ENSG00000187118	0.362	0.362	1.00000e+00	0.047168500	0.047168500	0.00000e+00	0.00000e+00	0.00000e+00	1.00000e+00	0.2721910	0.2721910	0.00000e+00	0.00000e+00	0.00000e+00	NA	NA	NA	NA	NA	NA	NA	NA	NA	NA	NA	NA	NA	NA	NA	NA	NA	NA	NA	NA	NA	NA	NA	NA	1.000000e+00	1.000000e+00	NA	NA	NA	NA	NA	NA	NA	NA
9	ENSG00000158079	0.478	0.480	8.89131e-02	0.139913000	0.136831000	-3.08141e-03	1.81131e-03	-1.70121e+00	5.30923e-01	0.5750970	0.5720490	-3.04840e-03	4.86496e-03	-6.26603e-01	-8.000001e-06	-6368.1251	-6368.1251	1.00000	-6.000000e-06	-6368.1251	-6368.1251	1.00000	5.660056e+00	-6365.2951	-6368.1251	1.00000	0.000000e+00	-6365.2951	-6365.2951	1.00000	5.390230e+01	-6341.1740	-6368.1251	998.98400	4.071612e+01	-6341.1740	-6361.5321	998.98400	5.116449e-01	9.512070e-01	1.000000e+00	1.000000e+00	1.000000e+00	5.901120e-02	1.000000e+00	1.000000e+00	1.000000e+00	1.648541e-01
7	ENSG00000106348	0.612	0.608	1.00000e+00	0.003211570	0.003211570	0.00000e+00	0.00000e+00	0.00000e+00	2.05550e-01	0.3463180	0.3622560	1.59384e-02	1.25904e-02	1.26592e+00	NA	NA	NA	NA	NA	NA	NA	NA	NA	NA	NA	NA	NA	NA	NA	NA	NA	NA	NA	NA	NA	NA	NA	NA	1.000000e+00	8.084267e-01	NA	NA	NA	NA	NA	NA	NA	NA
6	ENSG00000112812	0.616	0.616	2.63864e-01	0.134763000	0.132237000	-2.52598e-03	2.26075e-03	-1.11732e+00	9.52352e-01	0.4682960	0.4679660	-3.29793e-04	5.51926e-03	-5.97532e-02	1.582854e+00	-4206.0423	-4206.8337	1.54059	1.153400e-02	-4206.0423	-4206.0481	1.54059	5.166802e+00	-4204.2503	-4206.8337	1.00000	0.000000e+00	-4204.2503	-4204.2503	1.00000	4.648642e+00	-4204.5094	-4206.8337	5.80015	1.302134e+00	-4204.5094	-4205.1605	5.80015	6.915549e-01	1.000000e+00	9.144745e-01	1.000000e+00	4.531976e-01	7.551673e-02	1.000000e+00	1.000000e+00	1.000000e+00	2.077104e-01
7	ENSG00000164548	0.460	0.461	NA	NA	NA	NA	NA	NA	8.92322e-01	0.2731210	0.2720760	-1.04485e-03	7.71860e-03	-1.35367e-01	1.480000e-04	-1432.3293	-1432.3294	1.00000	0.000000e+00	-1432.3293	-1432.3293	1.00000	1.480000e-04	-1432.3293	-1432.3294	1.00000	0.000000e+00	-1432.3293	-1432.3293	1.00000	1.480000e-04	-1432.3293	-1432.3294	1.00000	0.000000e+00	-1432.3293	-1432.3293	1.00000	NA	1.000000e+00	1.000000e+00	1.000000e+00	9.999260e-01	9.999260e-01	1.000000e+00	1.000000e+00	1.000000e+00	1.000000e+00
7	ENSG00000065883	0.449	0.451	1.98870e-01	0.019961700	0.018259200	-1.70253e-03	1.32513e-03	-1.28480e+00	1.38690e-01	0.2802290	0.2728770	-7.35169e-03	4.96496e-03	-1.48071e+00	1.099532e+00	-4886.0354	-4886.5852	1.00000	6.315160e-01	-4886.0354	-4886.3512	1.00000	3.935666e+01	-4866.9069	-4886.5852	999.00000	3.772782e+01	-4866.9069	-4885.7708	999.00000	-2.203589e+01	-4897.6031	-4886.5852	1.00000	-2.143538e+01	-4897.6031	-4886.8855	1.00000	6.915549e-01	7.677617e-01	4.267998e-01	8.133619e-10	5.770848e-01	2.843213e-09	1.000000e+00	2.948074e-09	1.000000e+00	1.015752e-08
17	ENSG00000172992	0.589	0.586	6.05615e-06	0.167225000	0.028883700	-1.38341e-01	2.94307e-02	-4.70057e+00	2.16072e-03	0.7782350	0.4083840	-3.69850e-01	1.20553e-01	-3.06794e+00	0.000000e+00	-781.7316	-781.7316	1.00000	0.000000e+00	-781.7316	-781.7316	1.00000	6.971003e+01	-746.8766	-781.7316	67.57007	3.910753e+01	-746.8766	-766.4304	67.57007	0.000000e+00	-781.7316	-781.7316	1.00000	0.000000e+00	-781.7316	-781.7316	1.00000	9.082160e-05	3.722588e-02	1.000000e+00	4.010936e-10	1.000000e+00	7.771561e-16	1.000000e+00	1.456987e-09	1.000000e+00	2.840246e-15
8	ENSG00000104691	0.435	0.437	2.73933e-01	0.125629000	0.128384000	2.75561e-03	2.51869e-03	1.09407e+00	9.11716e-01	0.4017770	0.4005890	-1.18874e-03	1.07214e-02	-1.10876e-01	0.000000e+00	-1981.4272	-1981.4272	1.00000	0.000000e+00	-1981.4272	-1981.4272	1.00000	0.000000e+00	-1981.4272	-1981.4272	1.00000	0.000000e+00	-1981.4272	-1981.4272	1.00000	2.948246e+00	-1979.9530	-1981.4272	3.25281	6.546220e-01	-1979.9530	-1980.2804	3.25281	6.915549e-01	1.000000e+00	1.000000e+00	1.000000e+00	1.000000e+00	1.000000e+00	1.000000e+00	1.000000e+00	1.000000e+00	1.000000e+00
1	ENSG00000055070	0.610	0.610	1.00000e+00	0.013744700	0.013744700	0.00000e+00	0.00000e+00	0.00000e+00	1.00000e+00	0.1987170	0.1987170	0.00000e+00	0.00000e+00	0.00000e+00	NA	NA	NA	NA	NA	NA	NA	NA	NA	NA	NA	NA	NA	NA	NA	NA	NA	NA	NA	NA	NA	NA	NA	NA	1.000000e+00	1.000000e+00	NA	NA	NA	NA	NA	NA	NA	NA
8	ENSG00000120992	0.443	0.443	5.56286e-01	0.039022100	0.035044100	-3.97798e-03	6.76097e-03	-5.88374e-01	7.98912e-02	0.3557030	0.3408730	-1.48301e-02	8.46770e-03	-1.75137e+00	NA	NA	NA	NA	NA	NA	NA	NA	NA	NA	NA	NA	NA	NA	NA	NA	NA	NA	NA	NA	NA	NA	NA	NA	9.200785e-01	6.665961e-01	NA	NA	NA	NA	NA	NA	NA	NA
6	ENSG00000112304	0.436	0.436	2.68734e-01	0.085557400	0.080143600	-5.41382e-03	4.89495e-03	-1.10600e+00	6.96794e-01	0.4209020	0.4255210	4.61874e-03	1.18534e-02	3.89656e-01	NA	NA	NA	NA	NA	NA	NA	NA	NA	NA	NA	NA	NA	NA	NA	NA	NA	NA	NA	NA	NA	NA	NA	NA	6.915549e-01	1.000000e+00	NA	NA	NA	NA	NA	NA	NA	NA
12	ENSG00000183273	0.486	0.486	6.90619e-01	0.166839000	0.169171000	2.33207e-03	5.85919e-03	3.98019e-01	5.70995e-01	0.7753180	0.7731990	-2.11930e-03	3.74044e-03	-5.66593e-01	NA	NA	NA	NA	NA	NA	NA	NA	NA	NA	NA	NA	NA	NA	NA	NA	NA	NA	NA	NA	NA	NA	NA	NA	1.000000e+00	9.654588e-01	NA	NA	NA	NA	NA	NA	NA	NA
11	ENSG00000149591	0.569	0.567	NA	NA	NA	NA	NA	NA	8.94425e-02	0.3488730	0.3242780	-2.45946e-02	1.44812e-02	-1.69838e+00	NA	NA	NA	NA	NA	NA	NA	NA	NA	NA	NA	NA	NA	NA	NA	NA	NA	NA	NA	NA	NA	NA	NA	NA	NA	6.867869e-01	NA	NA	NA	NA	NA	NA	NA	NA
2	ENSG00000115484	0.428	0.427	4.17658e-02	0.009138770	0.009139770	9.94614e-07	4.88531e-07	2.03593e+00	4.67582e-01	0.3178310	0.3146580	-3.17357e-03	4.36874e-03	-7.26427e-01	0.000000e+00	-2869.9270	-2869.9270	1.00000	0.000000e+00	-2869.9270	-2869.9270	1.00000	0.000000e+00	-2869.9270	-2869.9270	1.00000	0.000000e+00	-2869.9270	-2869.9270	1.00000	2.349424e+00	-2868.7523	-2869.9270	1.00000	0.000000e+00	-2868.7523	-2868.7523	1.00000	3.110919e-01	9.264936e-01	1.000000e+00	1.000000e+00	1.000000e+00	1.000000e+00	1.000000e+00	1.000000e+00	1.000000e+00	1.000000e+00
17	ENSG00000040633	0.573	0.572	3.12320e-01	0.022318700	0.020893600	-1.42510e-03	1.41046e-03	-1.01038e+00	3.24534e-01	0.2880300	0.2839040	-4.12585e-03	4.18783e-03	-9.85198e-01	0.000000e+00	-2371.5689	-2371.5689	2.18968	0.000000e+00	-2371.5689	-2371.5689	2.18968	9.977900e-01	-2371.0700	-2371.5689	1.00000	0.000000e+00	-2371.0700	-2371.0700	1.00000	6.589732e+00	-2368.2740	-2371.5689	1.00000	0.000000e+00	-2368.2740	-2368.2740	1.00000	6.915549e-01	8.426114e-01	1.000000e+00	1.000000e+00	1.000000e+00	6.072012e-01	1.000000e+00	1.000000e+00	1.000000e+00	1.000000e+00
14	ENSG00000126821	0.471	0.471	9.05917e-01	0.052112200	0.052487200	3.75013e-04	3.17297e-03	1.18190e-01	9.73658e-01	0.2819400	0.2821480	2.08166e-04	6.30404e-03	3.30211e-02	2.658720e-01	-2224.1248	-2224.2578	1.85355	1.476200e-02	-2224.1248	-2224.1322	1.85355	0.000000e+00	-2224.2578	-2224.2578	1.00000	0.000000e+00	-2224.2578	-2224.2578	1.00000	2.355940e+00	-2223.0798	-2224.2578	10.28221	1.619538e+00	-2223.0798	-2223.8896	10.28221	1.000000e+00	1.000000e+00	9.032958e-01	1.000000e+00	8.755211e-01	1.000000e+00	1.000000e+00	1.000000e+00	1.000000e+00	1.000000e+00
17	ENSG00000167705	0.622	0.610	6.65746e-01	0.077263400	0.073877300	-3.38606e-03	7.83812e-03	-4.31998e-01	9.95653e-01	0.5201990	0.5200720	-1.26543e-04	2.32285e-02	-5.44777e-03	0.000000e+00	-673.0634	-673.0634	1.00000	0.000000e+00	-673.0634	-673.0634	1.00000	0.000000e+00	-673.0634	-673.0634	1.00000	0.000000e+00	-673.0634	-673.0634	1.00000	3.622760e-01	-672.8822	-673.0634	3.51461	3.042260e-01	-672.8822	-673.0344	3.51461	9.961281e-01	1.000000e+00	1.000000e+00	1.000000e+00	1.000000e+00	1.000000e+00	1.000000e+00	1.000000e+00	1.000000e+00	1.000000e+00
6	ENSG00000065833	0.422	0.422	2.94842e-01	0.042960200	0.043729000	7.68801e-04	7.33888e-04	1.04757e+00	5.20167e-01	0.3563990	0.3543130	-2.08522e-03	3.24248e-03	-6.43095e-01	1.672100e+00	-3824.1822	-3825.0182	1.00000	1.602980e-01	-3824.1822	-3824.2623	1.00000	0.000000e+00	-3825.0182	-3825.0182	1.00000	0.000000e+00	-3825.0182	-3825.0182	1.00000	2.818090e+00	-3823.6092	-3825.0182	3.66428	3.903760e-01	-3823.6092	-3823.8043	3.66428	6.915549e-01	9.470962e-01	6.888823e-01	1.000000e+00	4.334192e-01	1.000000e+00	1.000000e+00	1.000000e+00	1.000000e+00	1.000000e+00
16	ENSG00000172831	0.574	0.568	7.04179e-01	0.170801000	0.172176000	1.37499e-03	3.62134e-03	3.79690e-01	2.92907e-01	0.5507070	0.5651420	1.44355e-02	1.37248e-02	1.05178e+00	0.000000e+00	-5592.8651	-5592.8651	1.00000	0.000000e+00	-5592.8651	-5592.8651	1.00000	0.000000e+00	-5592.8651	-5592.8651	1.00000	0.000000e+00	-5592.8651	-5592.8651	1.00000	4.509974e+00	-5590.6101	-5592.8651	76.18957	4.488572e+00	-5590.6101	-5592.8544	76.18957	1.000000e+00	8.230650e-01	1.000000e+00	1.000000e+00	1.000000e+00	1.000000e+00	1.000000e+00	1.000000e+00	1.000000e+00	1.000000e+00
[truncated: 12,382 more rows]
[truncated: 10 more columns]
